# Supplementary material for: Daily Brain Metabolic Rhythms of Wild Nocturnal Bats
Source: Int J Mol Sci. 2024 Sep 12;25(18):9850. doi: 10.3390/ijms25189850 (PMC11432702; doi:10.3390/ijms25189850)
Supplement: Supplementary file 1 [file ijms-25-09850-s001.zip]

Archive with 14 entries (14 files):
- Figure S1.pdf
- Figure S2.pdf
- Figure S3.pdf
- Figure S4.pdf
- Figure S5.pdf
- Supplementary Table S1.xlsx
- Supplementary Table S2.xlsx
- Supplementary Table S3.xlsx
- Supplementary Table S4.xlsx
- Supplementary Table S5.xlsx
- Supplementary Table S6.xlsx
- Supplementary Table S7.xlsx
- Supplementary Table S8.xlsx
- Supplementary Table S9.xlsx
