# Supplementary material for: Daily Brain Metabolic Rhythms of Wild Nocturnal Bats
Source: Int J Mol Sci. 2024 Sep 12;25(18):9850. doi: 10.3390/ijms25189850 (PMC11432702; doi:10.3390/ijms25189850)
Supplement: Supplementary file 1 [file ijms-25-09850-s001.zip › Supplementary Table S1.xlsx]

## Sheet: Sheet1
Daily brain metabolic rhythms of wild nocturnal bats
Tianhui Wang,Hui Wang, Yujia Chu, Mingyue Bao, Xintong Li, Guoting Zhang & Jiang Feng
Table S1. The relative content value of all identified metabolites.
ID	MS2 name	MS2 score	type	mzmed	rtmed	Activity1	Activity2	Activity3	Activity4	Activity5	Activity6	Mean Activity	QC01	QC02	QC03	QC04	Mean QC	Rest1	Rest2	Rest3	Rest4	Rest5	Rest6	Mean Rest	Sleep1	Sleep2	Sleep3	Sleep4	Sleep5	Mean Sleep	Wake1	Wake2	Wake3	Wake4	Wake5	Wake6	Mean Wake
1	(-)-Epiafzelechin	0.773191615	MS2 matched	273.0730772	393.362	0.04056773	0.03401590	0.03634370	0.02962262	0.02733600	0.03840276	0.0343814516666667	0.03005657	0.03488630	0.03563535	0.03250957	0.0332719475	0.03657987	0.04581178	0.04704386	0.03738310	0.04396533	0.04128339	0.0420112216666667	0.03555840	0.02966324	0.03395184	0.03471615	0.03596693	0.033971312	0.03116846	0.03237093	0.02915636	0.02846387	0.03543088	0.02795719	0.0307579483333333
2	(-)-Epicatechingallate	0.785510615	MS2 matched	441.0918247	210.746	0.07544341	0.17192903	0.10048705	0.06963833	0.07644012	0.07624720	0.0950308566666667	0.06841725	0.07579477	0.14886355	0.07619528	0.0923177125	0.07148171	0.05231373	0.05538551	0.06218134	0.14374527	0.17451923	0.0932711316666667	0.10737630	0.10508853	0.10820201	0.23840741	0.22404563	0.156623976	0.07432001	0.06157534	0.07867732	0.07062166	0.18851233	0.09360213	0.094551465
951	(+)-2,3-Dihydro-3-methyl-1H-pyrrole	0.949037615	MS2 matched	84.0815099	552.226	0.12404025	0.11849671	0.22768005	0.11157700	0.10687702	0.10427519	0.132157703333333	0.11105774	0.11306602	0.11449079	0.11125319	0.112466935	0.22669301	0.10867250	0.14755551	0.10924493	0.11496216	0.14653203	0.14227669	0.12193453	0.11725736	0.11188279	0.21374752	0.11875262	0.136714964	0.09142804	0.13819695	0.12701975	0.11697720	0.14098267	0.10459555	0.119866693333333
3	(1R,2S,3R)-2-Acetyl-4(5)-(1,2,3,4-tetrahydroxybutyl)imidazole	0.557662077	MS2 matched	229.0829713	321.316	1.3456683	1.4354086	1.3875580	1.3071870	0.9577085	1.0032001	1.23945508333333	1.1308878	1.1091627	1.2865051	1.1909931	1.179387175	1.1840628	1.5267744	1.3026525	1.2781995	1.3659211	1.2525692	1.31836325	1.2592920	1.1792071	1.2636758	1.1401981	1.2213311	1.21274082	1.3785117	0.7169162	1.4078541	1.0116613	1.1343003	1.0791433	1.12139781666667
952	(2E,4E,6Z)-2,4,6-Decatrienoic acid dehydropiperidide	0.715610154	MS2 matched	232.1664195	418.689	0.016227135	0.013507981	0.013030809	0.013368582	0.016644598	0.017058072	0.0149728628333333	0.012547754	0.013462903	0.012719814	0.012607347	0.0128344545	0.011879534	0.015979293	0.011905718	0.014537912	0.014505684	0.013902401	0.0137850903333333	0.011201402	0.008616940	0.009567065	0.009251887	0.010944168	0.0099162924	0.016210067	0.013475391	0.015845577	0.012428191	0.013468811	0.012897066	0.0140541838333333
953	(2R,3S)-Piscidic acid	0.438427	MS2 matched	279.0484752	312.541	0.005322999	0.006667927	0.016026629	0.012406587	0.007082511	0.007316506	0.00913719316666667	0.007234577	0.006973352	0.007713393	0.006761164	0.0071706215	0.006296188	0.009535325	0.003350782	0.007752264	0.012369077	0.008811614	0.00801920833333333	0.008392113	0.006016474	0.004134475	0.003444623	0.004732328	0.0053440026	0.008381331	0.008413261	0.005460188	0.002872766	0.003329723	0.005320001	0.005629545
954	(E)-Oxyresveratrol 3'-O-b-D-glucoside	0.478449462	MS2 matched	407.1396889	304.6165	0.003752313	0.005070559	0.003913456	0.004625431	0.005398485	0.002922556	0.00428046666666667	0.007515923	0.008182211	0.007980317	0.006413874	0.00752308125	0.007195928	0.010155579	0.005621827	0.006991373	0.007979117	0.007497973	0.00757363283333333	0.007008234	0.004669700	0.004247466	0.007117769	0.006407169	0.0058900676	0.006731854	0.005934826	0.008998221	0.005129826	0.005479370	0.006492244	0.00646105683333333
955	(E,E)-2,4-Decadienoic isobutylamide	0.708404308	MS2 matched	224.2018665	99.2043	0.3580442	0.2174234	0.2893292	0.2825734	0.2745583	0.1754871	0.266235933333333	0.2183534	0.2623174	0.2141104	0.2116077	0.226597225	0.4374786	0.3417398	0.2007970	0.2513631	0.2823646	0.3046970	0.30307335	0.2545319	0.1717929	0.2060226	0.1837721	0.1677559	0.19677508	0.2864235	0.2017707	0.3206923	0.1806174	0.1474215	0.2719259	0.23480855
956	(R)-2,7-Dihydroxy-2H-1,4-benzoxazin-3(4H)-one	0.583751923	MS2 matched	182.0488828	72.4382	0.03497214	0.02699601	0.04242536	0.03383584	0.04648831	0.03560083	0.0367197483333333	0.04493595	0.04305040	0.03700451	0.03574628	0.040184285	0.04914594	0.05141616	0.02341169	0.05172362	0.04387253	0.03912412	0.0431156766666667	0.04578462	0.04704999	0.04746807	0.03745598	0.03891109	0.04333395	0.03884023	0.02292490	0.03667618	0.02191779	0.02230195	0.04820682	0.0318113116666667
4	(R)-3-Hydroxy-tetradecanoic acid	0.892269308	MS2 matched	243.1965702	60.117	0.09434728	0.08368774	0.06365223	0.08284894	0.07262567	0.08783512	0.08083283	0.07272234	0.06795161	0.06871502	0.08011901	0.072376995	0.05264440	0.06936284	0.07019225	0.05999601	0.06103468	0.06745548	0.06344761	0.06199769	0.07040685	0.06690972	0.04911033	0.07466004	0.064616926	0.07979597	0.07875108	0.07833019	0.05752375	0.09443841	0.07823100	0.0778450666666667
5	(R)-Kawain	0.431568692	MS2 matched	229.0829656	303.021	0.16174409	0.22089256	0.22133988	0.07719406	0.08178177	0.09003024	0.142163766666667	0.09902292	0.11679646	0.10448398	0.12690200	0.11180134	0.11942161	0.15173702	0.11769485	0.12555077	0.11292716	0.12981117	0.12619043	0.09612609	0.09410317	0.10270593	0.10236081	0.09594548	0.098248296	0.12419419	0.04322280	0.08799669	0.09042064	0.13292520	0.08264620	0.09356762
6	(R)-lipoic acid	0.847462	MS2 matched	223.0198426	393.3845	0.06567954	0.10080283	0.08090235	0.07944549	0.10475504	0.11000478	0.090265005	0.08712613	0.05339293	0.06232093	0.09049668	0.0733341675	0.08109539	0.08191958	0.05752457	0.07393603	0.09072963	0.05465705	0.073310375	0.09503096	0.08881125	0.09771063	0.08229135	0.09937222	0.092643282	0.09430432	0.10691754	0.09118257	0.06472886	0.09370371	0.08295429	0.088965215
957	(R)-Pelletierine	0.479427769	MS2 matched	142.1229528	221.443	0.036489643	0.024905712	0.029894363	0.024707848	0.023016581	0.047055381	0.031011588	0.040598409	0.047021831	0.057722020	0.055059468	0.050100432	0.014621634	0.012026403	0.019333345	0.015550978	0.014816697	0.013390474	0.0149565885	0.009813011	0.028619138	0.018303448	0.011660381	0.011479497	0.015975095	0.020617051	0.013940168	0.015829979	0.019220572	0.029851843	0.028562965	0.0213370963333333
7	(S)-2-Hydroxyglutarate	0.804198538	MS2 matched	147.029036	336.327	0.1416690	0.1513406	0.1379523	0.1954284	0.1643189	0.1418816	0.1554318	0.1457179	0.1588113	0.1465491	0.1637470	0.153706325	0.1354625	0.1459085	0.1550088	0.1590492	0.1631614	0.1482227	0.151135516666667	0.1503899	0.1713901	0.1723158	0.1868959	0.1600320	0.16820474	0.1456800	0.1504916	0.1482029	0.1477113	0.1555385	0.1779305	0.154259133333333
958	(x)-1,2-Propanediol 1-O-b-D-glucopyranoside	0.309105154	MS2 matched	239.1145496	390.24	0.06177649	0.06900031	0.04107710	0.06187855	0.05407234	0.08477848	0.0620972116666667	0.05823073	0.05644626	0.06060770	0.06351816	0.0597007125	0.03185451	0.02527535	0.07992374	0.03176795	0.03065966	0.04528594	0.040794525	0.06244986	0.06901462	0.04455193	0.08627234	0.08015892	0.068489534	0.05206127	0.09421819	0.07302414	0.09602325	0.08767450	0.05024640	0.0755412916666667
959	(Z)-Resveratrol	0.730129077	MS2 matched	229.0841247	452.983	0.009173802	0.018838250	0.012442205	0.015297542	0.025224450	0.027063610	0.0180066431666667	0.019235364	0.020015616	0.025939930	0.024315634	0.022376636	0.015063311	0.016771605	0.016226703	0.023484536	0.022519326	0.014626211	0.018115282	0.021692617	0.017195413	0.007494571	0.018040618	0.015869628	0.0160585694	0.008083435	0.031505721	0.018338524	0.015647575	0.020735031	0.013917418	0.0180379506666667
960	(Z,Z)-2,9,16-Heptadecatriene-4,6-diyn-8-ol	0.816370923	MS2 matched	243.1711326	320.572	0.04144664	0.03888078	0.03175592	0.03147950	0.04436213	0.04900892	0.0394889816666667	0.04080283	0.03670892	0.03507383	0.03621545	0.0372002575	0.04086406	0.04664123	0.05419567	0.04992277	0.04454111	0.04264682	0.04646861	0.03884797	0.03348826	0.03418153	0.03839852	0.03952037	0.03688733	0.03075629	0.03177143	0.03360829	0.02853962	0.03429811	0.02834473	0.031219745
961	1-(2,3-Dihydro-6,7-dimethyl-1H-pyrrolizin-5-yl)-2-hydroxy-1-propanone	0.976759385	MS2 matched	208.1337295	210.205	0.25471903	0.18766278	0.17943529	0.15694935	0.30846234	0.14612742	0.205559368333333	0.11517216	0.11633818	0.12658476	0.12321201	0.1203267775	0.09910983	0.13636158	0.10601116	0.07283528	0.09938448	0.10474580	0.103074688333333	0.12053190	0.10694123	0.11067791	0.09812817	0.11970415	0.111196672	0.07719881	0.12708266	0.05701621	0.06455300	0.09351173	0.11432083	0.0889472066666667
962	1-(gamma-Glutamylamino)cyclopropanecarboxylic acid	0.78205	MS2 matched	231.0982122	322.815	0.05874253	0.13917390	0.10122758	0.07687528	0.07811741	0.07558837	0.0882875116666667	0.08072389	0.25067695	0.07609637	0.13607907	0.13589407	0.05970069	0.10723289	0.08275582	0.07931525	0.08529039	0.08790639	0.0837002383333333	0.09334818	0.08126859	0.08755990	0.12768259	0.07388646	0.092749144	0.15127375	0.06439475	0.06335656	0.08607122	0.07461637	0.09488109	0.0890989566666667
963	1-(Hydroxymethyl)-5,5-dimethyl-2,4-imidazolidinedione	0.418204923	MS2 matched	159.0770197	369.8475	0.01847004	0.01532016	0.01444624	0.01937875	0.01980983	0.02241135	0.0183060616666667	0.02294394	0.01787722	0.01701140	0.01743617	0.0188171825	0.01338217	0.01465629	0.01818435	0.01807742	0.01390091	0.02328869	0.0169149716666667	0.01854102	0.03295449	0.02106391	0.01995619	0.02046304	0.02259573	0.01785557	0.02544688	0.02392793	0.02891258	0.03139194	0.01738008	0.0241524966666667
964	1-(sn-Glycero-3-phospho)-1D-myo-inositol	0.455730308	MS2 matched	335.0751106	443.396	0.012335001	0.011313072	0.011338686	0.009413343	0.011869928	0.016052287	0.0120537195	0.013806592	0.014775479	0.013900764	0.014467080	0.01423747875	0.008603705	0.017380728	0.010805069	0.011019147	0.012866926	0.008921446	0.0115995035	0.017441329	0.011265649	0.007643209	0.009656271	0.010568764	0.0113150444	0.014033369	0.017758538	0.010199675	0.004884777	0.009705516	0.007971243	0.010758853
965	1,3,5,11-Bisabolatetraen-10-one	0.820770769	MS2 matched	217.1552239	401.495	0.03634828	0.03310977	0.02917600	0.03126597	0.03066340	0.02548456	0.0310079966666667	0.03777280	0.02939770	0.03217136	0.03106121	0.0326007675	0.04803405	0.05392964	0.05802422	0.05083287	0.04075137	0.05098787	0.05042667	0.02642649	0.03702269	0.03604453	0.03483427	0.03198454	0.033262504	0.03165392	0.02486273	0.03008382	0.02010748	0.02239030	0.02758458	0.026113805
966	1,3,5-Trihydroxybenzene	0.375334231	MS2 matched	127.0395314	481.765	6.376976e-05	2.315369e-02	5.824907e-05	6.945833e-05	1.032485e-02	3.291676e-02	0.0110977961933333	7.788400e-02	7.696301e-02	6.070580e-02	7.238390e-02	0.0719841775	1.554202e-02	9.186488e-02	3.468969e-02	7.504934e-02	6.056081e-02	1.423734e-02	0.0486573466666667	1.893025e-01	6.156203e-02	5.473160e-02	1.464754e-01	1.219508e-01	0.114804466	1.811391e-01	1.800562e-01	1.158038e-01	4.151293e-02	8.329387e-02	5.890085e-02	0.110117791666667
967	1,6-Dihydroxy-3,7-dimethoxy-2-(3-methyl-2-butenyl)-8-(3-hydroxy-3-methyl-1E-butenyl)-xanthone	0.609604923	MS2 matched	441.1902949	343.524	0.02461978	0.02663395	0.03166217	0.02403653	0.02501015	0.02939204	0.0268924366666667	0.02761952	0.02516629	0.02560319	0.02546511	0.0259635275	0.02645182	0.03215357	0.02972250	0.02792339	0.02712706	0.02547308	0.0281419033333333	0.02446303	0.02131637	0.02352183	0.02523974	0.02341249	0.023590692	0.02099439	0.02444069	0.02454821	0.02971451	0.02541278	0.03113397	0.0260407583333333
968	1,9-Nonanedithiol	0.509592769	MS2 matched	193.1091233	315.046	0.02582301	0.02670418	0.02302897	0.03386341	0.02707588	0.04274771	0.02987386	0.02602715	0.03410124	0.02127127	0.02873468	0.027533585	0.02124807	0.01028389	0.04932906	0.01436222	0.01747601	0.02736054	0.0233432983333333	0.02436022	0.02366146	0.01607693	0.04060763	0.03226378	0.027394004	0.02098739	0.04888006	0.02786765	0.04625601	0.04129619	0.02162019	0.0344845816666667
969	11-Hydroxyprogesterone 11-glucuronide	0.600321308	MS2 matched	507.2526842	54.9873	0.009833931	0.009912613	0.008419752	0.012070642	0.010017768	0.007959188	0.00970231566666667	0.008313565	0.008477551	0.014268819	0.006567292	0.00940680675	0.008018861	0.004996134	0.005829728	0.009042810	0.007392208	0.008876506	0.0073593745	0.003093613	0.010091908	0.007759867	0.006610163	0.004888252	0.0064887606	0.006992690	0.004530861	0.007993639	0.014061525	0.008954801	0.013337500	0.009311836
8	11Z-Eicosenoic acid	0.998643231	MS2 matched	309.279831	36.3463	3.767299	4.321776	3.283049	3.218839	3.036676	3.364917	3.49875933333333	3.337547	3.138123	3.365060	3.237048	3.2694445	3.333581	2.822976	5.596676	2.482660	2.528241	3.859676	3.43730166666667	2.748594	3.033140	2.966207	3.706863	3.682072	3.2273752	3.359176	4.287340	3.510723	3.718132	4.598350	2.900007	3.72895466666667
9	12-Hydroxydodecanoic acid	0.657808077	MS2 matched	215.1650497	56.7099	0.02753194	0.02784254	0.01705142	0.01508390	0.01961793	0.03285599	0.02333062	0.02670398	0.02483799	0.03078035	0.02801227	0.0275836475	0.03054741	0.02583443	0.04028604	0.02418105	0.02013982	0.03376659	0.02912589	0.03049220	0.02355763	0.02731916	0.02822941	0.03026269	0.027972218	0.02155205	0.02476590	0.02547098	0.02976277	0.02968453	0.01576949	0.0245009533333333
10	15-Deoxy-d-12,14-PGJ2	0.946323231	MS2 matched	315.1967854	95.31395	0.0057129899	0.0014572650	0.0043609681	0.0066641768	0.0019003810	0.0008698910	0.00349427863333333	0.0067700520	0.0101748009	0.0039796732	0.0062325226	0.006789262175	0.0264743449	0.0185087633	0.0009732249	0.0153648728	0.0162687291	0.0160502174	0.0156066920666667	0.0097562243	0.0108722765	0.0106546153	0.0083600750	0.0054229891	0.00901323604	0.0125956738	0.0082222846	0.0066817113	0.0033187530	0.0011774218	0.0103213193	0.00705286063333333
11	16-Hydroxy hexadecanoic acid	0.977075538	MS2 matched	271.2280871	90.22735	0.05707115	0.02673518	0.02471113	0.02425444	0.02720422	0.03650191	0.0327463383333333	0.02817479	0.04437367	0.02582457	0.02698496	0.0313394975	0.02141246	0.02019040	0.02674548	0.02396516	0.03190989	0.02651737	0.02512346	0.02363138	0.03110964	0.02519363	0.02751887	0.02629003	0.02674871	0.04227981	0.02823575	0.02402977	0.02678329	0.02672858	0.02776152	0.02930312
12	16-Methylheptadecanoic acid	0.999845846	MS2 matched	283.2641318	35.2982	29.13655	32.79206	24.29788	28.33074	25.84334	30.32725	28.4546366666667	29.60834	27.40829	33.85684	32.83854	30.9280025	36.81439	29.32985	40.18793	30.84304	28.04806	33.91077	33.1890066666667	23.75441	27.36339	24.97347	31.04398	28.17275	27.0616	27.96090	31.70214	31.05096	36.36312	33.27065	29.87961	31.7045633333333
970	1-Aminopropan-2-ol	0.999276154	MS2 matched	76.07643173	342.854	0.03299009	0.03300861	0.02372512	0.03411376	0.02956340	0.02873209	0.0303555116666667	0.02473426	0.03312118	0.02652452	0.02908155	0.0283653775	0.02800221	0.02252408	0.03964821	0.03325923	0.02874589	0.03076113	0.030490125	0.02527628	0.04722797	0.02827398	0.02733116	0.03052353	0.031726584	0.02377024	0.03108887	0.03106082	0.05055638	0.02771142	0.03444643	0.0331056933333333
971	1-Butylamine	1	MS2 matched	74.09709815	10.635	3.092756	2.933033	3.993456	2.435244	2.833294	4.098676	3.2310765	3.188279	1.186081	2.834469	1.982748	2.29789425	2.767066	3.605515	2.719712	2.086799	2.808615	4.156985	3.02411533333333	2.474231	3.175442	2.383053	2.987459	2.890246	2.7820862	3.914929	3.599796	2.998037	4.911663	3.080415	3.922364	3.73786733333333
13	1-Deoxy-D-xylulose 5-phosphate	0.325556538	MS2 matched	213.0167343	358.175	0.3740799	0.3041110	0.3993360	0.3838685	0.3743999	0.4036258	0.37323685	0.3509264	0.3571649	0.3480449	0.3482885	0.351106175	0.2890262	0.3275413	0.3566889	0.2651673	0.2792676	0.2851408	0.300472016666667	0.4034441	0.3987263	0.3342865	0.3860348	0.4400112	0.39250058	0.3522858	0.4108050	0.3686950	0.4278264	0.3263227	0.3983484	0.380713883333333
972	1-Hexanethiol	0.977647308	MS2 matched	119.089897	284.005	2.616909	2.198782	2.110938	2.774168	2.337318	2.789879	2.47133233333333	2.096677	2.366751	2.133837	2.177874	2.19378475	1.603580	1.648336	2.280068	1.963043	1.903657	1.864693	1.8772295	2.034316	2.452652	2.132271	1.851929	2.010710	2.0963756	2.167786	2.434778	2.472367	3.070383	2.866129	2.465815	2.579543
14	1H-Indole-2,3-dione	0.888667077	MS2 matched	146.0238613	47.6766	0.14947514	0.04138264	0.06397566	0.21736906	0.13792566	0.04391314	0.109006883333333	0.05072964	0.05354797	0.05368710	0.11086269	0.06720685	0.11864379	0.05058985	0.31338501	0.08816879	0.31063662	0.10027269	0.163616125	0.07113327	0.24763620	0.14712185	0.16122940	0.11317507	0.148059158	0.29139843	0.05599752	0.07278543	0.23346324	0.07083832	0.35642683	0.180151628333333
973	1H-Indole-3-carboxaldehyde	0.994142	MS2 matched	146.0604843	58.38165	0.03044668	0.03548215	0.03461929	0.03466107	0.04167505	0.03743010	0.0357190566666667	0.08083038	0.08775409	0.08839809	0.08526749	0.0855625125	0.12119380	0.15942381	0.14460833	0.12928446	0.14971310	0.17086318	0.14584778	0.06954415	0.05943490	0.06747146	0.04833715	0.05866687	0.060690906	0.10158966	0.12386248	0.09835986	0.11301063	0.11660185	0.09914666	0.108761856666667
974	1-Hydroxy-10-methylacridone	0.852277692	MS2 matched	226.0844182	401.6985	9.984114	8.577904	9.716722	11.551286	8.993786	10.338683	9.86041583333333	8.619018	8.606348	8.575623	8.467600	8.56714725	7.089966	5.430859	9.546902	5.870684	6.198957	6.970599	6.85132783333333	7.931571	11.392194	8.765715	9.791483	10.082587	9.59271	6.430479	9.253790	9.396405	11.842218	9.352292	10.815958	9.51519033333333
975	1-Hydroxy-3-methoxy-10-methylacridone	0.616983692	MS2 matched	256.0951712	295.3855	0.03594127	0.02796040	0.03242382	0.04756377	0.03117642	0.04086087	0.0359877583333333	0.03404501	0.03052952	0.02590352	0.02707684	0.0293887225	0.02821764	0.01384668	0.03274744	0.02177423	0.01907824	0.02460541	0.0233782733333333	0.02539844	0.04074407	0.02498833	0.03309026	0.03353506	0.031551232	0.01728756	0.03126536	0.03563794	0.05050511	0.03484295	0.04540580	0.03582412
976	1-Isothiocyanato-3-phenylpropane	0.418988538	MS2 matched	178.0716435	149.696	0.07019158	0.13615090	0.15113322	0.15770438	0.12552014	0.18688341	0.137930605	0.13242340	0.14965240	0.13059517	0.15469361	0.141841145	0.12958084	0.02951988	0.12062718	0.10507855	0.09764492	0.09729871	0.0966250133333333	0.11077645	0.18388514	0.13271714	0.15230414	0.12539927	0.141016428	0.07042570	0.13801809	0.12923960	0.22403852	0.17926996	0.19948086	0.156745455
977	1-Kestose	0.986352615	MS2 matched	527.160669	463.443	0.010816445	0.012538829	0.009081365	0.008804845	0.012803676	0.013666770	0.0112853216666667	0.012665482	0.014786741	0.013013462	0.014579514	0.01376129975	0.009027690	0.012668440	0.010284282	0.009316791	0.009054025	0.007833779	0.00969750116666667	0.013588074	0.016613633	0.011336987	0.012195036	0.012043230	0.013155392	0.014621534	0.016458816	0.014500188	0.018057500	0.019265389	0.014374512	0.0162129898333333
978	1-Methylhistamine	0.988942308	MS2 matched	126.1031367	364.1405	0.5013886	0.4368897	0.8842660	0.6473301	0.5575778	0.3806495	0.56801695	0.6466802	0.6047340	0.6572029	0.6522407	0.64021445	0.8203987	0.7135717	0.5828205	0.3405962	0.7159780	0.6121175	0.630913766666667	0.6475438	1.1911319	0.8631667	0.9415345	0.7608163	0.88083864	0.3357758	0.5421918	0.5358078	0.4682767	0.5351759	0.6482226	0.510908433333333
979	1-Methylhypoxanthine	0.992708077	MS2 matched	151.062032	87.97195	0.11756788	0.08864696	0.07715869	0.10867704	0.11018954	0.08991128	0.0986918983333333	0.07747046	0.10618254	0.06782233	0.09686361	0.087084735	0.09923245	0.08222704	0.12157479	0.09577635	0.06807658	0.34184451	0.13478862	0.05019314	0.05766994	0.04482290	0.05347942	0.07459113	0.056151306	0.10762491	0.10381819	0.12240521	0.08432781	0.14559055	0.07232939	0.10601601
980	1-Methyl-L-Histidine	0.997425923	MS2 matched	170.092972	425.496	0.5500913	0.4468919	0.4826686	0.4635225	0.5910827	0.5635203	0.516296216666667	0.6047584	0.6008391	0.4984351	0.5021766	0.5515523	0.3329466	0.5223205	0.3933324	0.4459742	0.4338385	0.3267672	0.409196566666667	0.7314776	0.6969610	0.6680951	0.6609137	0.7130011	0.6940897	0.8328346	0.8441059	0.8537344	0.5706321	0.5927461	0.5908834	0.714156083333333
981	1-Methylnicotinamide	0.998734308	MS2 matched	137.0713752	322.852	0.14888253	0.17593425	0.06033724	0.10126467	0.13248558	0.24486312	0.143961231666667	0.18262389	0.15662327	0.17487356	0.18206057	0.1740453225	0.16331208	0.16323008	0.31845282	0.20737314	0.17343790	0.57870721	0.267418871666667	0.07720850	0.19853482	0.09323561	0.11276356	0.11859600	0.120067698	0.11007749	0.15416772	0.13773740	0.29547417	0.54069249	0.08308420	0.220205578333333
982	1-Methylpyrrole	0.860257308	MS2 matched	82.0658944	385.7855	0.03426034	0.03404696	0.03163966	0.04358063	0.03264932	0.03365133	0.0349713733333333	0.03968012	0.02400588	0.03290898	0.02988499	0.0316199925	0.03321924	0.03014571	0.03331566	0.02807520	0.03385114	0.03301580	0.031937125	0.03020977	0.03412839	0.03355991	0.03058333	0.03287976	0.032272232	0.03365523	0.02869224	0.03270437	0.03123653	0.03107986	0.03957436	0.032823765
983	1-O-Hexadecyl-2-O-dihomogammalinolenoylglycero-3-phosphocholine	0.468044692	MS2 matched	770.6085987	102.534	0.05150989	0.07915188	0.02936052	0.09784255	0.07900847	0.22007191	0.0928242033333333	0.13356083	0.10489766	0.09786467	0.08869585	0.1062547525	0.11425247	0.05257499	0.25497562	0.07426689	0.01375184	0.11336260	0.103864068333333	0.05542289	0.12735601	0.02192230	0.16048561	0.03611286	0.080259934	0.03906906	0.22066601	0.04616369	0.27571007	0.23724678	0.09261838	0.151912331666667
984	1-Oleoylglycerophosphoinositol	0.353049462	MS2 matched	599.3214646	262.34	0.014740267	0.010130017	0.018644888	0.013720493	0.015140184	0.008548121	0.0134873283333333	0.012562047	0.010428602	0.011035468	0.012135697	0.0115404535	0.012260792	0.012752776	0.006210455	0.011124654	0.011634508	0.010210062	0.0106988745	0.012395497	0.011353532	0.014748688	0.010473320	0.011192446	0.0120326966	0.013509707	0.008799038	0.007185411	0.007126682	0.006786705	0.011901050	0.00921809883333333
985	1-Palmitoylglycerophosphoinositol	0.576896615	MS2 matched	573.3059362	264.637	0.007155871	0.005406953	0.009550756	0.004833915	0.006584262	0.004199466	0.00628853716666667	0.006608732	0.006066910	0.006256832	0.006308493	0.00631024175	0.008758174	0.006255059	0.004852453	0.004990615	0.006468537	0.006626883	0.00632528683333333	0.005357262	0.005960057	0.009544314	0.005069172	0.006597096	0.0065055802	0.007583945	0.006128649	0.003836274	0.004856273	0.003708069	0.005581553	0.0052824605
986	1-Pyrroline	0.998908	MS2 matched	70.06591806	321.714	0.03572835	0.02904095	0.03608870	0.02925081	0.02846380	0.02703347	0.0309343466666667	0.03244251	0.03077497	0.03457873	0.03724762	0.0337609575	0.04618361	0.04410587	0.02934921	0.04304771	0.04645689	0.04170698	0.0418083783333333	0.03613505	0.03558120	0.03747729	0.03336265	0.03335775	0.035182788	0.03637172	0.02323074	0.02449577	0.02140301	0.02698889	0.02893787	0.0269046666666667
987	2-(1,2-Diamino-1-propenyl)phenol	0.954388385	MS2 matched	165.1028777	52.76195	0.05996559	0.03635108	0.04592520	0.08947681	0.04490379	0.02237244	0.049832485	0.03723633	0.03989687	0.03691370	0.03882864	0.038218885	0.03389573	0.04908396	0.04273270	0.01390745	0.03465085	0.04390331	0.0363623333333333	0.02645749	0.05244928	0.03349314	0.01530883	0.03599436	0.03274062	0.03053320	0.08512947	0.04149413	0.03880630	0.03546419	0.04707759	0.04641748
988	2-(1-Methylpropyl)-4,6-dinitrophenol	0.919654154	MS2 matched	241.0800691	309.119	0.02987256	0.04176531	0.05255181	0.02623284	0.02227271	0.03835556	0.0351751316666667	0.03394024	0.03666164	0.03612087	0.03472506	0.0353619525	0.03213311	0.03047845	0.04039897	0.04065315	0.03345397	0.02542838	0.0337576716666667	0.04252810	0.03133407	0.03588538	0.03528738	0.03085439	0.035177864	0.04650307	0.04495548	0.02880209	0.02672693	0.03154078	0.03104372	0.0349286783333333
989	2-(3,4-Dihydroxybenzoyloxy)-4,6-dihydroxybenzoate	0.921774385	MS2 matched	307.0447607	228.193	0.5746549	0.6583541	0.5007170	0.5915123	0.4917409	0.4638487	0.54680465	0.4564374	0.5445392	0.4745118	0.5212212	0.4991774	0.3730161	0.3393257	0.5973788	0.3614650	0.4357642	0.6796908	0.4644401	0.2873099	0.6031030	0.5260458	0.4508620	0.4755013	0.4685644	0.5085683	0.4233887	0.5638308	0.7224381	0.4462714	0.6607575	0.554209133333333
990	2-(3-Methylbutyl)-1H-pyrrolo[2,3-b]pyridine	0.436177692	MS2 matched	189.1352128	299.118	0.017199579	0.012200502	0.011900629	0.030159381	0.018746453	0.032817469	0.0205040021666667	0.017143671	0.017209404	0.020830716	0.020061835	0.0188114065	0.014943831	0.017583668	0.031261978	0.016484917	0.015114077	0.017367359	0.0187926383333333	0.015479312	0.017030293	0.010399926	0.016914616	0.016440901	0.0152530096	0.007740574	0.021165607	0.024813425	0.030985821	0.017102855	0.018743851	0.0200920221666667
991	2-(acetylamino)-1,5-anhydro-2-deoxy-3-O-b-D-galactopyranosyl-D-arabino-Hex-1-enitol	0.628762462	MS2 matched	366.1405786	330.9375	0.005947448	0.003857781	0.003741813	0.004601915	0.003344459	0.003294724	0.00413135666666667	0.003894796	0.003417215	0.003835591	0.003240103	0.00359692625	0.004055057	0.002857330	0.003288988	0.001821345	0.002445614	0.003742466	0.00303513333333333	0.003886296	0.004985786	0.003857542	0.004162855	0.003163155	0.0040111268	0.003598874	0.005094914	0.003228033	0.004254920	0.003567860	0.003735042	0.00391327383333333
992	2-(Ethylsulfonylmethyl)phenyl methylcarbamate	0.400573385	MS2 matched	258.0746869	278.365	0.02259818	0.04265551	0.02795921	0.02203570	0.03160724	0.03859012	0.03090766	0.03788156	0.04021410	0.04105591	0.03569689	0.038712115	0.01980409	0.02839955	0.03350032	0.04200586	0.04205126	0.02703309	0.0321323616666667	0.05591447	0.04561635	0.04889742	0.07482900	0.06670513	0.058392474	0.03128249	0.02580632	0.03133949	0.02306449	0.03396500	0.03259997	0.0296762933333333
993	2-(Formamido)-N1-(5-phospho-D-ribosyl)acetamidine	0.864222923	MS2 matched	314.0760827	438.044	0.011968119	0.014611470	0.010713564	0.008820336	0.010653558	0.008933387	0.0109500723333333	0.010265896	0.009717139	0.010265984	0.010642569	0.010222897	0.012890726	0.015167992	0.010525822	0.012910657	0.014073274	0.010446175	0.0126691076666667	0.011019996	0.009694095	0.012149204	0.009016942	0.009311814	0.0102384102	0.011093507	0.004097991	0.009024190	0.006914147	0.008369303	0.006753317	0.0077087425
994	2-(Methylamino)benzoic acid	0.932619385	MS2 matched	152.071021	240.6915	0.04815119	0.04867352	0.04079473	0.05150920	0.03970828	0.05102670	0.0466439366666667	0.04319960	0.04125288	0.04543687	0.03810158	0.0419977325	0.04944509	0.03897897	0.11242204	0.05308648	0.04395399	0.05482571	0.05878538	0.04315788	0.04004736	0.04591049	0.04767917	0.04197841	0.043754662	0.03925779	0.04691696	0.04353651	0.06308683	0.06767676	0.05639473	0.0528115966666667
995	2-(Methylthio)propane	0.937288308	MS2 matched	91.05901525	359.6285	0.07245121	0.03432076	0.06081075	0.06982154	0.06382548	0.05883985	0.0600115983333333	0.06084080	0.03707037	0.05467864	0.06409046	0.0541700675	0.05938503	0.06070530	0.05636085	0.05853630	0.06412546	0.05679166	0.0593174333333333	0.05517362	0.06228645	0.06255787	0.06224540	0.07065674	0.062584016	0.06140587	0.05505921	0.06235489	0.07188612	0.06255882	0.07283809	0.0643505
15	2,2-Dimethylsuccinic acid	0.499877308	MS2 matched	145.0496926	26.8062	0.06028509	0.03283298	0.03222476	0.03066029	0.03459128	0.03364915	0.037373925	0.03746174	0.02872455	0.02936275	0.03634705	0.0329740225	0.01948647	0.01673058	0.04103439	0.03401742	0.03688197	0.03048006	0.029771815	0.02690376	0.03816114	0.03206174	0.04357080	0.04892981	0.03792545	0.03051036	0.03279323	0.03346476	0.03774366	0.02176257	0.04263977	0.0331523916666667
16	2,3-Diphosphoglyceric acid	0.327088154	MS2 matched	264.9521661	487.271	0.02505926	0.02904846	0.01897757	0.02719985	0.02276692	0.02773935	0.0251319016666667	0.01938292	0.02737961	0.02208051	0.02266300	0.02287651	0.01637512	0.01630800	0.03377771	0.01768064	0.02017993	0.02310810	0.02123825	0.02122166	0.02734286	0.01942280	0.02407848	0.03331545	0.02507625	0.01975704	0.02884456	0.02260110	0.03054454	0.02715998	0.02232015	0.0252045616666667
996	2,4,12-Octadecatrienoic acid isobutylamide	0.307232385	MS2 matched	334.3115276	32.40495	0.021164886	0.016611488	0.010211476	0.031483292	0.004511986	0.014717015	0.0164500238333333	0.016113331	0.023728139	0.021219533	0.019581420	0.02016060575	0.032061171	0.012122076	0.011988884	0.013785908	0.009307125	0.013713137	0.0154963835	0.008810122	0.012163942	0.007359750	0.014775732	0.016691524	0.011960214	0.018520923	0.010772250	0.010019600	0.023653477	0.028624974	0.010635998	0.0170378703333333
997	2,4-cis-Trilobacinone	0.649302077	MS2 matched	623.5052239	121.64	0.08139284	0.02152397	0.03520746	0.03038164	0.02718699	0.03632257	0.038669245	0.03089479	0.03323039	0.02994605	0.03340686	0.0318695225	0.02222692	0.02361669	0.03031889	0.03171037	0.05010399	0.02189459	0.029978575	0.07291287	0.02889537	0.03258571	0.03488249	0.02261799	0.038378886	0.04824016	0.02964188	0.04281134	0.03305064	0.04047701	0.04728487	0.0402509833333333
998	2'',4''-Diacetylafzelin	0.321971462	MS2 matched	517.131228	409.346	0.0017232440	0.0014301380	0.0026933316	0.0027204879	0.0010092568	0.0019459705	0.0019204048	0.0013679802	0.0014928050	0.0015974413	0.0022867879	0.0016862536	0.0009576421	0.0002259809	0.0020813683	0.0004514146	0.0012184577	0.0013571081	0.00104866195	0.0017860791	0.0019813130	0.0019302207	0.0016159765	0.0021237959	0.00188747704	0.0008711518	0.0022676721	0.0018757726	0.0029430907	0.0047759884	0.0016477906	0.00239691103333333
17	2',4'-Dihydroxyacetophenone	0.468137923	MS2 matched	151.0392567	201.7975	0.01680082	0.01600990	0.01628784	0.01780319	0.01853897	0.02757561	0.018836055	0.03341169	0.03586858	0.03480430	0.04024689	0.036082865	0.07134556	0.09230634	0.10355212	0.07215378	0.07445338	0.10596147	0.086628775	0.02086390	0.03653817	0.01966737	0.01693638	0.02465952	0.023733068	0.01782731	0.02446463	0.01662626	0.02343471	0.03386245	0.01464088	0.0218093733333333
999	2,5-Dichloro-carboxymethylenebut-2-en-4-olide	0.513995692	MS2 matched	208.9392077	378.955	0.07290408	0.06170032	0.06993713	0.05773020	0.07362173	0.07414492	0.06833973	0.07070953	0.06534598	0.06842679	0.06795021	0.0681081275	0.06159323	0.06345579	0.06397796	0.06364286	0.06376350	0.06409120	0.0634207566666667	0.06980464	0.06464539	0.06213500	0.06948689	0.07778225	0.068770834	0.06351814	0.07591374	0.07190307	0.06432886	0.07288198	0.06666477	0.06920176
18	2',5'-Dihydroxychalcone	0.449804692	MS2 matched	239.0771404	451.7375	0.06513637	0.11032642	0.11599240	0.06968351	0.09330995	0.08094817	0.0892328033333333	0.06560584	0.14710787	0.07438521	0.13448174	0.105395165	0.04528190	0.11700089	0.07132376	0.06819284	0.09434556	0.09676983	0.0821524633333333	0.11137130	0.10876037	0.09903840	0.12745462	0.12372055	0.114069048	0.09140242	0.11915674	0.06886160	0.07512027	0.15532938	0.06878106	0.0964419116666667
1000	2,6-Dimethylpyrazine	0.986473385	MS2 matched	109.0766426	364.1475	0.12090428	0.10296573	0.15093682	0.13928065	0.11981230	0.05915090	0.115508446666667	0.09139931	0.10243972	0.10323987	0.11323291	0.1025779525	0.12352573	0.12284009	0.08494118	0.06693051	0.11292164	0.10849037	0.10327492	0.08602919	0.22795472	0.14065401	0.17038232	0.13007961	0.15101997	0.06355915	0.10431328	0.08510411	0.07506890	0.10863552	0.11118493	0.0913109816666667
19	2,6-Di-tert-butyl-4-methylphenol	0.5	MS2 matched	219.1752163	30.7424	0.010808156	0.008010248	0.011715117	0.009410312	0.010456592	0.009318079	0.009953084	0.003856756	0.004706869	0.005755043	0.007792708	0.005527844	0.008415360	0.005605371	0.006669598	0.006609647	0.009148791	0.012442660	0.00814857116666667	0.006278609	0.007307962	0.005008662	0.008593568	0.004922717	0.0064223036	0.006091642	0.003640567	0.008067288	0.007509823	0.009434629	0.014694767	0.008239786
20	20-Hydroxyeicosatetraenoic acid	0.774618231	MS2 matched	319.2316718	29.63025	0.094417247	0.093624485	0.065818306	0.107121911	0.068213160	0.121038282	0.0917055651666667	0.047095105	0.047355528	0.048339629	0.047906583	0.04767421125	0.020396915	0.022702765	0.042631711	0.020325946	0.020929728	0.022444494	0.0249052598333333	0.009345074	0.023305073	0.012044295	0.022457790	0.031893264	0.0198090992	0.045680782	0.069336699	0.052492940	0.099232803	0.092504519	0.061523733	0.0701285793333333
21	20-Hydroxy-PGF2a	0.966102154	MS2 matched	369.2284487	215.256	2.838382e-03	2.616460e-03	2.551878e-03	5.717031e-03	2.174888e-03	6.300526e-04	0.00275478193333333	8.952014e-04	3.799268e-03	3.313355e-03	4.559119e-03	0.00314173585	3.182444e-03	7.060341e-03	6.528820e-05	3.054790e-03	4.382822e-03	5.217093e-03	0.0038271297	1.345328e-03	4.636530e-03	2.970143e-03	2.546293e-03	6.006944e-05	0.002311672688	7.900560e-03	3.858343e-03	2.450025e-03	7.722688e-05	3.884623e-03	5.459333e-03	0.00393835181333333
1001	2-acetyl-1-alkyl-sn-glycero-3-phosphocholine	0.597845615	MS2 matched	524.3728273	224.8305	0.2697260	0.2323621	0.2950045	0.2796690	0.2752387	0.2006060	0.258767716666667	0.2630885	0.2296820	0.2523290	0.2155125	0.240153	0.2801932	0.2837815	0.2988218	0.2333092	0.2390548	0.2955651	0.2717876	0.2283886	0.2605875	0.2945530	0.2756995	0.2636439	0.2645745	0.2510741	0.2820883	0.2242530	0.1935063	0.2510417	0.3102848	0.252041366666667
1002	2-Acetylpyrazine	0.992530846	MS2 matched	123.055872	305.746	0.10477727	0.10240140	0.15387380	0.09507951	0.09640003	0.11502308	0.111259181666667	0.08017969	0.09203380	0.09138104	0.09981058	0.0908512775	0.09729977	0.09816711	0.09885050	0.10303783	0.10331641	0.10564956	0.10105353	0.08459696	0.09978615	0.08421695	0.08081921	0.08635013	0.08715388	0.09299067	0.11771545	0.11383283	0.09849791	0.10293807	0.10465825	0.10510553
1003	2-Amino-3,8-dimethyl-3H-imidazo[4,5-f]quinoxaline	0.709853231	MS2 matched	214.1128112	394.847	0.04897894	0.04860308	0.04380821	0.05723778	0.05046112	0.04443567	0.0489208	0.04143745	0.04149255	0.04273678	0.03782880	0.040873895	0.04145349	0.03658994	0.03310426	0.03978799	0.04100287	0.04339026	0.0392214683333333	0.03363444	0.04479282	0.05644037	0.03876252	0.04238833	0.043203696	0.02647996	0.02255946	0.03303991	0.04550872	0.03119615	0.03733002	0.0326857033333333
22	2-Amino-3-phosphonopropionic acid	0.972250769	MS2 matched	168.0060442	433.3805	0.4609111	0.4268751	0.4762853	0.5470361	0.4317548	0.5225768	0.4775732	0.3953332	0.4460703	0.3851786	0.4009491	0.4068828	0.2892495	0.2643270	0.3755426	0.2809006	0.2869875	0.2995137	0.29942015	0.4195705	0.4932737	0.4255894	0.5287184	0.5230312	0.47803664	0.3553576	0.4790130	0.4840197	0.4627518	0.4618583	0.4974752	0.456745933333333
1004	2-Amino-6-methyldipyrido[1,2-a:3',2'-d]imidazole	0.745993923	MS2 matched	199.1019559	290.877	0.3278270	0.3307138	0.3182129	0.4865352	0.4529712	0.3479220	0.377363683333333	0.2588247	0.2731487	0.2792503	0.2885699	0.2749484	0.2524334	0.2612423	0.2305008	0.2827978	0.2854387	0.2694970	0.263651666666667	0.2466061	0.3377238	0.3626519	0.2761992	0.2856212	0.30176044	0.1907331	0.2374147	0.3062757	0.2828892	0.2472340	0.3265734	0.265186683333333
1005	2-Aminoacrylic acid	0.955434385	MS2 matched	88.04006807	411.94	0.05170530	0.04892136	0.04521632	0.04421579	0.05298737	0.07604571	0.053181975	0.05432603	0.05587202	0.06415412	0.06481177	0.059790985	0.04274220	0.06049503	0.05311213	0.05092632	0.05929614	0.04872694	0.0525497933333333	0.06162315	0.03568600	0.03927452	0.04387249	0.05339662	0.046770556	0.05874547	0.08142900	0.05662112	0.03340624	0.05776387	0.03433004	0.0537159566666667
1006	2-Azetidinecarboxylic acid	0.326288462	MS2 matched	102.0555849	404.4125	0.7142306	0.6108207	0.6088378	0.5744251	0.7910470	0.8262780	0.687606533333333	0.7369706	0.7031779	0.7087616	0.7963642	0.736318575	0.6338535	0.9273124	0.5385440	0.8412462	0.8639671	0.6987532	0.750612733333333	0.8309166	0.5828975	0.6658644	0.5922729	0.6546488	0.66532004	0.7568487	0.7901581	0.6783334	0.4710788	0.5853545	0.6559801	0.656292266666667
1007	2-Biphenylol	0.465137615	MS2 matched	171.0768702	421.306	0.16068140	0.15370544	0.13976568	0.14173983	0.16296707	0.20511712	0.160662756666667	0.17386302	0.17451160	0.18060081	0.17798738	0.1767407025	0.17001911	0.21272871	0.15730776	0.18052166	0.23030005	0.18473297	0.189268376666667	0.19943590	0.15507869	0.17415862	0.15682949	0.18778971	0.174658482	0.18197135	0.19617597	0.07258405	0.13594884	0.14057781	0.13443772	0.143615956666667
1008	2'-Deoxymugineic acid	0.651805538	MS2 matched	305.1400395	315.987	0.006525939	0.005615256	0.005854205	0.006253593	0.006391899	0.006149206	0.006131683	0.005542798	0.005444404	0.005083785	0.004204097	0.005068771	0.005173385	0.004478331	0.004477849	0.003625605	0.003078892	0.004345100	0.004196527	0.004806982	0.004477638	0.006239007	0.005553524	0.006243070	0.0054640442	0.004179085	0.003966114	0.004551577	0.003237465	0.004300464	0.003029062	0.0038772945
1009	2-Hydroxy-4-(4-methoxyphenyl)-1H-phenalen-1-one	0.866082769	MS2 matched	303.1097815	189.4385	0.007702148	0.006389015	0.017286947	0.005788317	0.008411774	0.005328388	0.0084844315	0.007466479	0.005330512	0.005436297	0.006806069	0.00625983925	0.004882937	0.003671964	0.009885715	0.007383071	0.006235653	0.008857302	0.00681944033333333	0.004035595	0.004873522	0.006377633	0.007406372	0.006749354	0.0058884952	0.002897404	0.004836438	0.006866628	0.007013353	0.006946170	0.007375506	0.00598924983333333
23	2-Hydroxy-6-pentadecylbenzoic acid	0.515278538	MS2 matched	347.2592883	53.34965	0.013298916	0.011948754	0.001907333	0.006343475	0.008212449	0.010192705	0.00865060533333333	0.011149400	0.009594909	0.010806039	0.008393277	0.00998590625	0.016312391	0.012729125	0.027987737	0.009416284	0.011846939	0.017455335	0.0159579685	0.007922522	0.005738697	0.006148989	0.009147805	0.009571835	0.0077059696	0.008662247	0.013034909	0.010338089	0.005821400	0.018766647	0.011670270	0.0113822603333333
24	2-Hydroxyadipic acid	0.811286308	MS2 matched	161.0448532	490.722	0.05969909	0.03846652	0.05284536	0.04236919	0.04311801	0.04229766	0.0464659716666667	0.03872955	0.03820186	0.06302531	0.03651285	0.0441173925	0.05054954	0.03203847	0.03930051	0.03593832	0.03750964	0.03907440	0.03906848	0.05314817	0.04484747	0.03605700	0.03942934	0.03945406	0.042587208	0.03645848	0.04370964	0.04279830	0.04811359	0.04085903	0.04530224	0.0428735466666667
25	2-Hydroxybutyric acid	0.999391538	MS2 matched	103.0341548	182.678	2.809546	2.550155	2.703042	2.843743	1.941945	2.858108	2.6177565	2.432956	2.722415	2.377036	2.513946	2.51158825	2.365177	1.974329	3.286975	2.671750	2.502092	4.312700	2.8521705	1.433283	4.441746	1.904958	2.106388	1.981749	2.3736248	1.849379	3.636645	2.378212	7.170118	3.033369	2.993767	3.51024833333333
1010	2-Hydroxypropyl glucosinolate	0.512816923	MS2 matched	378.045538	481.8835	0.08897448	0.07409482	0.07667238	0.10192987	0.08968972	0.12556221	0.09282058	0.08023654	0.07992734	0.07551910	0.07671142	0.0780986	0.07819215	0.06809948	0.09383992	0.09409097	0.07931360	0.07627555	0.0816352783333333	0.05252400	0.08024192	0.05088825	0.06010017	0.07634180	0.064019228	0.05028149	0.09252042	0.06893164	0.08573674	0.08410535	0.07445074	0.0760043966666667
1011	2-Hydroxypyridine	0.960631538	MS2 matched	96.04506474	56.1289	0.02214489	0.02853574	0.02336384	0.01908429	0.02098441	0.02761269	0.0236209766666667	0.02513790	0.02667832	0.03095114	0.02113827	0.0259764075	0.02031450	0.02466098	0.01774300	0.02227677	0.01710256	0.02154005	0.02060631	0.02048278	0.02531827	0.02180969	0.01711722	0.02413575	0.021772742	0.02316976	0.02339969	0.01923970	0.01824815	0.02156490	0.01815632	0.0206297533333333
26	2-Hydroxystearic acid	0.989942846	MS2 matched	299.259309	48.2845	0.06034259	0.05233695	0.04361292	0.04897200	0.05669463	0.04986914	0.0519713716666667	0.09755997	0.13315078	0.24464972	0.28971570	0.1912690425	0.04623055	0.05012175	0.05083141	0.05791960	0.05433359	0.07388091	0.0555529683333333	0.05187428	0.05039513	0.04424051	0.06443896	0.03889294	0.049968364	0.04879811	0.04495027	0.05824398	0.06673970	0.05439683	0.04830964	0.0535730883333333
1012	2-Isopropylphenyl methylcarbamate	0.976013692	MS2 matched	194.1181093	348.012	1.0958811	1.1233633	1.0374728	1.1929855	0.9292124	1.0648277	1.07395713333333	1.0153856	0.9338500	0.9979176	0.9844525	0.982901425	1.0044277	0.7588023	1.1801789	1.0454125	0.9893176	1.1410628	1.01986696666667	0.7822631	1.2121667	0.9740794	1.0733399	0.9747312	1.00331606	0.8193122	0.9100394	1.0201204	1.3731157	1.1370778	1.1915087	1.0751957
27	2-Keto-3-deoxy-D-gluconic acid	0.682116615	MS2 matched	177.0398114	142.4575	2.3782061	1.1994764	0.9161519	1.1007774	2.3033052	2.6754181	1.76222251666667	1.1780894	2.1061843	1.1432851	0.7502402	1.29444975	1.9750632	1.4893199	2.3606040	1.9993886	0.7945801	1.1833754	1.63372186666667	1.9624438	1.6033539	2.2184795	2.5850330	2.3515101	2.14416406	1.7401367	1.1140806	2.3902398	1.7630262	1.1620044	3.4414558	1.93515725
1013	2-Methoxy-3-methyl-9H-carbazole	0.343780308	MS2 matched	212.1051737	335.559	2.097845e-02	7.633585e-03	5.824907e-05	4.711970e-03	6.121667e-03	1.569807e-02	0.009200331845	2.356238e-02	2.239328e-02	2.074179e-02	2.609551e-02	0.02319824	1.234204e-02	6.643459e-03	1.041030e-01	8.326036e-03	7.960510e-03	1.627741e-02	0.0259420758333333	3.306446e-02	1.383710e-02	6.332679e-03	8.607508e-02	1.023852e-01	0.0483389038	1.990401e-02	4.256748e-02	1.641261e-02	1.582832e-02	1.919716e-02	4.011572e-03	0.0196535253333333
1014	2-Methoxy-3-methylpyrazine	0.713191462	MS2 matched	125.071397	52.7577	0.5816643	0.4417302	0.4397286	1.0405380	0.9453583	0.3904307	0.63990835	0.4423162	0.4799663	1.0062184	0.4263184	0.588704825	0.3569860	0.3506269	0.4090089	0.5113663	0.9426513	0.3321698	0.483801533333333	0.4304802	0.5338211	1.5547686	0.9299784	1.0130691	0.89242348	1.4339131	0.5940413	1.5340006	1.8980649	0.6182774	0.6879866	1.12771398333333
28	2-Methylglutaric acid	0.415481923	MS2 matched	145.0498934	568.213	0.03591730	0.03501539	0.03303689	0.03449985	0.02963677	0.02996500	0.0330118666666667	0.02569727	0.04873760	0.03232684	0.02719619	0.033489475	0.02893034	0.02142296	0.03499367	0.02923556	0.02716182	0.02823019	0.02832909	0.02187889	0.02628769	0.02809439	0.03094689	0.02859249	0.02716007	0.02342224	0.02806033	0.03467400	0.04566510	0.02869374	0.03893961	0.0332425033333333
1015	2-Methylguanosine	0.998296	MS2 matched	298.1154468	205.723	0.010848452	0.019845613	0.012793865	0.008682853	0.016149505	0.021484471	0.0149674598333333	0.013853516	0.011548989	0.012827831	0.014510885	0.01318530525	0.010617082	0.020770302	0.014055499	0.020998226	0.021164343	0.018079166	0.017614103	0.011017044	0.011303859	0.011660940	0.010802900	0.009674243	0.0108917972	0.014940980	0.012650367	0.011935706	0.012678915	0.013711458	0.012272287	0.0130316188333333
1016	2-Methylpiperidine	0.427939462	MS2 matched	100.1127163	238.9775	1.051687e-02	5.373678e-03	7.606991e-03	1.376947e-02	1.584628e-02	1.019497e-02	0.0105513765	8.785098e-03	9.924671e-03	1.173322e-02	3.997706e-03	0.00861017375	1.328740e-02	3.843948e-03	1.698661e-02	1.007408e-02	2.173657e-03	9.851569e-03	0.009369544	9.365625e-03	1.349835e-02	4.131805e-03	9.755576e-03	1.076823e-02	0.0095039172	5.046762e-05	1.149076e-02	1.234171e-02	1.665288e-02	1.012257e-02	1.434726e-02	0.0108342746033333
1017	2-Naphthalenethiol	0.790840231	MS2 matched	161.0383447	238.399	0.016346041	0.009502820	0.008378154	0.005620277	0.008641751	0.007268209	0.00929287533333333	0.019479140	0.013822513	0.003968576	0.004130091	0.01035008	0.014514104	0.018022590	0.016982965	0.023471822	0.015751886	0.016519515	0.0175438136666667	0.017663610	0.009919523	0.013800503	0.009758656	0.005462238	0.011320906	0.014343196	0.011830704	0.016352549	0.008501630	0.011760662	0.007640653	0.0117382323333333
1018	2-O-(5,8,11,14,17-Eicosapentaenoyl)-1-O-hexadecylglycero-3-phosphocholine	0.709320846	MS2 matched	766.5781097	93.02095	0.06735760	0.06218324	0.05595116	0.05820280	0.06222932	0.06551370	0.0619063033333333	0.07770190	0.06195975	0.06651832	0.08403026	0.0725525575	0.12732703	0.09630856	0.07881277	0.11354766	0.11440349	0.10639820	0.106132951666667	0.06235232	0.03187578	0.07134129	0.06924754	0.01926579	0.050816544	0.06982761	0.05478342	0.09959875	0.05684998	0.07595250	0.06772206	0.0707890533333333
1019	2-O-Acetylarbutin	0.947914308	MS2 matched	315.1094414	207.9625	0.02775761	0.03032994	0.02260300	0.03250424	0.03337353	0.03161024	0.0296964266666667	0.02622227	0.02501474	0.02376434	0.02857135	0.025893175	0.02776108	0.02359525	0.02433915	0.03022010	0.02849959	0.03139924	0.027635735	0.02342989	0.02909801	0.02682179	0.02955433	0.02858376	0.027497556	0.02314333	0.02149418	0.02582021	0.03443285	0.02984442	0.02900748	0.0272904116666667
1020	2-O-Caffeoyltartronic acid	0.340843923	MS2 matched	283.0463937	487.5615	0.3116811	0.2198075	0.3488702	0.2876242	0.3682443	0.2367210	0.295491383333333	0.2987127	0.2946764	0.2733113	0.2480836	0.278696	0.2682069	0.3692673	0.1345869	0.3049467	0.3670248	0.2534501	0.282913783333333	0.2677256	0.2689585	0.3265305	0.2055442	0.2409475	0.26194126	0.2764977	0.2237888	0.2351535	0.1517333	0.1702904	0.3212408	0.229784083333333
1021	2-O-Galloylsucrose	0.918249462	MS2 matched	495.1337066	333.2525	0.002617927	0.003410830	0.002015113	0.002500013	0.003327436	0.003765451	0.00293946166666667	0.002482773	0.002237723	0.003223156	0.003086112	0.002757441	0.003707250	0.002950527	0.002423307	0.005399333	0.002377061	0.002230038	0.00318125266666667	0.004337234	0.003654547	0.002809479	0.003297948	0.003081151	0.0034360718	0.002612000	0.003654923	0.004911374	0.010034899	0.007426938	0.004299258	0.00548989866666667
29	2'-O-Methyladenosine	0.355381231	MS2 matched	280.104073	313.297	0.009313831	0.010000170	0.010985266	0.005474837	0.005824804	0.006744791	0.00805728316666667	0.005428762	0.008077218	0.005222965	0.006412051	0.006285249	0.011397565	0.008687684	0.006884426	0.009078737	0.013201072	0.014702791	0.0106587125	0.007154712	0.006623859	0.008502545	0.009478751	0.008199288	0.007991831	0.009181082	0.011584416	0.003475050	0.005258373	0.008096360	0.005508220	0.00718391683333333
1022	2-O-Methylcytosine	0.906459615	MS2 matched	126.0667622	197.875	0.013549949	0.012443362	0.015341540	0.015220574	0.013672253	0.012775327	0.0138338341666667	0.016584572	0.015411286	0.017769488	0.013172147	0.01573437325	0.016594091	0.018560258	0.016434284	0.023405933	0.020083597	0.032550181	0.0212713906666667	0.011863901	0.018730709	0.015796157	0.009015697	0.013055421	0.013692377	0.015219482	0.015291296	0.015846862	0.019287425	0.033939493	0.016680082	0.01937744
30	2-Oxovaleric acid	0.998707462	MS2 matched	115.0391588	387.7005	0.06148102	0.05788574	0.05846649	0.08128172	0.06870399	0.07060322	0.0664036966666667	0.04178606	0.08178366	0.06561450	0.05482905	0.0610033175	0.06609421	0.12019858	0.06423105	0.07025596	0.05608948	0.07462405	0.0752488883333333	0.06124923	0.07884643	0.06014361	0.06866696	0.07062289	0.067905824	0.07449002	0.04504452	0.05362806	0.13370828	0.06015712	0.06095967	0.0713312783333333
1023	2-Pentanethiol	0.761151692	MS2 matched	105.074429	385.728	1.643228	1.660710	1.954597	1.964036	1.652743	1.442855	1.71969483333333	1.625860	1.630201	1.596007	1.629808	1.620469	1.494915	1.432437	1.598488	1.351199	1.684744	1.675043	1.539471	1.536031	1.878339	1.708046	1.638450	1.643755	1.6809242	1.470641	1.647131	1.537424	1.579302	1.726144	1.867937	1.6380965
1024	2-Piperidone	0.984396692	MS2 matched	100.076367	50.49505	0.1789369	0.1443580	0.1606226	0.1743882	0.1767778	0.1800234	0.169184483333333	0.5740817	0.5437016	0.5409964	0.6428406	0.575405075	0.3997692	0.4987981	0.4303622	0.4849779	0.4540426	0.4158245	0.44729575	1.0815538	0.8255795	0.8602410	0.6367565	0.7644785	0.83372186	0.8496756	0.7163705	1.0982955	0.8604851	0.6572191	0.5838348	0.794313433333333
1025	2-Propylpiperidine	0.895456385	MS2 matched	128.1438167	219.182	0.02390098	0.02482798	0.02346912	0.03387271	0.02293382	0.11415694	0.040526925	0.02171296	0.02673341	0.02810310	0.02267972	0.0248072975	0.02234406	0.01833117	0.02533591	0.02408665	0.02532730	0.02855742	0.023997085	0.02129917	0.02392339	0.02123439	0.02412116	0.02122325	0.022360272	0.01380582	0.02273917	0.02605580	0.03748255	0.02440929	0.03036412	0.0258094583333333
1026	2-Pyrrolidinone	0.987969231	MS2 matched	86.06077389	374.425	0.16194300	0.16887882	0.21890150	0.18393843	0.06908171	0.16277707	0.160920088333333	0.12018368	0.11751487	0.17870355	0.12491160	0.135328425	0.14955939	0.15926486	0.20961833	0.12404164	0.10914976	0.15248223	0.150686035	0.14364556	0.18746789	0.17855890	0.18971760	0.12915909	0.165709808	0.14737687	0.09047216	0.08097955	0.19047123	0.19904348	0.20551184	0.152309188333333
1027	3-(1-Pyrrolidinyl)-2-butanone	0.501683615	MS2 matched	142.1231496	48.2257	0.02274726	0.03067274	0.02532840	0.03236291	0.02720915	0.03336184	0.0286137166666667	0.02361295	0.02547970	0.01937380	0.02476735	0.02330845	0.02514958	0.02873480	0.02905932	0.02864326	0.02425074	0.02828026	0.0273529933333333	0.01720054	0.02461715	0.02292398	0.02140353	0.02543252	0.022315544	0.02723843	0.02376044	0.02693914	0.02712382	0.02353982	0.02776938	0.0260618383333333
31	3,3',4'5-Tetrahydroxystilbene	0.381939846	MS2 matched	243.06203	404.6075	0.020409742	0.030546285	0.025956989	0.027861064	0.026076320	0.031273086	0.027020581	0.003869323	0.027175574	0.024814804	0.029032143	0.021222961	0.028909116	0.047224689	0.032200836	0.022815840	0.036038318	0.026636965	0.032304294	0.052238288	0.027477877	0.044470383	0.020843101	0.033477199	0.0357013696	0.027789284	0.004400688	0.034728120	0.019181485	0.024746713	0.026314096	0.0228600643333333
1028	3,3',5-Trihydroxy-4'-methoxy-6,7-methylenedioxyflavone 3-glucuronide	0.393393077	MS2 matched	521.0838819	391.49	0.004005501	0.003612634	0.003022640	0.004036398	0.003281685	0.002608774	0.00342793866666667	0.003384525	0.002634065	0.003240828	0.003397885	0.00316432575	0.006051591	0.002904829	0.003653096	0.005270882	0.002779545	0.003393305	0.00400887466666667	0.002711778	0.003316189	0.003353515	0.001878058	0.003269428	0.0029057936	0.002558284	0.002592633	0.003555782	0.004075436	0.002216185	0.004806695	0.00330083583333333
1029	3,3'-Bisjuglone	0.863729923	MS2 matched	347.0642577	334.367	0.010209943	0.008658859	0.009877712	0.010543986	0.009197975	0.009066003	0.009592413	0.009332366	0.008170396	0.008607528	0.010085857	0.00904903675	0.010276386	0.008131744	0.008943881	0.010410476	0.010973868	0.010272960	0.00983488583333333	0.009733108	0.011287401	0.010071026	0.009304634	0.009436705	0.0099665748	0.007481706	0.009481592	0.010253731	0.011416050	0.010940076	0.012181462	0.0102924361666667
1030	3,4-DHPEA-EA	0.855165769	MS2 matched	379.1482417	225.942	0.04574380	0.04966307	0.04096335	0.03652852	0.03656644	0.03629467	0.040959975	0.04216126	0.03942705	0.03955289	0.03732871	0.0396174775	0.03885450	0.02842879	0.04158664	0.04152601	0.03843489	0.04377781	0.0387681066666667	0.03780741	0.04153008	0.03912260	0.04393586	0.03958127	0.040395444	0.03826026	0.03116926	0.03612091	0.04572774	0.04355968	0.05299279	0.0413051066666667
32	3,5,7-trihydroxy-2-(4-hydroxyphenyl)-3,4-dihydro-2H-1-benzopyran-4-one	0.836515	MS2 matched	287.0498049	411.497	0.2141169	0.2025373	0.1625211	0.1570817	0.1922093	0.2688175	0.1995473	0.2265149	0.2163411	0.2382807	0.2398053	0.2302355	0.1985509	0.2384247	0.2293485	0.2166917	0.2578029	0.2434382	0.230709483333333	0.2249463	0.1333387	0.1689626	0.1482098	0.1882013	0.17273174	0.2478958	0.3276458	0.2132191	0.1059840	0.2262268	0.1372769	0.209708066666667
1031	3,5-Dichloro-4-hydroxy-2-methoxy-6-methylbenzoic acid	0.899923846	MS2 matched	250.9934975	420.8815	0.010504871	0.014799181	0.008780658	0.012466479	0.010409156	0.011545715	0.0114176766666667	0.016849001	0.018171909	0.016983994	0.016253320	0.017064556	0.016258453	0.018863435	0.017173433	0.024859714	0.020614861	0.016500671	0.0190450945	0.024425017	0.018025198	0.016179740	0.023132983	0.022592595	0.0208711066	0.024651305	0.023402592	0.021145030	0.019937836	0.022376887	0.020778001	0.0220486085
1032	3,5-Di-O-galloyl-1,4-galactarolactone	0.487909	MS2 matched	497.0671989	406.248	0.015025348	0.013508000	0.011646900	0.012935368	0.010328623	0.012147277	0.012598586	0.012623198	0.012331598	0.011261913	0.014835587	0.012763074	0.016858093	0.009183604	0.016716717	0.015647468	0.014684620	0.014725643	0.0146360241666667	0.006241467	0.016155861	0.010230946	0.013823255	0.014076228	0.0121055514	0.008174083	0.005928481	0.015170601	0.020548711	0.017637870	0.016246103	0.0139509748333333
33	3,7-Dimethyluric acid	0.618506308	MS2 matched	195.0505875	360.439	0.04260159	0.03741196	0.03709069	0.03838114	0.04252565	0.04511794	0.040521495	0.04153195	0.04257134	0.04514295	0.04029735	0.0423858975	0.04013694	0.04986441	0.03737925	0.04022754	0.04976083	0.03848606	0.042642505	0.04829736	0.04040670	0.04407590	0.03889558	0.04092769	0.042520646	0.04685351	0.04968791	0.04062608	0.03288333	0.03644698	0.03430276	0.0401334283333333
1033	3-Acetyl-2,7-naphthyridine	0.841804077	MS2 matched	173.0714897	52.74755	0.06970620	0.03848486	0.06132735	0.07361460	0.12689872	0.08754320	0.0762624883333333	0.10182167	0.10203309	0.21602825	0.22176928	0.1604130725	0.19907497	0.16278062	0.11914428	0.08848743	0.08975629	0.10224011	0.12691395	0.13064419	0.12350003	0.08616221	0.10293653	0.11066712	0.110782016	0.10488386	0.13449321	0.14868957	0.27575703	0.08846069	0.13361573	0.147650015
1034	3-Amino-1,4-dimethyl-5H-pyrido[4,3-b]indole	0.474304538	MS2 matched	212.1188368	139.571	1.015575e+00	1.219182e-01	4.536118e-02	6.945833e-05	2.348254e-02	1.244322e-02	0.203141599721667	5.571003e-02	5.734977e-02	5.559391e-02	5.214728e-02	0.0552002475	5.786880e-05	1.283865e-02	6.528820e-05	4.072187e-03	5.696978e-03	6.183645e-05	0.00379880140833333	5.274763e-05	6.527095e-05	5.623957e-05	5.985216e-05	6.006944e-05	5.883595e-05	1.132279e-02	5.825733e-05	2.434564e-03	5.246003e-03	6.306321e-05	6.882516e-05	0.00319891711666667
1035	3-Amino-1-methyl-5H-pyrido[4,3-b]indole	0.715670385	MS2 matched	198.106778	334.3735	0.007113912	0.006822989	0.006777854	0.007069767	0.009321635	0.006058098	0.0071940425	0.007465371	0.005394600	0.007352102	0.007846444	0.00701462925	0.008011332	0.010179173	0.007372654	0.008325820	0.009410454	0.009555181	0.00880910233333333	0.005090066	0.004222151	0.007022057	0.004712591	0.004833170	0.005176007	0.006722481	0.004543329	0.005817858	0.003343868	0.005921172	0.006786844	0.005522592
1036	3-Aminobutanoic acid	0.752347538	MS2 matched	104.071235	45.957	0.10779550	0.10095197	0.08369389	0.14045461	0.13817595	0.18290971	0.125663605	0.12358379	0.12558016	0.11726897	0.11399863	0.1201078875	0.11651903	0.12701756	0.17166068	0.11980166	0.10949429	0.12933347	0.128971115	0.12767790	0.13511313	0.09610153	0.11737539	0.14539351	0.124332292	0.09399826	0.16120161	0.14971553	0.14409465	0.13619008	0.13499941	0.136699923333333
1037	3-Aminocaproic acid	0.763977923	MS2 matched	132.1024024	35.7696	0.02235898	0.02091331	0.02090672	0.04157283	0.03270274	0.04500428	0.0305764766666667	0.04681395	0.04432250	0.02464110	0.03109307	0.036717655	0.02953953	0.03350337	0.03290127	0.03228018	0.02771856	0.02783175	0.03062911	0.02096253	0.02533691	0.01405577	0.01866347	0.02437474	0.020678684	0.01778166	0.01965520	0.02635328	0.02772575	0.02492771	0.03657202	0.0255026033333333
34	3'-AMP	0.972035692	MS2 matched	346.0560893	536.4275	0.03506899	0.06563192	0.02934233	0.05217785	0.09979905	0.08616628	0.0613644033333333	0.03465472	0.03201212	0.05398205	0.02707393	0.036930705	0.02183116	0.04025931	0.03422870	0.08865504	0.02136725	0.05944372	0.04429753	0.03443588	0.03360051	0.01794573	0.02196699	0.03786620	0.029163062	0.03119413	0.02864117	0.02324086	0.02292828	0.03272446	0.02999526	0.0281206933333333
1038	3beta,6beta-Dihydroxynortropane	0.619906846	MS2 matched	144.102396	551.162	0.1912123	0.2060111	0.1616490	0.1940343	0.1787471	0.2277834	0.193239533333333	0.1627134	0.1859846	0.1741354	0.1841319	0.176741325	0.1725068	0.1554452	0.2724973	0.1816149	0.1716592	0.1641365	0.186309983333333	0.2257859	0.2007559	0.1600973	0.2447118	0.2362331	0.2135168	0.1294149	0.1955259	0.1646607	0.1840337	0.1788272	0.1349831	0.16457425
1039	3-Dehydrosphinganine	0.916912385	MS2 matched	300.2904275	85.72525	0.4691005	0.3453084	0.5203926	0.5111080	0.4715812	0.2721469	0.431606266666667	0.3271534	0.3632545	0.2828720	0.3388620	0.328035475	0.3544254	0.3826117	0.2853524	0.3574803	0.3499074	0.3678785	0.349609283333333	0.3093057	0.4054635	0.3910732	0.2866808	0.2826705	0.33503874	0.4111569	0.2466813	0.3875749	0.3148229	0.2584587	0.5064459	0.3541901
1040	3-Guanidinopropionic acid	0.928362	MS2 matched	132.0772416	493.4015	0.7871452	0.9687360	0.4448474	0.7676116	0.6481401	1.1363659	0.792141033333333	2.2366708	2.7297653	2.6742937	2.8779800	2.62967745	2.1856804	2.4165818	2.1614691	0.4030228	2.7604515	0.5163180	1.74058726666667	3.0412525	2.1583770	2.6745433	0.5448431	3.1207632	2.30795582	3.1476882	0.5688058	3.2708456	0.5682786	0.7839072	0.3979275	1.45624215
35	3-Hydorxy-3-methylglutaric acid	0.933908	MS2 matched	161.0446843	375.2285	1.990857	1.314080	1.461894	1.714733	1.644301	1.219369	1.557539	1.570079	1.740441	1.590110	1.824133	1.68119075	2.066783	2.470720	1.412421	1.872049	2.482932	2.281022	2.0976545	1.547708	1.527721	1.712703	1.113549	1.491629	1.478662	1.888382	1.689717	1.646446	1.179600	1.072324	1.765781	1.540375
36	3-Hydroxycapric acid	0.935809077	MS2 matched	187.1335519	93.0591	0.1629773	0.1751792	0.1795223	0.1675391	0.1447080	0.1880300	0.169659316666667	0.1607500	0.1521590	0.1937687	0.1906544	0.174333025	0.1363133	0.1585600	0.1820036	0.1440309	0.1426322	0.1588562	0.1537327	0.1261804	0.1708003	0.2099120	0.1413896	0.1654803	0.16275252	0.1431857	0.1408804	0.1311748	0.1761806	0.2071330	0.1872710	0.16430425
1041	3-Hydroxydodecanedioic acid	0.370432231	MS2 matched	247.1562908	61.7964	0.022744263	0.033993520	0.028722772	0.012100248	0.019960834	0.027445925	0.0241612603333333	0.020861917	0.025769763	0.028405126	0.054797976	0.0324586955	0.024131582	0.038712964	0.018141760	0.019718345	0.041402848	0.022216569	0.0273873446666667	0.040478660	0.019324255	0.030436538	0.018118315	0.015858795	0.0248433126	0.024392623	0.012096004	0.008158194	0.022407209	0.027659829	0.008950183	0.0172773403333333
37	3-Methoxy-4-hydroxyphenylethyleneglycol sulfate	0.748229692	MS2 matched	263.0231614	38.6536	0.9779645	0.6878505	0.7679663	0.7907442	0.9151324	0.9498378	0.848249283333333	0.5883686	0.5835646	0.5952295	0.6072888	0.593612875	0.3978120	0.4797821	0.7776499	0.4095443	0.3446143	0.4903527	0.48329255	0.4319053	0.4007316	0.3642004	0.5351806	0.5962186	0.4656473	0.4706776	0.9836697	0.5068017	0.6540974	0.6082637	0.3441270	0.594606183333333
1042	3-Methyladenine	0.999351385	MS2 matched	150.0778555	249.767	0.07836517	0.07810361	0.09361327	0.07122819	0.09451350	0.08926556	0.08418155	0.05885962	0.06053437	0.05799970	0.06163128	0.0597562425	0.09163045	0.11070820	0.09250196	0.09263437	0.10231913	0.14849342	0.106381255	0.03098144	0.03521172	0.02790700	0.02201602	0.02445771	0.028114778	0.01401225	0.02785452	0.01601478	0.02588616	0.05231524	0.01665411	0.0254561766666667
1043	3-Methylhistidine	0.300841692	MS2 matched	170.0929812	148.594	0.03847647	0.03608179	0.02180087	0.04409366	0.04384114	0.05988462	0.040696425	0.03003640	0.03352124	0.04414848	0.03404523	0.0354378375	0.03206853	0.05835675	0.05704775	0.03957793	0.02429109	0.04267585	0.0423363166666667	0.04617105	0.03571651	0.02848923	0.04009827	0.04212982	0.038520976	0.02860865	0.07095843	0.05114502	0.05046357	0.06176134	0.04748846	0.0517375783333333
38	3-Nitrotyrosine	0.885395	MS2 matched	225.0554697	57.8531	0.02552972	0.02404273	0.03027470	0.04190155	0.02480951	0.03457026	0.0301880783333333	0.02445713	0.02633473	0.03724930	0.03221986	0.030065255	0.02528832	0.02341144	0.03065734	0.03863310	0.02661741	0.03226847	0.0294793466666667	0.02553283	0.02888861	0.02407899	0.02456402	0.03141363	0.026895616	0.01970882	0.02993751	0.02551608	0.04423985	0.03303840	0.02999317	0.0304056383333333
1044	3-Phenylpropyl 2-methylpropanoate	0.835187692	MS2 matched	433.2054037	439.694	0.005532841	0.004503521	0.002996624	0.003751954	0.005379928	0.005755713	0.00465343016666667	0.003412547	0.005117386	0.004200090	0.004314112	0.00426103375	0.002862867	0.004089313	0.004872944	0.004946770	0.005856032	0.003781468	0.00440156566666667	0.003403080	0.001522493	0.003654072	0.003794997	0.004775562	0.0034300408	0.004166678	0.003716763	0.004522554	0.002670680	0.004418132	0.002167400	0.00361036783333333
39	3-Phosphoglyceric acid	0.999556692	MS2 matched	184.9850489	481.1365	0.3807046	0.3934120	0.3187772	0.4109163	0.3385148	0.4194711	0.376966	0.3539952	0.3700265	0.3898388	0.4105872	0.381111925	0.3190902	0.3199027	0.4574255	0.3742920	0.3935761	0.4279938	0.382046716666667	0.3981609	0.4386835	0.4405186	0.4568176	0.4175275	0.43034162	0.4042894	0.4340812	0.4007453	0.5301763	0.4529588	0.4624535	0.44745075
1045	3-Propylidene-1(3H)-isobenzofuranone	0.576174308	MS2 matched	175.0717582	224.829	0.04534028	0.04659354	0.05239152	0.04864263	0.05354943	0.05063190	0.0495248833333333	0.04279154	0.03957044	0.04154053	0.04330163	0.041801035	0.03445537	0.03811071	0.04296589	0.04621909	0.04246641	0.04509289	0.0415517266666667	0.04124211	0.05786542	0.04613139	0.05047552	0.05052412	0.049247712	0.03823699	0.04430847	0.03807859	0.04597170	0.04405680	0.04351485	0.0423612333333333
40	3-Sulfinato-L-alaninate	0.797200077	MS2 matched	152.0014307	178.189	0.4051286	0.3249755	0.3962467	0.4688697	0.4374204	0.3096689	0.390384966666667	0.3432300	0.4146759	0.3662504	0.4008443	0.38125015	0.4594958	0.4207771	0.2735740	0.5221293	0.5716209	0.5334729	0.463511666666667	0.3130829	0.3595631	0.1674667	0.3012296	0.3971932	0.3077071	0.3704616	0.2482914	0.2978011	0.2387704	0.2244286	0.4522953	0.3053414
41	3-Sulfinoalanine	0.826534462	MS2 matched	152.0014727	163.6735	2.175519	1.796621	3.690793	5.500967	4.575472	5.301012	3.840064	2.981572	3.145086	3.099698	3.083966	3.0775805	2.189330	3.617838	2.257898	3.349452	3.647860	4.137520	3.199983	1.201967	1.708488	2.150736	1.596040	3.489244	2.029295	3.083585	1.704869	1.542837	3.470923	2.410204	4.430870	2.77388133333333
1046	3-Ureidopropionic acid	0.832076923	MS2 matched	133.0612612	327.463	0.052077130	0.064978809	0.004203248	0.074313395	0.064329502	0.066660528	0.054427102	0.038881777	0.041345870	0.038974517	0.003537818	0.0306849955	0.026118550	0.026830623	0.026518079	0.035626028	0.031462063	0.031744000	0.0297165571666667	0.029311132	0.046052367	0.041261327	0.035098797	0.035335849	0.0374118944	0.025159045	0.040808847	0.031890484	0.041013301	0.041246002	0.039991910	0.0366849315
1047	4-(Glutamylamino) butanoate	0.587715846	MS2 matched	233.1138484	410.5255	0.08659282	0.06953819	0.08800629	0.06647981	0.10658575	0.11091122	0.0880190133333333	0.12846330	0.12163446	0.12147029	0.13442699	0.12649876	0.07434267	0.18927220	0.11902586	0.09947940	0.12001652	0.09784058	0.116662871666667	0.17487304	0.08799721	0.09579176	0.08214254	0.13021212	0.114203334	0.16377530	0.21399093	0.13079883	0.05616774	0.10437076	0.06811143	0.122869165
1048	4-[(2-Hydroxy-1-naphthalenyl)azo]benzenesulfonic acid	0.886116385	MS2 matched	329.0534273	271.533	0.03893170	0.02106278	0.03520575	0.04169660	0.02237884	0.03389630	0.0321953283333333	0.02306711	0.02870330	0.02601700	0.03496593	0.028188335	0.02890251	0.02632396	0.02128714	0.02732288	0.03774564	0.02159478	0.0271961516666667	0.03376341	0.01467829	0.02396749	0.03323486	0.03259942	0.027648694	0.01489787	0.02880514	0.03886334	0.03988563	0.01926105	0.04663351	0.03139109
1049	4-Acetylimidazo[4,5-c]pyridine	0.941166462	MS2 matched	162.0667516	96.3702	0.02874909	0.02006203	0.01700146	0.02630812	0.02035079	0.01676936	0.0215401416666667	0.02191814	0.01907587	0.02576903	0.02955404	0.02407927	0.03821988	0.02684939	0.04835768	0.04241573	0.03891931	0.07421210	0.044829015	0.02253173	0.02655720	0.01982249	0.02233572	0.03118073	0.024485574	0.02896060	0.05735421	0.04532597	0.03750817	0.15410114	0.03647458	0.0599541116666667
1050	4a-Hydroxytetrahydrobiopterin	0.628671846	MS2 matched	258.116428	222.584	0.006001441	0.009591833	0.009324534	0.004513162	0.007645682	0.008875403	0.00765867583333333	0.004880245	0.006099469	0.008151809	0.008638768	0.00694257275	0.003323195	0.007366507	0.005500536	0.004152681	0.004819835	0.002435676	0.00459973833333333	0.002772658	0.007895097	0.009375002	0.001878259	0.002965099	0.004977223	0.010757938	0.003282115	0.005603192	0.002478750	0.008419788	0.005462796	0.00600076316666667
1051	4-Amino-2-methyl-1-naphthol	0.687200308	MS2 matched	174.0877986	382.433	0.08450189	0.06942496	0.07240335	0.06923560	0.06697867	0.07533888	0.0729805583333333	0.07959352	0.07783278	0.08852206	0.08619606	0.083036105	0.08896158	0.08837472	0.10197959	0.10111317	0.09502789	0.10994046	0.097566235	0.06924238	0.06832309	0.07507839	0.07303853	0.08300407	0.073737292	0.06140843	0.06655589	0.07281674	0.08095133	0.06342133	0.07742249	0.0704293683333333
1052	4-Aminobutyric acid	0.999714	MS2 matched	104.0711033	385.769	35.13725	35.36596	39.98314	41.29546	35.48845	31.38014	36.4417333333333	34.06416	33.73838	33.73601	34.10199	33.910135	32.37791	30.28502	34.17110	29.46452	35.66144	36.80586	33.1276416666667	31.88439	40.12680	37.52588	34.09274	34.86278	35.698518	31.23209	34.98921	32.86165	33.37243	36.73539	39.07172	34.710415
1053	4-Aminohippuric acid	0.552740385	MS2 matched	184.0908918	330.9375	0.20165393	0.17515709	0.18977794	0.17563785	0.28701405	0.18270424	0.20199085	0.17603690	0.17079350	0.19208860	0.20759933	0.1866295825	0.13767951	0.27528885	0.09909932	0.14483679	0.18329863	0.13450217	0.162450878333333	0.29129630	0.17164792	0.26999021	0.19325936	0.23543774	0.232326306	0.20785137	0.15895269	0.16748781	0.06970670	0.11061214	0.11296542	0.137929355
42	4-Dodecylbenzenesulfonic Acid	0.995050308	MS2 matched	325.1842536	25.11095	7.764246	6.624394	5.628475	4.720313	5.272127	7.140630	6.1916975	11.746931	12.844366	14.105911	15.133645	13.45771325	4.648395	5.109008	4.562691	6.137925	4.295720	5.897288	5.1085045	4.801071	6.413216	5.609652	5.942941	3.812387	5.3158534	4.405722	3.683180	4.715156	6.074669	5.624968	5.122869	4.93776066666667
43	4-Hydroxy-3-methylbenzoic acid	0.782269846	MS2 matched	151.039232	40.8551	0.59732328	0.08197717	0.47322623	0.54220047	0.50631858	0.08884002	0.381647625	0.24436268	0.35641753	0.36680642	0.36381218	0.3328497025	0.22237723	0.35630280	0.14101816	0.83445341	0.07783598	0.19882434	0.30513532	0.05510183	0.29707183	0.56540891	0.26522463	0.35566209	0.307693858	0.19333702	0.10459380	0.12912378	0.07939680	0.06869615	0.56883961	0.190664526666667
44	4-Hydroxybenzaldehyde	0.860491538	MS2 matched	121.0285563	107.6085	0.7423360	0.7668785	0.6331282	0.7350099	0.6038545	0.6798050	0.693502016666667	0.4074764	0.4421057	0.4353809	0.4580407	0.435750925	0.7619398	0.6017441	0.6467170	0.6437619	0.6663839	0.6764655	0.6661687	0.6065291	0.7839693	0.5910923	0.6670608	0.6239890	0.6545281	0.6835732	0.6191664	0.7456486	1.0138808	0.8329857	0.6942878	0.76492375
45	4-Nitrophenyl phosphate	0.953874462	MS2 matched	217.9890406	532.2285	0.018836890	0.013174692	0.010414131	0.018541314	0.018486604	0.020992180	0.0167409685	0.008935773	0.010579758	0.011611193	0.014285366	0.0113530225	0.032785768	0.014763014	0.015237024	0.010232492	0.010220075	0.030832309	0.0190117803333333	0.010645996	0.018639190	0.040252663	0.013879707	0.009569284	0.018597368	0.009834425	0.017184837	0.012975838	0.013944230	0.009923102	0.015429791	0.0132153705
1054	4-Pyridoxic acid	0.917865385	MS2 matched	184.0738526	139.613	0.2467628	0.5961775	0.2345329	0.3246002	0.2365868	0.4882021	0.35447705	0.1931715	0.5967610	0.3215348	0.2842556	0.348930725	0.3091146	0.2824795	0.2420300	0.6065567	0.2090051	0.1729882	0.303695683333333	0.5279176	0.3620430	0.7226053	0.2859687	0.2133308	0.42237308	0.1906874	0.4359468	0.2149888	0.3308208	0.6977179	0.2956065	0.360961366666667
1055	4-Trimethylammoniobutanoic acid	0.584334538	MS2 matched	146.117856	231.102	0.16843269	0.07704975	0.15523940	0.18491652	0.18729485	0.09889220	0.145304235	0.14792920	0.10616578	0.16431122	0.10983986	0.132061515	0.08714787	0.13562119	0.07158460	0.07454049	0.11412564	0.10944946	0.098744875	0.19422448	0.24827294	0.21997674	0.14618507	0.17649429	0.197030704	0.08716780	0.28136418	0.12331171	0.07248600	0.05531192	0.21193565	0.13859621
1056	5,6-Dihydroxyindole	0.838159385	MS2 matched	150.0555378	80.00445	0.10112576	0.05617058	0.09981893	0.13879226	0.12792860	0.03526366	0.0931832983333333	0.06247343	0.05552064	0.05012271	0.06144810	0.05739122	0.08036315	0.06009308	0.03820046	0.06807909	0.05081348	0.07022967	0.0612964883333333	0.04096909	0.04869483	0.07146217	0.06156618	0.07980162	0.060498778	0.06336361	0.03848830	0.06455046	0.04387500	0.03839268	0.07143483	0.0533508133333333
1057	5,8-Dihydro-6-(4-methyl-3-pentenyl)-1,2,3,4-tetrathiocin	0.792575462	MS2 matched	265.0203937	435.041	0.011365006	0.011074481	0.011663657	0.013599474	0.011953911	0.015130646	0.0124645291666667	0.011267524	0.011979326	0.011047460	0.012577488	0.0117179495	0.013669671	0.010255210	0.015819068	0.012636949	0.012762888	0.012712221	0.0129760011666667	0.008421725	0.010916490	0.009614817	0.010712150	0.011994618	0.01033196	0.007407406	0.011788684	0.009691127	0.014164174	0.011395358	0.013493191	0.0113233233333333
1058	5-Acetyl-2,4-dimethyloxazole	0.645624615	MS2 matched	140.0686009	378.968	0.04343363	0.04965305	0.04487630	0.04643882	0.04475980	0.05579974	0.0474935566666667	0.04904523	0.04706796	0.04848312	0.04413892	0.0471838075	0.04238334	0.03847758	0.04358754	0.04546604	0.04000089	0.04558836	0.0425839583333333	0.04307938	0.05064028	0.04080068	0.05449084	0.05505948	0.048814132	0.04098914	0.05527802	0.04719109	0.05327807	0.04999306	0.05685883	0.050598035
46	5-Aminolevulinic acid	0.707598154	MS2 matched	130.0500994	258.354	0.1325524	0.1288329	0.1288206	0.1079433	0.1203415	0.1101400	0.12143845	0.1360857	0.1401244	0.1407264	0.1451341	0.14051765	0.1539644	0.1589714	0.1413662	0.1720637	0.1796032	0.1587807	0.1607916	0.1488938	0.1323609	0.1451147	0.1536156	0.1324177	0.14248054	0.1581202	0.1017395	0.1124846	0.1268106	0.1237817	0.1162573	0.123198983333333
1059	5-Aminopentanamide	0.764536846	MS2 matched	117.1028458	75.5071	0.05187903	0.02004011	0.02096057	0.02641031	0.02194402	0.02086968	0.0270172866666667	0.01991304	0.02355925	0.01832446	0.02434064	0.0215343475	0.02063457	0.02118550	0.01601334	0.01492074	0.02446586	0.01854367	0.0192939466666667	0.02221110	0.02312193	0.01965832	0.02473768	0.02996335	0.023938476	0.01673914	0.01742896	0.02514437	0.03115229	0.01594795	0.02467763	0.02184839
1060	5-Ethyl-4-methyl-2-(1-methylethyl)oxazole	0.499543	MS2 matched	154.1232868	34.64205	0.035005376	0.040273451	0.067732475	0.047318014	0.042365933	0.062698877	0.0492323543333333	0.002259241	0.048390347	0.058770090	0.010186976	0.0299016635	0.042679997	0.049924815	0.052756115	0.002593550	0.034263402	0.044381111	0.0377664983333333	0.020450977	0.060171212	0.044686971	0.022945188	0.039644763	0.0375798222	0.053214096	0.032684074	0.029235133	0.035409636	0.061777848	0.046821262	0.0431903415
47	5-hydroxy-2-phenyl-4H-chromen-4-one	0.333421923	MS2 matched	237.0614101	90.7387	0.07124592	0.05942397	0.07058260	0.10038469	0.11260941	0.08220989	0.0827427466666667	0.12029611	0.05228494	0.04202561	0.06475770	0.06984109	0.05285396	0.03295677	0.04223659	0.04504822	0.05251734	0.08193806	0.05125849	0.05193158	0.05818220	0.09067390	0.05676750	0.05487753	0.062486542	0.08640397	0.06258551	0.06756476	0.04815191	0.05070785	0.05419516	0.0616015266666667
1061	5-Hydroxy-3,3',4',7,8-pentamethoxyflavone	0.610114462	MS2 matched	299.0859126	464.559	0.015023393	0.017282217	0.015574269	0.009172620	0.011485530	0.008741216	0.0128798741666667	0.011769428	0.013891668	0.012927533	0.011776199	0.012591207	0.013373491	0.013746742	0.010707903	0.014894459	0.014179485	0.013348368	0.0133750746666667	0.012869734	0.008828452	0.012093254	0.011238604	0.008892154	0.0107844396	0.015155278	0.008015129	0.010602101	0.009339474	0.010214457	0.014055283	0.011230287
1062	5-Hydroxy-7-methoxy-2-tritriacontyl-4H-1-benzopyran-4-one	0.616782538	MS2 matched	655.5688024	55.01	0.03350453	0.01948017	0.04716629	0.05155848	0.03101385	0.02160483	0.0340546916666667	0.02387131	0.02510260	0.01727616	0.01714403	0.020848525	0.04017219	0.01246297	0.02830284	0.01791328	0.01843673	0.03159990	0.0248146516666667	0.01308744	0.04276431	0.02834615	0.02374061	0.03582868	0.028753438	0.01407525	0.01883461	0.01965529	0.05001200	0.02588641	0.04685752	0.02922018
1063	5-Hydroxyconiferyl alcohol	0.851116538	MS2 matched	197.0815266	29.0458	0.02631728	0.02755436	0.02547210	0.02807546	0.02464400	0.03038653	0.027074955	0.01742185	0.01860880	0.01406767	0.01675369	0.0167130025	0.01490837	0.01022351	0.02179030	0.01475107	0.01115084	0.02134276	0.015694475	0.01910152	0.02305793	0.01943070	0.02133409	0.01846285	0.020277418	0.02354350	0.01976492	0.02696273	0.03389406	0.02230684	0.02474867	0.0252034533333333
1064	5-Hydroxyisourate	0.392667308	MS2 matched	185.032961	385.752	0.3083643	0.3081286	0.3513740	0.2716177	0.3594794	0.3585932	0.326259533333333	0.4261641	0.3968301	0.3996199	0.3981373	0.40518785	0.3980725	0.6508373	0.3629919	0.5542542	0.6068147	0.4812090	0.509029933333333	0.5189129	0.4049741	0.4533533	0.4001534	0.4484375	0.44516624	0.4788158	0.4167211	0.3615882	0.1921339	0.2635429	0.3312726	0.340679083333333
1065	5-Hydroxy-L-tryptophan	0.936628	MS2 matched	221.0929043	36.8953	0.011695342	0.005698994	0.010601202	0.007380298	0.006921133	0.009941617	0.008706431	0.014834355	0.021126692	0.010025662	0.010029217	0.0140039815	0.028904565	0.031658535	0.030617992	0.030836377	0.029945811	0.028845093	0.0301347288333333	0.037798261	0.033912236	0.031892413	0.027901646	0.028068969	0.031914705	0.031612684	0.014854225	0.033227093	0.035106352	0.028274395	0.034835262	0.0296516685
1066	5-Hydroxy-N-formylkynurenine	0.553069462	MS2 matched	253.0803526	326.332	0.3274603	0.5849524	0.5569559	0.5393185	0.4237387	0.6258790	0.509717466666667	0.3367768	0.2944530	0.3012053	0.6477239	0.39503975	0.8083270	0.2478539	0.6517721	0.6020705	0.4078960	0.5554141	0.5455556	0.4241373	0.3743065	0.5688078	0.4249411	0.5904013	0.4765188	0.4201385	0.3384194	0.2963719	0.3461286	0.3823671	0.5080730	0.381916416666667
48	5-Hydroxyomeprazole	0.932073231	MS2 matched	360.1113459	229.9085	0.02045299	0.01609553	0.01760177	0.01157843	0.01386618	0.01554465	0.0158565916666667	0.01579710	0.01563283	0.01410036	0.01375081	0.014820275	0.02031905	0.01265394	0.01231904	0.01806308	0.01120054	0.01356059	0.01468604	0.01262989	0.01232278	0.01355154	0.01337916	0.01485713	0.0133481	0.01455665	0.01120599	0.01097584	0.01337452	0.01290010	0.01848037	0.013582245
1067	5'-Inosinic acid	0.99655	MS2 matched	349.0553496	454.218	0.2101844	0.1913405	0.2296733	0.1888792	0.2679149	0.1822277	0.211703333333333	0.2708344	0.2947600	0.2842579	0.2822667	0.28302975	0.2417797	0.4238366	0.2262750	0.3456759	0.4272629	0.2799064	0.32412275	0.4647988	0.2910246	0.2261820	0.2977478	0.3948391	0.33491846	0.2112078	0.3168850	0.4673734	0.1241688	0.2014835	0.2564421	0.262926766666667
50	5-Methylcytidine	0.31012	MS2 matched	256.0956066	400.18	0.03875231	0.04081318	0.04041886	0.05385699	0.04141407	0.03863260	0.0423146683333333	0.03536900	0.02607631	0.03647654	0.03130165	0.032305875	0.02106314	0.02629353	0.04681262	0.01670539	0.03057170	0.02200113	0.0272412516666667	0.04743349	0.06028154	0.04587968	0.05651404	0.06323082	0.054667914	0.03669290	0.04976294	0.04807573	0.04934685	0.03174512	0.04581386	0.0435729
1068	5-Methylcytosine	0.966104923	MS2 matched	126.0666651	264.637	0.020324665	0.028485834	0.028127819	0.024460264	0.007076087	0.030857579	0.0232220413333333	0.026095463	0.028642134	0.028076207	0.027083020	0.027474206	0.025458995	0.028853167	0.034706817	0.027764947	0.031209578	0.035203767	0.0305328785	0.025670028	0.026869985	0.022480060	0.020351342	0.025895714	0.0242534258	0.031950644	0.008309155	0.027623063	0.025098898	0.026199717	0.027309276	0.0244151255
51	5'-Methylthioadenosine	0.983226077	MS2 matched	296.0825168	84.0423	0.09112124	0.06702022	0.06185155	0.09081283	0.08836364	0.09612455	0.082549005	0.07818790	0.10471556	0.08061747	0.09661981	0.090035185	0.07671427	0.07531812	0.09013555	0.09588748	0.08055649	0.09180349	0.0850692333333333	0.08532621	0.04711110	0.05375894	0.05357895	0.09694131	0.067343302	0.16439547	0.17594745	0.17801216	0.14426067	0.12771865	0.10632161	0.149442668333333
1069	6-Chloro-N-(1-methylethyl)-1,3,5-triazine-2,4-diamine	0.801910308	MS2 matched	188.0711993	277.222	0.05447709	0.03998062	0.05141498	0.02339086	0.06543247	0.04232909	0.0461708516666667	0.17362896	0.15971236	0.15859207	0.17878399	0.167679345	0.15692630	0.38585412	0.11640493	0.20214717	0.22059779	0.12190946	0.200639961666667	0.40961694	0.13559957	0.19310241	0.14114192	0.19333629	0.214559426	0.28507499	0.20452949	0.19744511	0.05982689	0.11266868	0.11753253	0.162846281666667
1070	6-Hydroxy-1H-indole-3-acetamide	0.659672846	MS2 matched	191.0821442	43.696	0.09130665	0.07434843	0.07942121	0.08632843	0.07805033	0.06394202	0.0788995116666667	0.15711990	0.13727723	0.14080951	0.14071243	0.1439797675	0.17573117	0.13960651	0.15758583	0.15242121	0.13954468	0.15697147	0.153643478333333	0.20554936	0.17489838	0.18255782	0.20854395	0.19100333	0.192510568	0.17653194	0.15885945	0.23693464	0.16724649	0.14578240	0.18250140	0.177976053333333
52	6-Hydroxynicotinic acid	0.310002846	MS2 matched	138.0187832	397.903	0.04912400	0.04336793	0.05296526	0.06103443	0.04464934	0.08427179	0.055902125	0.04480072	0.04657876	0.04560734	0.04230101	0.0448219575	0.04303809	0.04522371	0.04384983	0.04484157	0.06088809	0.05640987	0.04904186	0.03969686	0.05855983	0.07733975	0.04944053	0.05159845	0.055327084	0.04611768	0.04788257	0.06262532	0.05118992	0.04904180	0.06122757	0.0530141433333333
1071	6-O-Glucosylmaltose	0.474042077	MS2 matched	505.1708125	401.483	0.07217390	0.04858081	0.05212042	0.07081345	0.05353155	0.05589461	0.0588524566666667	0.04917356	0.05752094	0.05574655	0.05326523	0.05392657	0.06569842	0.02617461	0.10354545	0.04130981	0.04017171	0.04687390	0.0539623166666667	0.03242319	0.06699157	0.04419589	0.06946196	0.05064680	0.052743882	0.02390314	0.03503987	0.06023224	0.14987483	0.07120343	0.06442099	0.06744575
53	6-Phosphogluconic acid	0.726966923	MS2 matched	275.0177298	491.9675	0.07704622	0.09583705	0.07678736	0.09255159	0.08350728	0.09184704	0.0862627566666667	0.11889477	0.12280154	0.12995250	0.12715288	0.1247004225	0.09476053	0.13704163	0.11948930	0.12668099	0.13658650	0.10722894	0.120297981666667	0.16812299	0.12269665	0.12066393	0.16361400	0.15053087	0.145125688	0.18086859	0.17622179	0.13995951	0.12580638	0.13105461	0.13329070	0.14786693
1072	6-Phosphonoglucono-D-lactone	0.612254077	MS2 matched	259.0221816	425.526	6.376976e-05	8.402543e-03	5.824907e-05	6.945833e-05	5.836819e-05	6.437429e-05	0.00145279377333333	8.622000e-03	1.096857e-02	3.672378e-03	7.247521e-03	0.00762761725	1.121176e-02	1.103811e-02	9.010303e-03	1.800383e-02	1.973668e-02	1.289470e-02	0.0136492305	2.098862e-02	3.875022e-03	8.482421e-03	1.952393e-02	9.685851e-03	0.0125111688	2.268996e-02	5.825733e-05	2.897569e-03	1.233226e-02	1.439650e-02	1.432301e-02	0.0111162593883333
1073	7,11,12-Triacetoxycoumestan	0.357508154	MS2 matched	411.0642332	389.224	0.010910613	0.009461755	0.012885089	0.012072092	0.014893267	0.013440447	0.0122772105	0.010720741	0.012637618	0.008052502	0.010216231	0.010406773	0.012903720	0.008284896	0.012354311	0.008662949	0.009002274	0.014702992	0.0109851903333333	0.013208226	0.016905696	0.015897460	0.011820193	0.015230090	0.014612333	0.010092428	0.011909539	0.011023902	0.012028779	0.009422768	0.013515816	0.0113322053333333
54	7-hydroxy-2-phenyl-4H-chromen-4-one	0.469993615	MS2 matched	237.061566	358.188	0.03413966	0.03763000	0.03754620	0.03887623	0.03646676	0.03911806	0.0372961516666667	0.03705127	0.03728674	0.03247857	0.03541918	0.03555894	0.03069211	0.02797946	0.03580219	0.03038710	0.03363588	0.03185639	0.0317255216666667	0.03802613	0.04262717	0.01663507	0.03694682	0.03978079	0.034803196	0.03200527	0.03872616	0.03561431	0.03770402	0.03439474	0.04283186	0.0368793933333333
1074	7-Hydroxyaustrobailignan 5	0.664258154	MS2 matched	343.1550743	592.167	0.01447628	0.01458650	0.01423119	0.01886132	0.01471542	0.01644581	0.0155527533333333	0.01324068	0.01474478	0.01230354	0.01384983	0.0135347075	0.01601999	0.01180839	0.01642287	0.01756744	0.01271365	0.01495833	0.0149151116666667	0.01368040	0.01716189	0.03584471	0.01291011	0.02538461	0.020996344	0.01298402	0.01304516	0.02011838	0.01896531	0.01627914	0.01596776	0.0162266283333333
55	7-Methylguanine	0.782478615	MS2 matched	164.0557314	192.2065	0.06926590	0.08895096	0.07490625	0.11905962	0.05156907	0.08590727	0.081609845	0.08869947	0.08657056	0.05902174	0.08168729	0.078994765	0.06532992	0.03433300	0.05207915	0.13518500	0.03502557	0.10645752	0.0714016933333333	0.04231102	0.22496167	0.05988325	0.09514086	0.09335283	0.103129926	0.04274746	0.06262104	0.06291871	0.28476469	0.17947702	0.10097664	0.122250926666667
1075	8-Hydroxy-2'-deoxyguanosine	0.799227154	MS2 matched	284.0997587	188.887	0.005948206	0.011034945	0.010036881	0.009173669	0.010585952	0.010274246	0.00950898316666667	0.009564041	0.012803825	0.015096144	0.011036540	0.0121251375	0.008905911	0.008488532	0.008042342	0.010030808	0.011108634	0.010819231	0.00956590966666667	0.008922057	0.028216192	0.024533658	0.015448001	0.013471129	0.0181182074	0.016599346	0.008370333	0.012372299	0.010456058	0.008234746	0.017192005	0.0122041311666667
1076	8-Hydroxyguanosine	0.527744462	MS2 matched	300.0902111	357.348	0.015493123	0.011702464	0.016601889	0.013804707	0.017202584	0.009928160	0.0141221545	0.010486913	0.010319242	0.010766592	0.011125923	0.0106746675	0.011433278	0.016125718	0.007629614	0.009170671	0.012133889	0.009952420	0.011074265	0.012748593	0.012402593	0.015309419	0.011333681	0.012426727	0.0128442026	0.008705334	0.007538187	0.010185138	0.008204161	0.008091016	0.011682765	0.00906776683333333
1077	8-hydroxymirtazapine	0.369602154	MS2 matched	282.1568538	420.855	0.017959646	0.016883636	0.011422314	0.016874870	0.012961272	0.018667577	0.0157948858333333	0.016599255	0.018204429	0.018464022	0.018455982	0.017930922	0.009166673	0.007342558	0.020028709	0.009612356	0.008801192	0.012335443	0.0112144885	0.016024148	0.018673142	0.012961807	0.020190041	0.017707517	0.017111331	0.013512952	0.022659754	0.020923404	0.029658500	0.025540765	0.008857778	0.0201921921666667
56	8-Isoprostaglandin F2a	0.950835154	MS2 matched	353.2337684	178.195	0.011750888	0.006208253	0.015247171	0.012382475	0.008677260	0.003508949	0.009629166	0.014622849	0.018737677	0.020281878	0.018978149	0.01815513825	0.035159149	0.045977252	0.003348302	0.019153782	0.035753031	0.021221748	0.0267688773333333	0.029583592	0.025129100	0.024342439	0.018034934	0.011348311	0.0216876752	0.031508206	0.022094051	0.012261803	0.005030565	0.006864541	0.023634005	0.0168988618333333
57	9,10-DHOME	0.962629538	MS2 matched	313.2388997	89.62915	0.013136933	0.019380516	0.011340691	0.011419866	0.014725710	0.019339950	0.014890611	0.014463256	0.018026511	0.024098497	0.031882031	0.02211757375	0.011749603	0.010445806	0.016607272	0.009131529	0.010119393	0.014695111	0.0121247856666667	0.010123899	0.016428149	0.009129166	0.013630049	0.015930524	0.0130483574	0.012092060	0.014590636	0.012389237	0.020705902	0.020362803	0.013926077	0.0156777858333333
1078	Acetaminophen	0.917049923	MS2 matched	152.0709692	178.2115	0.006311312	0.008092947	0.003441797	0.005566494	0.005127912	0.007239760	0.00596337033333333	0.021092942	0.023082964	0.023956417	0.025810757	0.02348577	0.026916568	0.003637606	0.078789772	0.021714465	0.023246347	0.025413190	0.0299529913333333	0.006800291	0.088921397	0.010400709	0.023852849	0.021442903	0.0302836298	0.020756556	0.035049882	0.046479648	0.063355686	0.076258691	0.032649909	0.0457583953333333
1079	Acetone cyanohydrin	0.642883462	MS2 matched	86.06002403	151.949	0.03644438	0.03394771	0.04189921	0.03983765	0.03357164	0.02978925	0.0359149733333333	0.02864100	0.02947723	0.02864424	0.03022619	0.029247165	0.02569340	0.01884838	0.02951831	0.02316246	0.02093872	0.03092245	0.0248472866666667	0.02553206	0.03864615	0.03282392	0.02831322	0.02992008	0.031047086	0.02794863	0.03243698	0.03686662	0.04579018	0.03791580	0.04674309	0.0379502166666667
1080	Acetylcholine	0.989106	MS2 matched	146.1178178	214.692	3.073602	1.613737	3.423202	4.117672	3.865063	2.108604	3.03364666666667	2.616902	2.579143	2.526831	2.524755	2.56190775	1.652545	2.670399	1.276669	1.607426	2.159532	1.903645	1.87836933333333	3.522885	3.553354	3.445318	3.134845	2.908482	3.3129768	1.900201	3.987354	2.468959	1.659911	1.402798	4.146278	2.59425016666667
58	Acetylglycine	0.948361769	MS2 matched	116.0343354	38.61085	0.2612449	0.2422673	0.2478078	0.2814219	0.2672290	0.3117562	0.268621183333333	0.2927361	0.2793564	0.2777233	0.2445120	0.27358195	0.3315978	0.3030836	0.2747983	0.3620300	0.3450246	0.2658421	0.3137294	0.3244982	0.3202735	0.2779263	0.3214828	0.3264306	0.31412228	0.2666090	0.2682648	0.2763167	0.2144136	0.2293788	0.3184076	0.26223175
1081	Acetylhomoserine	0.372369	MS2 matched	162.0764851	302.345	0.9344217	1.1810722	0.9154643	0.8669033	1.1155172	1.4390006	1.07539655	0.9199889	0.8659431	0.8831308	0.9297628	0.8997064	0.6310074	0.9680496	0.9803269	0.7664461	0.7341440	0.6886467	0.794770116666667	0.8625663	0.5510904	0.5266349	0.5909597	0.7518871	0.65662768	1.1027569	1.1137340	1.0280164	0.7908634	1.1051319	0.8752631	1.00262761666667
1082	Acetylhydrazine	0.974372462	MS2 matched	75.05602122	336.706	0.2142111	0.1897285	0.1889828	0.1945079	0.2105686	0.1648297	0.193804766666667	0.1953624	0.2127383	0.2105651	0.2084376	0.20677585	0.1766493	0.2010007	0.1567589	0.1727253	0.2164306	0.1907106	0.185712566666667	0.2295510	0.2471218	0.2578404	0.1965813	0.2368729	0.23359348	0.2150541	0.2035565	0.2092936	0.1806920	0.1738906	0.2433743	0.204310183333333
1083	Acrylamide	0.942480692	MS2 matched	72.0451684	450.6865	0.02511434	0.02616763	0.02455893	0.03270577	0.02526851	0.03183409	0.0276082116666667	0.02649980	0.02605233	0.03035551	0.03157245	0.0286200225	0.03133732	0.03653783	0.02937894	0.03172165	0.02716169	0.03026828	0.0310676183333333	0.03201424	0.03331027	0.02437797	0.03130956	0.03140698	0.030483804	0.03001837	0.03841412	0.04279417	0.03189582	0.03300155	0.04209819	0.03637037
59	Acrylic acid	1	MS2 matched	71.01283257	372.983	0.10181005	0.08035605	0.07798110	0.08363566	0.09379348	0.08438633	0.0869937783333333	0.08796595	0.09148370	0.08401841	0.09443532	0.089475845	0.10648916	0.10045881	0.12391658	0.11540330	0.09325975	0.10600783	0.107589238333333	0.09654182	0.09797529	0.07889205	0.08680685	0.09243995	0.090531192	0.08104873	0.09916225	0.09880769	0.08804262	0.11027861	0.09988309	0.0962038316666667
1084	Actinidine	0.941737231	MS2 matched	148.1144477	289.9355	0.06893478	0.05835033	0.03445678	0.06973031	0.05132359	0.05109119	0.05564783	0.05934447	0.03045921	0.05593830	0.05922456	0.051241635	0.06047013	0.06031787	0.03868844	0.05744753	0.04901675	0.06695692	0.05548294	0.05227813	0.06673578	0.06047627	0.06305466	0.05301362	0.059111692	0.05368209	0.06109140	0.05288045	0.07596377	0.06893626	0.06105655	0.06226842
1085	Adenine	0.999972538	MS2 matched	136.0621208	307.9805	11.999692	9.955846	10.379697	10.121053	13.605316	15.578999	11.9401005	6.212075	9.381589	9.135165	9.396179	8.531252	7.040009	8.234795	6.194527	10.119808	9.649480	9.837552	8.51269516666667	7.018827	9.936412	3.127195	6.623522	8.928271	7.1268454	5.452316	8.802365	3.698878	11.381075	3.664171	10.108532	7.18455616666667
1086	Adenosine	0.999660385	MS2 matched	268.104787	221.317	0.1548513	0.1964273	0.1749402	0.1392994	0.1651127	0.1213941	0.158670833333333	0.1806948	0.1971357	0.1875025	0.1810184	0.18658785	0.1761146	0.1923207	0.1420851	0.1444547	0.2152760	0.1221580	0.165401516666667	0.3495744	0.2960456	0.5031245	0.3814485	0.2103191	0.34810242	0.3383953	0.1371775	0.3139183	0.2220062	0.1518269	0.2764183	0.239957083333333
1087	Adenosine 3',5'-diphosphate	0.965972308	MS2 matched	428.0383019	461.884	0.02429266	0.02005484	0.01907047	0.02607694	0.03879616	0.03565392	0.027324165	0.03163203	0.03617963	0.02927832	0.03159014	0.03217003	0.02017589	0.04006917	0.02634129	0.03385923	0.03196662	0.02272044	0.0291887733333333	0.04996763	0.02903746	0.02503566	0.03091269	0.04446000	0.035882688	0.03521501	0.05196130	0.03374630	0.01963050	0.02573632	0.02450364	0.031798845
62	Adenosine 5'-diphosphate	0.990688308	MS2 matched	426.0227455	462.0705	0.02932656	0.02639638	0.02715854	0.03121538	0.04548281	0.04670225	0.03438032	0.03394605	0.03922772	0.03301596	0.03500816	0.0352994725	0.02258834	0.05203225	0.04050635	0.03164588	0.03408376	0.02697434	0.0346384866666667	0.05987030	0.03428117	0.03221109	0.03746163	0.05368523	0.043501884	0.04387200	0.05898480	0.03943524	0.02225163	0.03290896	0.03009315	0.0379242966666667
63	Adenosine diphosphate ribose	0.377020846	MS2 matched	558.0655729	427.597	0.0019790537	0.0019671769	0.0010182163	0.0043811716	0.0014448951	0.0089454704	0.00328933066666667	0.0049173070	0.0048641343	0.0052195979	0.0055993000	0.0051500848	0.0004524935	0.0039129859	0.0075436262	0.0030109037	0.0027300821	0.0033384052	0.00349808276666667	0.0012962536	0.0014266220	0.0006762454	0.0007951703	0.0029531329	0.00142948484	0.0015021777	0.0200108702	0.0058888364	0.0048337984	0.0061531960	0.0023057785	0.00678244286666667
64	Adenosine monophosphate	0.994342538	MS2 matched	346.0560214	439.143	1.852513	1.796547	1.743499	2.066859	2.543173	3.121924	2.18741916666667	2.207885	2.232661	2.159302	2.167497	2.19183625	1.937467	2.809855	2.015404	2.633346	2.428232	1.945871	2.29502916666667	2.361343	1.722411	1.545636	1.881741	2.444886	1.9912034	2.037621	3.385062	2.253456	1.477273	1.928256	1.791171	2.14547316666667
1088	Adenosine phosphosulfate	0.474989538	MS2 matched	450.02027	462.112	0.002183470	0.002237793	0.002056700	0.002785064	0.003021095	0.003544800	0.00263815366666667	0.002268151	0.003426839	0.002743749	0.002384417	0.002705789	0.002718441	0.002775625	0.001914098	0.002216663	0.002670966	0.001356770	0.00227542716666667	0.003632708	0.002076833	0.003181098	0.002949978	0.003302788	0.003028681	0.002785899	0.004138078	0.003156620	0.002039454	0.002232478	0.002382255	0.00278913066666667
65	Adenylsuccinic acid	0.889492385	MS2 matched	462.0676132	500.051	0.006673525	0.006435458	0.006260154	0.006591398	0.009666860	0.007437415	0.00717746833333333	0.009015661	0.007535805	0.006874659	0.007289132	0.00767881425	0.006689010	0.010855359	0.008968646	0.011522112	0.009099042	0.006892241	0.00900440166666667	0.009855812	0.005676030	0.004623505	0.005784693	0.007820282	0.0067520644	0.008547301	0.012741877	0.010263381	0.003832401	0.005922369	0.005868767	0.00786268266666667
66	Adipic acid	0.821887846	MS2 matched	145.0498682	361.546	0.03430943	0.03356800	0.03520144	0.03979599	0.03653470	0.03361225	0.035503635	0.01206740	0.03024354	0.02863506	0.02529545	0.0240603625	0.02101412	0.02348123	0.03304226	0.03111741	0.01328456	0.02860199	0.0250902616666667	0.01541077	0.03527113	0.03207298	0.00977041	0.15397178	0.049299414	0.02679398	0.02210049	0.03282463	0.03869811	0.03655979	0.04001918	0.0328326966666667
67	ADP	0.928053923	MS2 matched	426.0228036	500.049	0.016139764	0.012968700	0.014978704	0.015315144	0.017976876	0.011672244	0.0148419053333333	0.012965620	0.014519329	0.012255639	0.017239218	0.0142449515	0.008528253	0.013812476	0.021419421	0.011804905	0.011949435	0.012395515	0.0133183341666667	0.011888261	0.013984172	0.007884213	0.012489186	0.026580457	0.0145652578	0.011834019	0.022431204	0.020454814	0.012817340	0.015136360	0.017783805	0.0167429236666667
68	Adrenic acid	0.999527846	MS2 matched	331.2643251	36.34515	2.805692	2.942787	2.243532	2.281352	2.247985	2.719494	2.54014033333333	3.135161	2.849360	3.092958	3.002886	3.02009125	4.310371	2.989892	6.293852	3.749502	3.329484	4.365093	4.17303233333333	2.650641	2.453538	2.582601	2.988116	3.185857	2.7721506	3.013472	4.226928	3.571749	3.713197	4.503482	2.751521	3.63005816666667
1089	Ajocysteine	0.387253154	MS2 matched	282.0358958	424.345	0.004391181	0.003444213	0.004622275	0.003035278	0.004234797	0.004062877	0.0039651035	0.004553879	0.005061090	0.004254519	0.004354070	0.0045558895	0.004514259	0.003872988	0.002893718	0.004527094	0.005097923	0.004546153	0.0042420225	0.007259535	0.002972762	0.004330285	0.004246945	0.005251044	0.0048121142	0.008338253	0.005855395	0.006131586	0.003149644	0.004404909	0.002359179	0.00503982766666667
69	Alantolactone	0.773166077	MS2 matched	231.1348511	493.176	0.008022324	0.007756663	0.005808589	0.007107086	0.006921029	0.009387067	0.00750045966666667	0.008295481	0.007558319	0.007161988	0.008896208	0.007977999	0.005863105	0.004677007	0.007757127	0.006484765	0.004940616	0.006117020	0.00597327333333333	0.011278607	0.008296432	0.007176517	0.009929423	0.010740822	0.0094843602	0.007662999	0.011913863	0.011045293	0.008578692	0.009350124	0.006037945	0.00909815266666667
1090	Alanyl-Arginine	0.948809462	MS2 matched	246.1529596	61.7992	0.41210900	0.40968268	0.35082007	0.08140362	0.33166629	0.20374074	0.298237066666667	0.33125483	0.27251385	0.29013509	0.22618761	0.280022845	0.20825278	0.50323524	0.30591427	0.24156421	0.48086042	0.38072901	0.353425988333333	0.40846051	0.17969602	0.41570955	0.31402239	0.10919488	0.28541667	0.46606648	0.22856317	0.23883501	0.17762206	0.25860698	0.14269354	0.25206454
1091	Allantoic acid	0.545132462	MS2 matched	177.0623198	270.397	0.03992861	0.03191863	0.07322520	0.10008547	0.07869057	0.10778859	0.0719395116666667	0.06752824	0.06539182	0.06553208	0.06237268	0.065206205	0.07300012	0.06113569	0.07381003	0.03525612	0.06936585	0.05568885	0.06137611	0.09808589	0.05906098	0.09517617	0.08507586	0.09312646	0.086105072	0.08106858	0.10712677	0.07733440	0.10021977	0.04947942	0.03708899	0.0753863216666667
70	Allantoin	0.979140538	MS2 matched	157.0358447	192.2225	5.462045	5.222645	5.207685	5.047706	5.496018	6.002237	5.40638933333333	5.601221	5.572469	5.701749	5.880053	5.688873	5.926143	6.684743	5.586746	6.516983	7.124238	6.597275	6.40602133333333	5.510538	6.415115	5.722403	4.832832	5.513237	5.598825	5.481010	5.328323	6.622846	5.910031	6.119815	5.256632	5.78644283333333
1092	Allixin	0.568650462	MS2 matched	227.1255139	174.314	0.1693041	0.2635881	0.2407053	0.1639087	0.3155995	0.2151244	0.22803835	0.1817307	0.1949224	0.2176609	0.2392891	0.208400775	0.1688368	0.2986146	0.1012435	0.2324122	0.2867904	0.2014298	0.214887883333333	0.2874567	0.1995842	0.2121013	0.1565425	0.1920320	0.20954334	0.2548368	0.3616304	0.2465058	0.1179107	0.1781629	0.2543463	0.235565483333333
71	Allopurinol-1-ribonucleoside	0.940609538	MS2 matched	267.0734333	225.379	16.132585	15.960275	12.465103	10.150028	11.586888	9.701533	12.6660686666667	12.915846	12.723040	13.744709	13.388219	13.1929535	12.848974	13.478612	13.734112	12.752491	13.844752	14.892214	13.5918591666667	13.812717	12.521933	13.575548	16.382885	13.590118	13.9766402	17.803824	9.912792	13.012223	11.816261	13.821257	15.570614	13.6561618333333
72	Alpha-D-Glucose	0.771113923	MS2 matched	179.0555274	307.502	0.2450049	0.2862289	0.3100070	0.3368158	0.2499144	0.3177538	0.290954133333333	0.2361127	0.2556892	0.2453289	0.2559382	0.24826725	0.1967566	0.3318784	0.2321642	0.3322099	0.2561657	0.3240763	0.278875183333333	0.6877189	0.2561860	0.2383748	0.2834257	0.2501982	0.34318072	0.2884147	0.2883989	0.2295417	0.2693766	0.2595550	0.2458816	0.263528083333333
73	alpha-D-Glucose 1-phosphate	0.889339	MS2 matched	259.0224516	495.2165	0.3250645	0.4399015	0.2928653	0.3828903	0.3507384	0.4493107	0.373461783333333	0.6255482	0.6203968	0.6669764	0.6840814	0.6492507	0.5685589	0.6810151	0.7304259	0.6308627	0.6150297	0.5013319	0.621204033333333	1.0445959	0.5476360	0.5030458	0.9301476	0.8596243	0.77700992	0.9945643	1.2413991	0.7065992	0.5460854	0.7277064	0.7125508	0.8214842
74	Alpha-dimorphecolic acid	0.976382385	MS2 matched	295.2280421	48.82315	0.05179992	0.06251953	0.02976837	0.05316046	0.04113390	0.06993966	0.0513869733333333	0.05144645	0.06143021	0.06729041	0.06634841	0.06162887	0.03212741	0.02686613	0.04653855	0.02606815	0.02756040	0.03848344	0.03294068	0.03757861	0.13590356	0.04027805	0.04936391	0.04391377	0.06140758	0.04152794	0.04336327	0.03356847	0.05505732	0.08066291	0.04500400	0.049863985
75	Alpha-Hydroxyisobutyric acid	0.996752538	MS2 matched	103.0341523	213.0145	1.1525325	1.0192580	1.2435604	1.5169839	0.2876355	1.1019020	1.05364538333333	1.0236413	1.0392366	1.0506943	1.1919257	1.076374475	1.0774193	0.9735730	1.1680246	1.1260792	1.1946509	1.2600389	1.13329765	0.8686678	1.1735943	0.9836550	1.1249851	1.2192479	1.07403002	0.9589494	1.0115063	1.0507251	1.9892714	1.3483662	1.0295500	1.23139473333333
76	alpha-Linolenic acid	0.992963308	MS2 matched	277.2177061	35.2982	0.3780187	0.4307899	0.3691387	0.3834800	0.3741809	0.4379091	0.395586216666667	0.3124075	0.2987549	0.3116321	0.3018861	0.30617015	0.3312668	0.2355013	0.2824521	0.2986072	0.2657187	0.2887922	0.28372305	0.3207055	0.3022905	0.3628623	0.2498797	0.2930840	0.3057644	0.2962575	0.3062641	0.3629375	0.3576648	0.3385653	0.3476049	0.33488235
1093	alpha-Tocopherol succinate	0.427239231	MS2 matched	531.4096952	56.1486	0.022337096	0.018863661	0.012910386	0.020054389	0.016660868	0.019349490	0.0183626483333333	0.019620256	0.035002459	0.021646381	0.018981084	0.023812545	0.025196998	0.019136637	0.027603464	0.024750655	0.019539369	0.023255006	0.0232470215	0.009772374	0.023902796	0.014337957	0.003112554	0.009836715	0.0121924792	0.038946919	0.006186437	0.023203474	0.030029426	0.015768267	0.048975792	0.0271850525
77	Aminoadipic acid	0.562091462	MS2 matched	160.0608016	65.8094	0.02733423	0.02480727	0.02403049	0.02691469	0.02486556	0.02909479	0.026174505	0.03254639	0.02704287	0.02947078	0.02900584	0.02951647	0.03878842	0.02489089	0.03718422	0.04918813	0.03346080	0.02606893	0.0349302316666667	0.02197142	0.03463123	0.02953016	0.02788847	0.03013065	0.028830386	0.02160340	0.01908595	0.02939894	0.01594045	0.02195791	0.03155422	0.0232568116666667
1094	Ampicillin	0.346034692	MS2 matched	350.15699	444.5815	0.04770163	0.03700659	0.03916210	0.04891559	0.03582519	0.04438608	0.0421661966666667	0.05087885	0.04317269	0.04467063	0.04235669	0.045269715	0.05573482	0.04069896	0.07076300	0.05119748	0.04935037	0.04831177	0.0526760666666667	0.03773265	0.05342683	0.03338627	0.04787794	0.04644215	0.043773168	0.03359707	0.04655411	0.04427804	0.05097166	0.04810433	0.05028136	0.045631095
1095	apo-[3-methylcrotonoyl-CoA:carbon-dioxide ligase (ADP-forming)]	0.876579	MS2 matched	174.1242501	327.466	0.011702530	0.010805583	0.006145425	0.007875786	0.009619647	0.015408624	0.0102595991666667	0.013339458	0.014903695	0.013117913	0.014094490	0.013863889	0.008871653	0.006316461	0.021794028	0.009358084	0.008464168	0.048318518	0.017187152	0.005062024	0.017262034	0.006044766	0.007398791	0.007994148	0.0087523526	0.013096640	0.019477586	0.016608905	0.027406302	0.059895747	0.011072811	0.0245929985
1096	Arabinosylhypoxanthine	0.940435308	MS2 matched	269.088727	255.78	0.008586097	0.029853951	0.018416158	0.012980066	0.015501134	0.012435166	0.0162954286666667	0.019316285	0.016846939	0.020427766	0.020009311	0.01915007525	0.018544788	0.021201945	0.022163889	0.020790413	0.018653866	0.022255450	0.0206017251666667	0.017011670	0.018494031	0.027352367	0.027296342	0.019830509	0.0219969838	0.030114944	0.012871848	0.022115692	0.012984507	0.018910250	0.021053264	0.0196750841666667
78	Ascorbic acid	0.729186308	MS2 matched	175.0242616	372.987	0.05776128	0.08020322	0.04837901	0.05377235	0.08300704	0.07482325	0.0663243583333333	0.04157742	0.04368509	0.06516074	0.04600363	0.04910672	0.04224968	0.03825236	0.04364165	0.04044623	0.06915074	0.04696126	0.0467836533333333	0.06857607	0.04696149	0.07238918	0.03997151	0.04602731	0.054785112	0.04105928	0.04343018	0.04677643	0.03612406	0.04644645	0.05240326	0.0443732766666667
1097	Asiminocin	0.655287615	MS2 matched	623.5049706	160.949	0.03882038	0.05159594	0.04660871	0.04093831	0.03526816	0.05020319	0.0439057816666667	0.04265610	0.03401028	0.02970382	0.03870323	0.0362683575	0.03121138	0.03039183	0.04375627	0.03738631	0.04344055	0.03229143	0.0364129616666667	0.03740271	0.04483958	0.05007885	0.04227033	0.03706811	0.042331916	0.03276737	0.03279409	0.04510119	0.05659000	0.05593065	0.05414130	0.0462207666666667
1098	Asitrilobin C	0.625651462	MS2 matched	625.5221893	55.01	0.04337670	0.03082501	0.04967659	0.05045083	0.04324752	0.02608318	0.0406099716666667	0.03954064	0.03238520	0.03018770	0.03017709	0.0330726575	0.03739927	0.03015333	0.02697690	0.03194683	0.03292457	0.03088321	0.0317140183333333	0.02249030	0.03525187	0.03683516	0.02292993	0.03251272	0.030003996	0.02939753	0.03009357	0.03273877	0.03812415	0.02145073	0.03770928	0.0315856716666667
1099	Aspartyl-Glutamate	0.753828	MS2 matched	263.0882588	463.938	0.007393968	0.009934691	0.008053014	0.007731693	0.018983814	0.007444310	0.00992358166666667	0.010462328	0.011628014	0.011285744	0.010333465	0.01092738775	0.012720197	0.015164820	0.011090990	0.014173505	0.014195991	0.011096918	0.0130737368333333	0.014816661	0.009964080	0.012137739	0.011060472	0.008924245	0.0113806394	0.011089256	0.027800432	0.011974080	0.007900058	0.009551632	0.011763091	0.0133464248333333
1100	Aspartylglycosamine	0.754940308	MS2 matched	336.1345369	312.554	0.001105432	0.001395321	0.001675173	0.003572536	0.002087595	0.002259856	0.0020159855	0.002713385	0.002542902	0.002337459	0.002861034	0.002613695	0.002128637	0.001671190	0.002111352	0.002997056	0.001651039	0.002654201	0.00220224583333333	0.002347697	0.003163892	0.002582776	0.001984952	0.002267091	0.0024692816	0.001923476	0.002781513	0.003322632	0.002274224	0.002821103	0.002388278	0.00258520433333333
1101	Aspartyl-Valine	0.313570385	MS2 matched	233.1139482	487.607	0.004695636	0.009150819	0.005602153	0.009915599	0.008978407	0.013287153	0.00860496116666667	0.010272441	0.005841893	0.011826785	0.012295421	0.010059135	0.005732475	0.006074289	0.009058057	0.006581851	0.005953750	0.004691460	0.006348647	0.016958281	0.008256560	0.010400722	0.013344588	0.017712366	0.0133345034	0.012708326	0.019081428	0.073698772	0.012953602	0.019207052	0.064720704	0.033728314
79	Astilbin	0.352962615	MS2 matched	449.1053973	503.243	0.003714289	0.003794985	0.001968865	0.002604405	0.002549637	0.002860457	0.00291543966666667	0.002476072	0.002997627	0.003654041	0.004360698	0.0033721095	0.003692573	0.004679099	0.009976157	0.004343440	0.004704382	0.005896130	0.00554863016666667	0.002328133	0.002700587	0.002185519	0.002784891	0.003346632	0.0026691524	0.001478225	0.004675631	0.002306437	0.003632991	0.002855199	0.003224156	0.00302877316666667
1102	Azaspiracid 2	0.309079769	MS2 matched	856.5146155	204.598	0.03955290	0.03652962	0.02898559	0.02887277	0.02637558	0.03255825	0.032145785	0.03458876	0.03674714	0.04508192	0.03347064	0.037472115	0.04969762	0.04946366	0.03860448	0.05642801	0.05580480	0.07400221	0.05400013	0.03084687	0.03015399	0.03615996	0.02691638	0.03189278	0.031193996	0.03263609	0.02357576	0.03957288	0.02819973	0.03043892	0.03941939	0.0323071283333333
80	Azelaic acid	0.961533846	MS2 matched	187.0970782	350.0125	0.05369255	0.06014480	0.04204562	0.05514531	0.05656187	0.05068986	0.0530466683333333	0.04259174	0.04546982	0.05813687	0.04888893	0.04877184	0.03500759	0.03025727	0.05061473	0.03627417	0.04086997	0.05894424	0.0419946616666667	0.02966079	0.04927905	0.05739229	0.05569918	0.03835118	0.046076498	0.03409088	0.03797610	0.04139231	0.06536547	0.05188906	0.04889557	0.046601565
1103	Batatasin III	0.417956	MS2 matched	245.1156943	341.311	0.01879735	0.01264756	0.01887999	0.01742158	0.02094145	0.02001915	0.0181178466666667	0.01466702	0.01481961	0.01979698	0.01881289	0.017024125	0.01610031	0.01477598	0.02198589	0.01803803	0.02047561	0.01563177	0.0178345983333333	0.01472615	0.02267581	0.01686215	0.02096723	0.01521540	0.018089348	0.01620027	0.01986670	0.02247188	0.02171672	0.02240540	0.01986074	0.020420285
81	Benzoic acid	0.913727462	MS2 matched	121.0397625	56.7165	0.4568298	0.4579396	0.4384189	0.4419164	0.4727894	0.5722423	0.473356066666667	0.4965671	0.4548805	0.4860174	0.4764056	0.47846765	0.4306316	0.5276848	0.5087043	0.5093934	0.5563658	0.4775274	0.501717883333333	0.5364268	0.4447328	0.4252617	0.4380286	0.4691615	0.46272228	0.5158749	0.5366452	0.5047933	0.4232494	0.5163736	0.4563895	0.492220983333333
1104	Benzoyl glucuronide (Benzoic acid)	0.425488385	MS2 matched	299.07946	320.522	0.01659275	0.01512567	0.01737238	0.01853534	0.02071385	0.01417383	0.0170856366666667	0.01475684	0.01690605	0.01452401	0.01482270	0.0152524	0.01783039	0.01398658	0.01030498	0.01857325	0.01662635	0.01583804	0.0155265983333333	0.01665950	0.01734984	0.02049775	0.01444589	0.01710140	0.017210876	0.01349758	0.01049978	0.01432201	0.01252784	0.01143477	0.01671321	0.013165865
1105	beta-Alanine	0.900411231	MS2 matched	90.05569549	360.759	2.984669	2.483832	2.475925	2.700131	2.703455	2.755033	2.68384083333333	2.358999	2.422887	2.431547	2.392942	2.40159375	2.380695	2.540673	2.423486	2.439914	2.597397	2.428182	2.46839116666667	2.336805	2.541003	2.388983	2.389502	2.492250	2.4297086	2.285723	2.485588	2.470451	2.654982	2.507880	2.640883	2.5075845
83	beta-Alanyl-L-lysine	0.407289	MS2 matched	216.1351209	545.106	0.04164629	0.05452096	0.03258948	0.06655190	0.03549471	0.04998022	0.04679726	0.03928180	0.04296085	0.04182288	0.04940098	0.0433666275	0.02553375	0.02319184	0.07714819	0.01680026	0.01904422	0.03854376	0.0333770033333333	0.05223977	0.05824378	0.02304439	0.05689117	0.05600685	0.049285192	0.02087788	0.08588003	0.05437357	0.06440630	0.08728851	0.03027951	0.0571843
1106	Beta-Aminopropionitrile	0.998829231	MS2 matched	71.06112107	278.368	0.015877486	0.014264511	0.011445063	0.017562173	0.011256869	0.015968445	0.0143957578333333	0.007474163	0.006355577	0.012292719	0.009422816	0.00888631875	0.012189743	0.009297023	0.012493336	0.013336334	0.010788276	0.009072540	0.0111962086666667	0.010167458	0.016093313	0.010205500	0.008150079	0.009762642	0.0108757984	0.008229417	0.012267634	0.012579569	0.013442883	0.013589924	0.014256049	0.012394246
1107	beta-D-3-[5-Deoxy-5-(dimethylarsinyl)ribofuranosyloxy]-2-hydroxy-1-propanesulfonic acid	0.487609	MS2 matched	393.0192741	455.321	0.0049200527	0.0037617413	0.0031659678	0.0042195304	0.0056529963	0.0018864373	0.0039344543	0.0010088154	0.0027042970	0.0036345386	0.0030201826	0.0025919584	0.0026174598	0.0028140316	0.0033254617	0.0046622849	0.0036853920	0.0045911735	0.00361596725	0.0019241539	0.0044661878	0.0033043493	0.0026418228	0.0034736457	0.0031620319	0.0005250686	0.0016877676	0.0045937473	0.0027902141	0.0026214358	0.0033166662	0.00258914993333333
84	beta-D-Glucosamine	0.451205538	MS2 matched	214.0481756	406.8585	9.033132	8.082774	9.319186	8.877271	9.531072	10.529009	9.22874066666667	8.560721	8.739083	8.495288	9.024888	8.704995	6.219780	7.378840	7.591715	5.985023	6.363320	6.196892	6.622595	11.251663	10.022508	8.954172	10.258576	10.900321	10.277448	8.685547	11.867230	9.266566	7.832821	8.243626	8.627297	9.08718116666667
85	beta-Hydroxypyruvic acid	0.961782231	MS2 matched	103.0027053	284.691	0.14555298	0.15721610	0.14489400	0.13677414	0.16735691	0.13567619	0.14791172	0.12697631	0.14362335	0.09717325	0.14444293	0.12805396	0.29596686	0.14194111	0.08128139	0.12247721	0.12999128	0.12990441	0.150260376666667	0.16553863	0.20023535	0.17993279	0.15576820	0.16961329	0.174217652	0.14267527	0.11057419	0.15460865	0.14001568	0.10400526	0.15669443	0.134762246666667
1108	Betaine aldehyde	0.989348769	MS2 matched	102.0919877	331.253	0.5347124	0.9628300	1.0981388	1.1039615	0.7290102	0.6843413	0.8521657	0.9116199	0.9412461	0.8737122	1.1315541	0.964533075	0.9501810	0.9073024	0.3339977	0.7484802	0.8017972	0.9552422	0.78283345	0.3763742	0.3968357	1.3611335	1.3974046	1.1560087	0.93755134	0.4868155	0.8483440	0.9273091	0.8891897	0.9605815	0.6186181	0.788476316666667
1109	Beta-Tyrosine	0.418715385	MS2 matched	182.0791656	447.322	0.2789677	0.2496291	0.2643779	0.3187052	0.2783682	0.2727961	0.2771407	0.2169878	0.2279039	0.2155723	0.2244592	0.2212308	0.2482671	0.2355027	0.2436149	0.2965708	0.2732911	0.2653893	0.260439316666667	0.1619300	0.2442748	0.2132980	0.1352496	0.3012597	0.21120242	0.1426460	0.1774647	0.2124447	0.2300370	0.1720337	0.2949017	0.2049213
1110	Biotin amide	0.452568308	MS2 matched	244.1121079	315.9385	0.014633784	0.009947281	0.011280025	0.011160933	0.016083717	0.010531639	0.0122728965	0.010420527	0.011787387	0.009737133	0.012029340	0.01099359675	0.008620881	0.011530377	0.007491902	0.008480444	0.010911771	0.004331632	0.00856116783333333	0.015103165	0.011509711	0.014167249	0.010951855	0.013018830	0.012950162	0.008034862	0.008942925	0.010286478	0.005743584	0.006053431	0.007608523	0.0077783005
1111	Biotin sulfone	0.521825769	MS2 matched	277.0797129	302.337	0.018507681	0.017819454	0.016882670	0.018250235	0.021208526	0.015834661	0.0180838711666667	0.018292733	0.014917536	0.016321724	0.016798047	0.01658251	0.014373225	0.020433890	0.011340447	0.016710912	0.015225375	0.014145109	0.015371493	0.020272127	0.015964531	0.021836929	0.017953228	0.017950901	0.0187955432	0.012650367	0.012169242	0.015857527	0.007973013	0.011419402	0.011378502	0.0119080088333333
86	Bovinocidin	0.849701385	MS2 matched	118.0037703	116.633	0.1752558	0.1395042	0.1370135	0.1861265	0.1682759	0.1593337	0.160918266666667	0.1480634	0.1313343	0.1523685	0.1302752	0.14051035	0.1293323	0.1813583	0.3347155	0.1400130	0.1318194	0.1365536	0.175632016666667	0.2530071	0.1504103	0.1504940	0.2003283	0.2275340	0.19635474	0.1764400	0.1481403	0.1685586	0.4485380	0.1645501	0.1857193	0.215324383333333
1112	Boviquinone 4	0.487177	MS2 matched	413.2701693	189.994	0.007608629	0.009682360	0.012421050	0.005502940	0.007101657	0.007939074	0.00837595166666667	0.008810512	0.007350239	0.008638418	0.005700065	0.0076248085	0.006218001	0.005260546	0.005763470	0.005704949	0.006667103	0.006724217	0.006056381	0.005825226	0.006955075	0.008238197	0.006812442	0.004275072	0.0064212024	0.008375128	0.006174381	0.007062612	0.005086318	0.006603619	0.010006398	0.007218076
87	But-2-enoic acid	0.999547385	MS2 matched	85.02851563	436.8395	0.1429062	0.1546254	0.1314304	0.1146898	0.1272760	0.1587537	0.13828025	0.1358203	0.1376728	0.1364267	0.1429176	0.13820935	0.1040998	0.1516220	0.1269838	0.1217101	0.1417411	0.1231275	0.12821405	0.1592964	0.1241457	0.1408799	0.1499917	0.1459301	0.14404876	0.1454721	0.1699493	0.1291745	0.1184544	0.1339786	0.1151313	0.135360033333333
1113	Butylamine	1	MS2 matched	74.09719039	120.499	3.650946	2.326638	2.516708	3.920998	2.981588	2.854512	3.04189833333333	2.158942	1.976669	2.509767	3.562670	2.552012	3.043743	2.566886	5.699283	5.094451	2.264066	2.502734	3.52852716666667	2.115201	3.627128	2.544746	3.040527	3.818773	3.029275	2.292805	2.333660	3.968596	3.074086	2.495283	3.119752	2.880697
1114	Butyrylcarnitine	0.805787846	MS2 matched	232.1551461	274.977	0.12705742	0.12433002	0.09344340	0.11811504	0.14540098	0.16853807	0.129480821666667	0.05954775	0.05972980	0.05804879	0.05957994	0.05922657	0.02731267	0.05535072	0.04398424	0.03504761	0.03489380	0.01942338	0.03600207	0.03303385	0.05011331	0.03424531	0.03049942	0.03331715	0.036241808	0.01875195	0.05448793	0.03506555	0.07721094	0.03674904	0.03782117	0.0433477633333333
1115	C.I. Solvent Red 80	0.302470769	MS2 matched	309.1308226	176.5395	0.2332682	0.2856258	0.2795182	0.2427647	0.2545991	0.2004344	0.2493684	0.2976722	0.2962041	0.3095826	0.3205929	0.30601295	0.2571684	0.2991337	0.2034911	0.2577914	0.3104384	0.2493342	0.262892866666667	0.4483597	0.4267452	0.4794504	0.3161717	0.3647119	0.40708778	0.3957453	0.3010999	0.2911140	0.3066567	0.2689318	0.3887650	0.32538545
88	Capric acid	0.741270231	MS2 matched	171.1383373	42.04525	0.5456737	0.5626114	0.5093855	0.5613258	0.4734353	0.5251503	0.529597	0.2801283	0.2879753	0.3191647	0.3259896	0.303314475	0.4709204	0.4141178	0.4244829	0.4724644	0.5301382	0.4309203	0.457174	0.3721061	0.5411898	0.4954470	0.4720817	0.4352146	0.46320784	0.4570988	0.4503751	0.5252067	0.5201950	0.5433322	0.5228722	0.50318
89	Caprylic acid	0.967106385	MS2 matched	143.1068657	52.21555	1.2246723	0.8571012	0.8377399	1.4320588	0.9748939	0.9383311	1.04413286666667	0.4331079	0.5311252	0.4994030	0.5824155	0.5115129	1.0277832	0.8081062	0.9306484	0.9322535	0.9716319	0.9874230	0.942974366666667	0.8057948	0.9141841	0.7818231	0.9952215	1.0783783	0.91508036	1.0279760	0.9131032	1.1671000	1.0667916	1.0874815	1.1281101	1.06509373333333
1116	Carbadox	0.993245077	MS2 matched	263.0744914	312.541	0.03837589	0.04722853	0.10541700	0.07572467	0.05599007	0.04962356	0.0620599533333333	0.04601729	0.04626571	0.04693533	0.04501458	0.0460582275	0.06246658	0.05503352	0.02454191	0.05919115	0.07541233	0.04573641	0.0537303166666667	0.06358557	0.03500359	0.02573562	0.02932578	0.03279670	0.037289452	0.05227117	0.04883353	0.03152210	0.01817991	0.02426105	0.03614671	0.0352024116666667
1117	Carbofuran	0.741125692	MS2 matched	222.1132063	618.017	0.009286215	0.008806317	0.008556316	0.010139422	0.007551734	0.009272569	0.00893542883333333	0.008665039	0.012135033	0.009135066	0.008168461	0.00952589975	0.008510999	0.007202372	0.010202893	0.009733699	0.016433976	0.009558645	0.010273764	0.007814748	0.010380348	0.008044112	0.008749033	0.008957678	0.0087891838	0.007427279	0.008410473	0.008925447	0.011309160	0.008720639	0.008103499	0.00881608283333333
90	Carboxytolbutamide	0.660780308	MS2 matched	299.0710431	109.9	0.02780076	0.01468756	0.01475707	0.01684980	0.02776614	0.04267885	0.02409003	0.04035412	0.03574882	0.03669947	0.03684043	0.03741071	0.02010801	0.01947583	0.05085684	0.01882630	0.01716894	0.09542469	0.0369767683333333	0.01896586	0.03438026	0.01292428	0.03552351	0.03206821	0.026772424	0.01638412	0.04966889	0.02306587	0.08132578	0.12170352	0.03145339	0.053933595
91	Carnosine	0.899368	MS2 matched	225.099342	435.686	0.06039176	0.05007717	0.06595346	0.09416959	0.08076218	0.05453966	0.06764897	0.05059518	0.04984083	0.04749514	0.05479155	0.050680675	0.02852672	0.01651576	0.02707891	0.02223034	0.01716119	0.02614582	0.0229431233333333	0.03660085	0.04002925	0.11393016	0.05976913	0.04252455	0.058570788	0.05728257	0.05689472	0.05657364	0.04567394	0.06008103	0.06364605	0.0566919916666667
92	Catechin	0.307974846	MS2 matched	289.0680941	74.9371	0.015099518	0.019881678	0.018261025	0.020480634	0.010852168	0.019350847	0.0173209783333333	0.014699503	0.012633426	0.012362691	0.015150354	0.0137114935	0.015285584	0.010209684	0.009469624	0.011310179	0.013577574	0.008812516	0.0114441935	0.014892215	0.012605948	0.012660772	0.016985437	0.013850087	0.0141988918	0.016228126	0.012122962	0.013225181	0.015098298	0.011814047	0.013490241	0.0136631425
1118	Cavipetin C	0.310681692	MS2 matched	389.2698885	190.0015	0.013770464	0.013755605	0.025060683	0.012588959	0.014126842	0.012596254	0.0153164678333333	0.016864264	0.016144989	0.017232909	0.011265625	0.01537694675	0.015746922	0.013444638	0.008207139	0.010679599	0.011021833	0.012779382	0.0119799188333333	0.010194009	0.009207595	0.015421051	0.010183122	0.009328638	0.010866883	0.014209150	0.009626875	0.013349757	0.009009745	0.011363865	0.021356261	0.0131526088333333
1119	CDP-Ethanolamine	0.683567692	MS2 matched	447.069208	455.368	0.008627363	0.009738187	0.010260488	0.008675028	0.011395376	0.011377732	0.0100123623333333	0.009684772	0.012629018	0.010909204	0.010487568	0.0109276405	0.010554066	0.018910693	0.008428382	0.010891573	0.014077658	0.010012704	0.012145846	0.019953871	0.010069934	0.011615200	0.012267914	0.013667103	0.0135148044	0.014202648	0.013328905	0.011559137	0.005216692	0.008635740	0.010926379	0.0106449168333333
1120	CE(22:5)	0.454695154	MS2 matched	699.5960202	15.2759	0.0014525399	0.0010392762	0.0011236264	0.0020579837	0.0011657181	0.0009850759	0.0013040367	0.0008654206	0.0011735126	0.0016138066	0.0008392080	0.00112298695	0.0009620051	0.0014267573	0.0012095465	0.0012746126	0.0016615299	0.0008815149	0.00123599438333333	0.0010673964	0.0008245424	0.0012564142	0.0011606826	0.0015742829	0.0011766637	0.0011147706	0.0013255871	0.0009679298	0.0015306937	0.0007428774	0.0011191923	0.00113350848333333
1121	Cepharadione A	0.380453769	MS2 matched	306.0816277	276.099	0.190810500	0.190867981	0.194063125	0.001623415	0.147083980	0.115778606	0.1400379345	0.191669187	0.186355408	0.191684968	0.184671383	0.1885952365	0.167844467	0.186420875	0.168548330	0.192189613	0.204837971	0.199828466	0.186611620333333	0.222238224	0.202370062	0.221627452	0.190924169	0.177630985	0.2029581784	0.236750011	0.136946997	0.177098695	0.183604316	0.188971733	0.261079408	0.197408526666667
1122	Cer(d18:0/18:1)	0.429860231	MS2 matched	566.5528854	32.41775	0.79251665	0.46941915	0.71306857	0.56651430	0.48177168	0.26574250	0.548172141666667	0.38054763	0.46469100	0.45527367	0.41760367	0.4295289925	0.94284311	0.67539418	0.28763059	0.78407533	0.76372698	0.73540128	0.698178578333333	0.45982305	1.08162470	0.79168309	0.50104155	0.38736153	0.644306784	0.61781596	0.36158189	0.52070751	0.64974861	0.03806631	0.77813498	0.494342543333333
1123	Cer(d18:1/14:0)	0.344576538	MS2 matched	510.4893216	32.4082	1.1104320	0.6674114	1.8961040	1.0458619	1.2130034	0.3934316	1.05437405	1.0175690	0.7224432	0.6541300	0.6250701	0.754803075	1.0535931	1.1793248	0.2393600	0.8338335	0.9655912	0.7857492	0.842908633333333	0.9027530	1.1727146	1.5703701	0.7556718	0.6329876	1.00689942	0.9800425	0.4723110	0.6699973	0.6587681	0.6098260	1.5294130	0.82005965
1124	Cer(d18:1/18:1)	0.683893154	MS2 matched	564.5376177	63.6312	0.019046265	0.013987488	0.013780430	0.019127962	0.014882567	0.018548967	0.0165622798333333	0.016145517	0.017129401	0.014072631	0.015588078	0.01573390675	0.011715831	0.007137214	0.013791709	0.010458323	0.008336687	0.015837145	0.0112128181666667	0.017846506	0.016334480	0.013228255	0.025044417	0.024313516	0.0193534348	0.013519222	0.021240935	0.014228524	0.027766967	0.017387562	0.011483831	0.0176045068333333
1125	Cer(d18:1/24:1)	0.676388923	MS2 matched	648.6313087	31.29425	0.03507158	0.05927988	0.08291865	0.06164887	0.04192956	0.02963548	0.0517473366666667	0.07001408	0.05247529	0.04497143	0.05045594	0.054479185	0.04821586	0.06349173	0.07698395	0.04945749	0.05156195	0.06345729	0.0588613783333333	0.03550927	0.03201025	0.07232768	0.05704445	0.01913561	0.043205452	0.07198825	0.05683366	0.06971723	0.09533307	0.08134168	0.10041264	0.0792710883333333
1126	Cervonyl carnitine	0.591617538	MS2 matched	472.3437791	191.125	0.03687164	0.04092440	0.02162880	0.02445112	0.04005247	0.04101392	0.0341570583333333	0.02411716	0.02119234	0.02758112	0.02012842	0.02325476	0.01067078	0.01061930	0.02031934	0.01606590	0.01340832	0.01224531	0.0138881583333333	0.02954512	0.01769579	0.01728758	0.03124159	0.03049593	0.025253202	0.02660677	0.03323636	0.02959547	0.02069962	0.02724530	0.01418173	0.025260875
1127	Chlorogenic acid	0.623235231	MS2 matched	372.1273511	273.711	0.01393791	0.01760297	0.02374551	0.02667387	0.02007189	0.03145277	0.0222474866666667	0.01003405	0.01546841	0.01181542	0.03280841	0.0175315725	0.01481040	0.02976645	0.01224373	0.02163003	0.03369413	0.02920457	0.0235582183333333	0.02731800	0.02351265	0.01179715	0.01812506	0.02705716	0.021562004	0.02471408	0.04631928	0.01844555	0.00861692	0.01738743	0.02227239	0.022959275
1128	Chlorosesamone	0.933427154	MS2 matched	293.0642522	332.069	0.018052901	0.012424548	0.009091561	0.009842927	0.012724800	0.019608002	0.0136241231666667	0.018806035	0.018138666	0.019263050	0.017639701	0.018461863	0.014836473	0.024273429	0.047712675	0.016990078	0.018021232	0.022719850	0.0240922895	0.020949027	0.013990495	0.011622995	0.029211722	0.020817110	0.0193182698	0.015614398	0.029306782	0.017238888	0.020325306	0.020334019	0.010089632	0.0188181708333333
1129	Choline	1	MS2 matched	104.1075191	286.325	83.81278	79.57368	75.89342	66.82958	66.94364	68.65150	73.6174333333333	76.13740	75.18922	74.85197	74.81110	75.2474225	76.11233	72.69252	83.86585	74.62189	77.01773	81.77904	77.68156	71.64429	84.15728	79.62002	87.25559	82.01375	80.938186	76.04177	68.33930	66.80996	84.07913	80.61956	70.99225	74.4803283333333
1130	Choline glycerophosphate	0.999260923	MS2 matched	258.1109586	386.9875	0.1655149	0.1837382	0.2105688	0.1860565	0.2545370	0.2129671	0.202230416666667	0.2098120	0.2054237	0.2155250	0.2519043	0.22066625	0.1465256	0.2219908	0.1620683	0.1507695	0.2000967	0.1679955	0.174907733333333	0.3083482	0.3313739	0.2650673	0.2101996	0.2537492	0.27374764	0.2874153	0.3227858	0.2432553	0.2024392	0.2033987	0.2330828	0.248729516666667
1131	Chondroitin	0.367215308	MS2 matched	380.1249631	441.679	0.02670026	0.02068610	0.01892923	0.03000363	0.02744375	0.03376478	0.026254625	0.02757675	0.03584728	0.03018557	0.03335604	0.03174141	0.01604888	0.02852415	0.02654101	0.02595371	0.03091099	0.02523921	0.025536325	0.02893468	0.03295189	0.02839318	0.02766664	0.02869702	0.029328682	0.02408909	0.02643380	0.02420399	0.02448614	0.02333556	0.02471072	0.0245432166666667
93	cis,cis-Muconic acid	0.999411615	MS2 matched	141.0158149	378.645	44.66670	39.87633	39.20898	39.73849	42.76219	45.35261	41.9342166666667	41.38094	40.00915	40.57841	41.00135	40.7424625	40.34650	39.41950	41.37236	40.34115	41.44886	40.58813	40.5860833333333	41.98136	42.31997	41.12232	40.37840	43.85959	41.932328	37.06882	46.06221	42.23589	41.88915	42.62247	42.16548	42.0073366666667
1132	cis-5-Tetradecenoylcarnitine	0.362676462	MS2 matched	370.295971	201.24	0.13964440	0.06900846	0.03189584	0.07155404	0.13320027	0.16158961	0.10114877	0.08479335	0.08931315	0.09078885	0.08602141	0.08772919	0.08215658	0.06559705	0.33901047	0.05701618	0.04289591	0.09090777	0.11293066	0.04522308	0.04984997	0.03661468	0.08274077	0.11652969	0.066191638	0.05444439	0.25013766	0.06028718	0.08437196	0.07589474	0.02955001	0.0924476566666667
1133	cis-Goniothalamicin	0.577931923	MS2 matched	597.4891688	205.7085	9.282801e-03	8.293023e-03	7.780943e-03	1.179622e-02	1.065146e-02	9.735460e-04	0.0081296655	6.694324e-03	6.112777e-03	1.139698e-02	1.031287e-02	0.00862923775	1.308545e-02	8.811463e-03	3.786788e-03	6.848218e-03	1.071483e-02	7.986522e-03	0.0085388785	1.244920e-03	9.275027e-03	1.087393e-02	5.985216e-05	8.096860e-03	0.005910117832	5.046762e-05	6.257555e-03	1.564545e-03	3.955433e-03	5.533724e-03	6.882516e-05	0.00290509163
94	cis-Vaccenic acid	0.999906462	MS2 matched	281.2485997	38.5951	31.86871	29.51525	29.32168	25.51004	27.06202	26.66077	28.3230783333333	23.58131	23.98516	24.50127	24.42809	24.1239575	26.91925	22.59996	27.83129	22.95916	23.44419	25.60670	24.893425	24.02111	26.12368	28.62761	25.36874	26.68543	26.165314	26.26094	26.32421	24.52236	24.21126	27.07534	22.85415	25.2080433333333
95	Citramalic acid	0.697292769	MS2 matched	147.0290483	557.2445	0.10296275	0.15003239	0.10060432	0.12027277	0.13932665	0.17792084	0.131853286666667	0.08954471	0.12691965	0.10506207	0.15942210	0.1202371325	0.13223635	0.08668875	0.10115535	0.11178267	0.15063741	0.09783600	0.113389421666667	0.08600344	0.15832183	0.12471006	0.10333919	0.19479011	0.133432926	0.12638240	0.09731539	0.13938701	0.16860038	0.09718107	0.11676610	0.124272058333333
96	Citric acid	0.999465462	MS2 matched	191.0192858	582.1095	6.306018	6.162609	4.806646	5.914379	6.099278	6.033395	5.88705416666667	5.563690	6.311749	5.594577	5.877359	5.83684375	4.908648	5.613875	6.406912	5.486664	6.338487	5.444172	5.699793	5.308960	6.277077	4.509832	6.612014	6.372263	5.8160292	5.353108	5.287531	5.801325	4.992791	6.009102	6.067736	5.5852655
1134	CMP-2-aminoethylphosphonate	0.685609769	MS2 matched	431.0747323	438.807	0.008644698	0.006094424	0.010965897	0.008041745	0.008927683	0.005278409	0.00799214266666667	0.007366302	0.007181183	0.006567767	0.005907056	0.006755577	0.008926844	0.009410633	0.004831153	0.007857239	0.009893718	0.008936633	0.00830937	0.006460057	0.008090073	0.007805476	0.006348330	0.007333070	0.0072074012	0.007894429	0.009473218	0.006877114	0.005366654	0.007080712	0.008880037	0.00759536066666667
1135	Cnidimol 7-glucoside	0.375222077	MS2 matched	439.1625601	52.7577	2.087919e-04	4.586974e-04	5.824907e-05	1.900631e-04	3.120396e-04	7.244536e-04	0.000325382445	1.601081e-03	5.382930e-03	6.976999e-04	1.015266e-03	0.002174244225	7.782154e-04	1.503905e-04	3.612405e-03	2.295565e-04	5.885023e-04	3.448913e-03	0.00146799711666667	5.274763e-05	1.436882e-03	4.253207e-04	7.134105e-04	6.006944e-05	0.000537686054	8.786168e-04	2.479724e-03	8.441334e-04	3.071035e-03	8.046642e-03	6.390098e-04	0.00265986016666667
1136	Cohibin A	0.596622308	MS2 matched	549.4893768	169.84	0.012920062	0.013253353	0.017255591	0.027423703	0.009743633	0.022174058	0.0171284	0.009160678	0.015069813	0.015929916	0.014334373	0.013623695	0.012385594	0.007403821	0.011030081	0.012298324	0.007508233	0.007944153	0.009761701	0.013158846	0.015931098	0.016774306	0.016066759	0.016690381	0.015724278	0.010527731	0.012403509	0.015043154	0.016421604	0.012331214	0.021331721	0.0146764888333333
1137	Cohibin B	0.695302385	MS2 matched	577.5208238	57.2469	0.3914898	0.3942247	0.5218396	0.4998072	0.4364515	0.4114489	0.442543616666667	0.4179095	0.3188622	0.3821957	0.3587798	0.3694368	0.4014379	0.3756001	0.4721787	0.4025503	0.3908724	0.4348076	0.412907833333333	0.3261588	0.3362532	0.3196034	0.3043685	0.3492695	0.32713068	0.3116484	0.3667062	0.3640277	0.3887591	0.3068098	0.3800640	0.353002533333333
1138	Cohibin C	0.628448231	MS2 matched	577.5212577	34.6532	0.8397791	0.6709326	1.0144389	0.6882934	0.9831725	0.6895118	0.814354716666667	0.7497160	0.8706739	0.6534944	0.7862790	0.765040825	0.7538334	0.6807456	1.1125693	1.0244794	0.7406044	0.9167217	0.8714923	0.7871204	0.7510596	0.7794931	0.9616931	1.0513009	0.86613342	0.7855362	0.6712468	0.6113994	0.8963300	0.8978680	0.7483864	0.768461133333333
1139	Coprocholic acid	0.627210538	MS2 matched	451.3431949	230.4455	0.0017673095	0.0022009619	0.0036645739	0.0024734529	0.0017176866	0.0025327119	0.00239278278333333	0.0021882735	0.0019351461	0.0011589649	0.0022734035	0.001888947	0.0019261275	0.0015911208	0.0008818730	0.0022086917	0.0022449066	0.0017904336	0.00177385886666667	0.0018386446	0.0019145204	0.0029201571	0.0013425068	0.0018751573	0.00197819724	0.0029004772	0.0017381516	0.0027075506	0.0029820049	0.0008025984	0.0023910337	0.00225363606666667
97	Cortisol	0.513919769	MS2 matched	361.2026253	52.2181	0.02862318	0.02761320	0.02373310	0.02705543	0.02734321	0.03192580	0.0277156533333333	0.03391931	0.02770725	0.02689923	0.02985410	0.0295949725	0.01656364	0.02027838	0.01624185	0.01487679	0.02136519	0.01529321	0.01743651	0.03866270	0.04323036	0.04333460	0.04892711	0.06595618	0.04802219	0.01670154	0.02062655	0.01716187	0.01457596	0.01621463	0.01652626	0.0169678016666667
1140	Creatine	0.999931615	MS2 matched	132.0772111	421.252	2.980461	3.385490	3.980919	3.768746	5.038146	2.981258	3.68917	3.607028	3.547235	4.500780	3.792910	3.86198825	3.712055	4.010089	2.962270	3.895749	2.392118	4.533038	3.58421983333333	4.291272	4.206376	2.845879	3.714777	4.120351	3.835731	2.909488	3.862735	4.818062	3.803939	4.713105	4.632536	4.12331083333333
98	Creatinine	0.991554923	MS2 matched	112.050713	306.3975	0.5502879	0.3678054	0.1649621	0.6385616	0.3033942	0.2103715	0.372563783333333	0.1918611	0.3209940	0.3510332	0.5101330	0.343505325	0.3110828	0.5272754	0.3405374	0.3214278	0.2564249	0.6090431	0.394298566666667	0.3092894	0.3130960	0.1860464	0.1947036	0.2690364	0.25443436	0.1955145	0.2018925	0.1880262	0.6233777	0.4054408	0.2216341	0.305980966666667
99	Cyclic GMP	0.688059692	MS2 matched	344.0404586	321.333	0.009623439	0.010292203	0.010242145	0.012416316	0.013052539	0.015113866	0.0117900846666667	0.010987279	0.010567539	0.010126106	0.010027687	0.01042715275	0.009519846	0.010450999	0.009655640	0.011367395	0.011936253	0.010549052	0.0105798641666667	0.009555173	0.010271233	0.008394921	0.007487969	0.009687153	0.0090792898	0.007864263	0.012802003	0.009061488	0.009811970	0.010341541	0.009672232	0.00992558283333333
1141	Cyclic guanosine monophosphate	0.668371769	MS2 matched	346.055841	320.545	0.009640996	0.008644383	0.009455566	0.010156512	0.013728143	0.014472969	0.0110164281666667	0.010265426	0.009348002	0.010346391	0.008765149	0.009681242	0.009393542	0.011294611	0.008847611	0.011716592	0.008304212	0.008479041	0.0096726015	0.007395315	0.008905456	0.006219429	0.007377197	0.008698075	0.0077190944	0.007582085	0.012352354	0.008680444	0.005599706	0.008942285	0.007893756	0.00850843833333334
100	CyclicAMP/cAMP	0.906830846	MS2 matched	328.0456023	298.403	0.007015281	0.006029062	0.005708468	0.005679886	0.006183184	0.007217086	0.0063054945	0.006864638	0.005398478	0.006983615	0.006478120	0.00643121275	0.007538295	0.006788812	0.005983848	0.006603285	0.006581356	0.005560152	0.00650929133333333	0.006803813	0.006416477	0.007669022	0.008591662	0.007505363	0.0073972674	0.005548688	0.006791122	0.007389765	0.005161933	0.005351357	0.005431663	0.00594575466666667
1142	Cyclotetradecane	0.849928231	MS2 matched	227.1761237	21.0733	0.05613954	0.05854561	0.04710461	0.06578932	0.03363478	0.06272478	0.0539897733333333	0.05771654	0.05387821	0.05859045	0.06024780	0.05760825	0.05421205	0.12285844	0.06776812	0.05684971	0.04045720	0.05979589	0.066990235	0.05128718	0.04479340	0.04709282	0.06068815	0.05568810	0.05190993	0.04576823	0.05808739	0.05503799	0.13123077	0.06270429	0.06854551	0.07022903
1143	Cysteinyl-Gamma-glutamate	0.949325462	MS2 matched	250.0806037	293.1675	0.19724026	0.21927139	0.26377775	0.17157400	0.14629365	0.15719808	0.192559188333333	0.17477510	0.15490710	0.17299402	0.15824255	0.1652296925	0.24837436	0.16620185	0.20375471	0.22589804	0.20749086	0.17435486	0.20434578	0.15587525	0.16827265	0.17743072	0.13601241	0.14897958	0.157314122	0.16311709	0.08069287	0.15201376	0.17419875	0.17137942	0.18378433	0.154197703333333
1144	Cytarabine	0.999050615	MS2 matched	244.0934709	250.917	0.8339904	0.7930462	0.8928862	0.8605553	0.8092570	0.6122363	0.800328566666667	0.9242813	0.9174537	0.9331401	0.9595594	0.933608625	1.1067388	1.4098589	0.8418404	1.1383440	1.3161799	1.2486831	1.17694085	0.8091976	0.9447676	0.8992181	0.6276182	0.7720471	0.81056972	1.1090709	1.0545608	0.7962311	0.8342430	0.8678575	1.1135630	0.962587716666667
101	Cytidine 5'-diphosphocholine	0.577580385	MS2 matched	533.1037509	445.0225	0.03172091	0.03207659	0.02643855	0.02885271	0.03573582	0.03880787	0.032272075	0.04844696	0.05375113	0.05000129	0.05136123	0.0508901525	0.04337641	0.07756658	0.04885873	0.05193648	0.06115763	0.04726578	0.055026935	0.07033551	0.04661994	0.03610419	0.05992022	0.05845639	0.05428725	0.06190620	0.08913038	0.04861259	0.03113175	0.05173963	0.04269107	0.0542019366666667
102	Cytidine monophosphate N-acetylneuraminic acid	0.851580462	MS2 matched	613.1408549	444.835	0.005279065	0.004303021	0.004325422	0.003805060	0.005967154	0.005686580	0.00489438366666667	0.006286604	0.007098561	0.006830125	0.007251594	0.006866721	0.003621842	0.011252363	0.001685705	0.005175105	0.009103190	0.005508915	0.00605785333333333	0.009301403	0.005044710	0.006129092	0.003362819	0.006137379	0.0059950806	0.007569247	0.009419614	0.005941950	0.001869335	0.005602821	0.002187504	0.00543174516666667
1145	Cytidine-5'-monophosphate	0.980747923	MS2 matched	324.0602819	466.62	0.004577615	0.008164800	0.005038311	0.005137234	0.008641163	0.007807915	0.006561173	0.009013024	0.009519828	0.008550953	0.008123006	0.00880170275	0.006101622	0.014360957	0.005562103	0.011011170	0.013230163	0.007344084	0.00960168316666667	0.012141885	0.005309599	0.007355295	0.008514491	0.009298257	0.0085239054	0.010087998	0.010235858	0.007703547	0.004989071	0.006939566	0.006287431	0.00770724516666667
1146	Cytochalasin Ppho	0.976559538	MS2 matched	512.3154805	153.052	0.021682428	0.008779824	0.013510132	0.012432800	0.005005336	0.014334375	0.0126241491666667	0.013139241	0.013523564	0.010850525	0.011498093	0.01225285575	0.005301137	0.006601510	0.025859529	0.005353093	0.007403666	0.015979727	0.0110831103333333	0.009966961	0.011368193	0.011385807	0.021981330	0.018716996	0.0146838574	0.009075349	0.025234993	0.010858313	0.020201083	0.014584705	0.010919661	0.015145684
104	Cytosine	0.749367846	MS2 matched	110.0350255	253.238	0.06911806	0.03787798	0.06576406	0.04489558	0.06452983	0.09647705	0.0631104266666667	0.08569430	0.05830812	0.02642234	0.09132178	0.065436635	0.03663926	0.06111286	0.08448019	0.05287832	0.06590711	0.04906562	0.0583472266666667	0.06163018	0.05566718	0.05162291	0.03266111	0.07214086	0.054744448	0.05442465	0.06045207	0.05119915	0.05674320	0.04584800	0.03808381	0.0511251466666667
1147	D-1-Amino-2-pyrrolidinecarboxylic acid	0.524478231	MS2 matched	131.0819458	321.713	0.01816493	0.01245935	0.01472136	0.01901168	0.02244802	0.01755137	0.017392785	0.01493657	0.01430167	0.02034314	0.02040002	0.01749535	0.01311495	0.01315787	0.01946341	0.01371318	0.01320460	0.01484526	0.0145832116666667	0.01590991	0.01773670	0.01470880	0.01881867	0.02007699	0.017450214	0.01498828	0.01498772	0.01490373	0.01663053	0.01605718	0.01485893	0.015404395
1148	D-1-Piperideine-2-carboxylic acid	0.877923462	MS2 matched	128.0711307	518.103	0.08077020	0.07277252	0.07264758	0.07667362	0.07442991	0.07848800	0.0759636383333333	0.07388283	0.06816837	0.07614386	0.07438515	0.0731450525	0.06719382	0.05070350	0.07454949	0.06531224	0.06730313	0.05227829	0.0628900783333333	0.07196224	0.07959086	0.10607900	0.07693422	0.07221539	0.081356342	0.08289744	0.07971639	0.08027337	0.09148787	0.07785984	0.08748971	0.0832874366666667
105	D-2,3-Dihydroxypropanoic acid	0.986991385	MS2 matched	105.0183273	308.469	0.11910124	0.11242056	0.09561037	0.12335667	0.11494855	0.10134933	0.11113112	0.11444284	0.11452088	0.10847149	0.11218450	0.1124049275	0.11334729	0.12487036	0.08998101	0.11852530	0.21806121	0.07972020	0.124084228333333	0.12844503	0.10868216	0.16498028	0.09527117	0.10566249	0.120608226	0.10360055	0.11539058	0.10349117	0.09701478	0.11188290	0.14348248	0.112477076666667
106	D-Alanine	0.996914462	MS2 matched	88.03939493	411.47	0.9442230	0.7636826	0.6195540	0.7060071	0.6892935	0.8485543	0.76188575	0.8470266	0.6867966	0.7674318	0.9147396	0.80399865	0.7861354	0.6565600	0.7160592	0.6917392	0.9071152	0.7661675	0.75396275	0.8893921	0.8226247	0.8248702	0.7840840	0.9039725	0.8449887	0.7009050	0.6550829	0.7266106	0.6223974	0.9073352	0.8302760	0.740434516666667
1149	D-Arabinose 5-phosphate	0.962476077	MS2 matched	213.0165061	466.8485	0.02949260	0.04291307	0.03888227	0.03421729	0.03756092	0.04391552	0.0378302783333333	0.08604797	0.08634323	0.07142528	0.08833812	0.08303865	0.04816051	0.09238175	0.06377681	0.08277558	0.07066850	0.04830138	0.0676774216666667	0.12912173	0.08000462	0.06245571	0.12036139	0.08835484	0.096059658	0.12736264	0.13752836	0.07992589	0.05858518	0.07766092	0.07901103	0.09334567
107	D-Aspartic acid	0.945075692	MS2 matched	132.029257	411.484	8.342815	7.687859	6.899449	7.548824	5.899779	6.796478	7.19586733333333	7.646420	7.771534	7.892584	8.318373	7.90722775	6.962280	7.709132	6.016415	7.303578	8.362707	8.163227	7.4195565	7.736606	6.683355	6.803407	6.595415	7.553034	7.0743634	7.518465	7.796069	5.693231	6.566736	5.929686	6.610100	6.6857145
1150	D-Citrulline	0.986005462	MS2 matched	176.1035138	404.877	0.2879162	0.2344136	0.2033702	0.1841859	0.2677080	0.2633900	0.240163983333333	0.3734932	0.3785874	0.3760365	0.3952103	0.38083185	0.5515019	0.7235876	0.4748366	0.7288103	0.7424050	0.6517583	0.645483283333333	0.3251872	0.2039912	0.2681410	0.2538887	0.2871011	0.26766184	0.5173139	0.3155772	0.4247557	0.2638247	0.2987457	0.2588262	0.346507233333333
1151	Dehydroanonaine	0.608837462	MS2 matched	264.1085085	272.676	0.020344020	0.029880159	0.026418824	0.017332091	0.019053879	0.028812378	0.0236402251666667	0.014745723	0.033393200	0.020916394	0.018995883	0.0220128	0.017216535	0.019387059	0.034149510	0.023052855	0.049596785	0.021766227	0.0275281618333333	0.006455776	0.019747336	0.010530015	0.015810493	0.042903499	0.0190894238	0.019276113	0.019375890	0.020668900	0.043808786	0.042035823	0.019046478	0.027368665
108	Dehydroascorbic acid	0.967266231	MS2 matched	173.0085034	172.614	0.9433147	0.9727425	1.0004979	0.9220179	0.9364576	1.0295546	0.967430866666667	1.0391377	1.1200816	1.0563852	0.9683581	1.04599065	1.0979713	1.5172792	1.1283728	1.3418794	1.4539533	1.1327277	1.27869728333333	1.0490873	1.1021515	1.1875944	1.2456791	1.2364745	1.16419736	1.1992855	0.8937146	1.0549759	0.7509207	0.7928145	1.1623498	0.975676833333333
1152	Dehydrophytosphingosine	0.527950231	MS2 matched	316.2849974	177.684	0.02909356	0.02404600	0.02243477	0.02113467	0.01107451	0.03381649	0.0236	0.02711592	0.02558602	0.02452090	0.02158016	0.02470075	0.02842862	0.02497468	0.03331960	0.01806480	0.01230468	0.02168357	0.023129325	0.04578204	0.02069992	0.01513892	0.03740249	0.04303081	0.032410836	0.01459487	0.06123295	0.02390753	0.02766732	0.02157271	0.02459010	0.02892758
1153	Deltaline	0.999223692	MS2 matched	508.2842058	153.053	0.04385553	0.04963717	0.05177488	0.05342609	0.04315569	0.04810916	0.04832642	0.04496715	0.04726560	0.04920026	0.04018422	0.0454043075	0.03632124	0.03826836	0.04860065	0.04662894	0.05021026	0.03573794	0.0426278983333333	0.03672770	0.05386771	0.04776034	0.04219429	0.04216726	0.04454346	0.04327190	0.04577791	0.05089064	0.06557193	0.05670005	0.06262186	0.0541390483333333
109	Deoxyadenosine	0.876191	MS2 matched	250.0583947	421.7955	0.04131797	0.02939578	0.04670828	0.04210505	0.04541746	0.05479515	0.0432899483333333	0.04520395	0.06014606	0.04636378	0.04220154	0.0484788325	0.06263928	0.06281008	0.07682158	0.08279413	0.05543605	0.05935375	0.0666424783333333	0.05397930	0.04404912	0.02865677	0.03212607	0.04593308	0.040948868	0.04102602	0.07105878	0.05898520	0.03300289	0.04199897	0.05218197	0.0497089716666667
110	Deoxyadenosine triphosphate	0.391891077	MS2 matched	489.9833317	467.443	0.001819370	0.001943528	0.001425318	0.001824945	0.002311869	0.002470434	0.00196591066666667	0.003741992	0.004006668	0.004625087	0.004572119	0.0042364665	0.002894508	0.003944188	0.004562438	0.005140444	0.005031814	0.003482818	0.004176035	0.006454724	0.005491497	0.004134079	0.006492152	0.005031956	0.0055208816	0.006211605	0.006833557	0.005802908	0.002940087	0.004144582	0.004793728	0.00512107783333333
1154	Deoxycytidine	0.997753923	MS2 matched	228.0983622	218.0525	0.009269680	0.007706611	0.010460041	0.011256357	0.011041785	0.006108173	0.00930710783333333	0.010839214	0.010459046	0.012333733	0.008687567	0.01057989	0.011424755	0.013791701	0.008416754	0.014377941	0.013661950	0.016042167	0.0129525446666667	0.004238932	0.009642505	0.008552222	0.003896126	0.004457327	0.0061574224	0.012111554	0.008572165	0.011009772	0.012239148	0.013686995	0.013461570	0.0118468673333333
1155	Deoxyguanosine	0.922183462	MS2 matched	268.1048784	303.491	0.02670197	0.03404024	0.03465474	0.02569480	0.02896759	0.02088011	0.0284899083333333	0.03637675	0.03734335	0.02389025	0.03034558	0.0319889825	0.06677306	0.03202550	0.01914215	0.02451906	0.02752109	0.05854567	0.038087755	0.06048949	0.04478928	0.05512067	0.03724635	0.03593424	0.046716006	0.04369440	0.07626990	0.06501405	0.03201632	0.03083392	0.03759450	0.047570515
111	Deoxyinosine	0.849045308	MS2 matched	251.0785868	187.1655	0.068934087	0.053069179	0.060025573	0.040923739	0.008691988	0.033410895	0.0441759101666667	0.048929564	0.046552417	0.050951989	0.052851544	0.0498213785	0.066417628	0.053729413	0.012562323	0.062879599	0.070739060	0.099234613	0.060927106	0.029565864	0.043037595	0.044041686	0.045484461	0.042306905	0.0408873022	0.063038212	0.046181870	0.009050991	0.040994022	0.045676016	0.052928852	0.0429783271666667
112	Deoxyribose 5-phosphate	0.483917231	MS2 matched	213.016762	370.7055	0.04414768	0.04495527	0.04711160	0.05193115	0.03584378	0.05221307	0.0460337583333333	0.04135494	0.03509491	0.04160636	0.03962463	0.03942021	0.03545762	0.02329417	0.04535607	0.03305327	0.03494959	0.03667736	0.0347980133333333	0.04112472	0.05162426	0.04318481	0.05108646	0.03965273	0.045334596	0.03674645	0.04077096	0.04760362	0.06050854	0.04632999	0.05521301	0.047862095
113	Deoxyuridine	0.453125692	MS2 matched	227.0671678	335.185	0.4304944	0.3756254	0.3927858	0.4568764	0.4753557	0.4438476	0.429164216666667	0.3775274	0.3817299	0.3823304	0.3868441	0.38210795	0.3539939	0.3456578	0.3582293	0.3599754	0.3679940	0.3917424	0.362932133333333	0.3966543	0.4243610	0.4220125	0.3934714	0.4547154	0.41824292	0.3024739	0.4301130	0.4001332	0.3734666	0.3708377	0.4395378	0.3860937
1156	D-Erythro-imidazole-glycerol-phosphate	0.733954923	MS2 matched	239.0435803	431.319	0.005770254	0.008256842	0.006018287	0.005941694	0.005539147	0.007359773	0.0064809995	0.010487612	0.014382104	0.011733231	0.012376348	0.01224482375	0.008023495	0.016099174	0.008691071	0.014062302	0.013851780	0.007189104	0.0113194876666667	0.019680035	0.009016608	0.010646629	0.017766055	0.017767652	0.0149753958	0.020488270	0.017770755	0.012921153	0.008734512	0.010744642	0.012945233	0.0139340941666667
1157	D-Erythrose 4-phosphate	0.804927	MS2 matched	201.0165584	406.002	0.04777716	0.04994553	0.04976440	0.04294347	0.05433271	0.04844391	0.0488678633333333	0.04542230	0.04526607	0.04810935	0.04765929	0.0466142525	0.03881235	0.05013433	0.04017018	0.04136643	0.04630454	0.03888439	0.0426120366666667	0.06136689	0.04496263	0.05385222	0.05868553	0.06090813	0.05595508	0.05503881	0.04706258	0.04789828	0.03328662	0.04802727	0.04566005	0.0461622683333333
1158	Desloratadine	0.905336	MS2 matched	156.0686338	39.1665	0.018588564	0.009902703	0.018507417	0.008117838	0.020222429	0.010987801	0.014387792	0.042042921	0.039782388	0.043258236	0.043527971	0.042152879	0.047909086	0.069672466	0.043434613	0.057735573	0.052473776	0.043237320	0.0524104723333333	0.094594879	0.047406011	0.071770179	0.044729970	0.056197051	0.062939618	0.063450416	0.075018023	0.059466101	0.025800638	0.036248167	0.060599971	0.0534305526666667
1159	Dethiobiotin	0.464117462	MS2 matched	229.0827238	357.3345	0.005488248	0.005883024	0.004677478	0.003338952	0.003810037	0.003521213	0.00445315866666667	0.003754559	0.003942440	0.003990638	0.003126534	0.00370354275	0.003897375	0.004818489	0.003804936	0.003883308	0.005271397	0.005057817	0.00445555366666667	0.003434374	0.003926639	0.004904187	0.003475321	0.003211276	0.0037903594	0.003798308	0.001998496	0.003647552	0.003702672	0.002885035	0.002335989	0.003061342
115	D-Fructose	0.529008923	MS2 matched	179.0555229	225.3685	0.3738590	0.3336928	0.3606183	0.3260240	0.3980309	0.4344427	0.371111283333333	0.3457497	0.3274541	0.3638244	0.3575989	0.348656775	0.2884631	0.3569356	0.4041760	0.3347227	0.4201172	0.3988218	0.367206066666667	0.3976351	0.3081832	0.3022826	0.3200018	0.3391302	0.33344658	0.3396508	0.4578503	0.3422183	0.3406389	0.3974507	0.3541136	0.3719871
116	D-Fructose 2,6-bisphosphate	0.857774308	MS2 matched	338.98907	458.6005	0.05560533	0.08924557	0.06272254	0.07575436	0.07650214	0.09688749	0.0761195716666667	0.20675038	0.20735257	0.19860251	0.21142423	0.2060324225	0.11691220	0.24061787	0.17182882	0.23108884	0.23542030	0.13151294	0.187896828333333	0.40587312	0.18566523	0.16977138	0.33597064	0.30127593	0.27971126	0.39370452	0.42065781	0.27319875	0.12573712	0.23180340	0.20508331	0.275030818333333
117	D-GalA	0.933887462	MS2 matched	193.0348686	393.361	0.08063571	0.07118278	0.07835083	0.08630086	0.07398561	0.07541456	0.0776450583333333	0.07063700	0.06682586	0.07765568	0.07307520	0.072048435	0.06144043	0.05257997	0.06533162	0.05472545	0.06416934	0.05765628	0.0593171816666667	0.07330883	0.08791118	0.07119512	0.07803206	0.07550519	0.077190476	0.07315989	0.09224342	0.07392344	0.09383312	0.08089978	0.09138773	0.08424123
1160	D-Glucose 6-Phosphate	0.719103	MS2 matched	261.0377213	473.5335	0.03654748	0.05399620	0.03778406	0.04608231	0.04598180	0.05373503	0.0456878133333333	0.09329941	0.09017189	0.08670958	0.09380546	0.090996585	0.06365198	0.11036939	0.06869838	0.10258773	0.08871958	0.05626575	0.0817154683333333	0.20066959	0.08294365	0.08346232	0.15904211	0.12506701	0.130236936	0.19616492	0.16554112	0.11313609	0.06454010	0.09754717	0.10526454	0.12369899
119	D-Glucuronic acid	0.870167308	MS2 matched	193.0348998	361.57	0.3768736	0.3687450	0.3798317	0.4104470	0.3812728	0.3930970	0.385044516666667	0.3510847	0.3645126	0.3540457	0.3961248	0.36644195	0.2866943	0.3056035	0.3348458	0.3046344	0.3297101	0.3004369	0.310320833333333	0.3754715	0.4315724	0.3721274	0.4243356	0.3817931	0.39706	0.3606634	0.4295525	0.3882100	0.3943141	0.3603741	0.4435421	0.396109366666667
120	D-Glucuronolactone	0.521013615	MS2 matched	221.0301459	193.911	0.08349489	0.08612395	0.06195071	0.06025944	0.06516891	0.07373222	0.0717883533333333	0.17154691	0.18159570	0.02928145	0.06661649	0.1122601375	0.10300006	0.09430906	0.11665424	0.14650605	0.06005440	0.04783738	0.094726865	0.03476226	0.08468747	0.05136035	0.05380504	0.05446408	0.05581584	0.05049176	0.01311271	0.04963848	0.05390247	0.22352726	0.20886456	0.0999228733333333
1161	D-Glutamic acid	0.810835462	MS2 matched	148.0608942	333.233	0.14903440	0.15127764	0.09254470	0.20105280	0.16404771	0.16952472	0.154580328333333	0.12423484	0.12797170	0.13202731	0.13179029	0.129006035	0.04555010	0.09158860	0.11780908	0.05647828	0.12262222	0.11492086	0.0914948566666667	0.13130497	0.18290571	0.06709611	0.16892487	0.16175287	0.142396906	0.13430660	0.14246692	0.10752238	0.17092861	0.08656972	0.20346131	0.140875923333333
1162	D-Glutamine	0.909576	MS2 matched	147.0768029	421.254	0.9669670	4.4903748	0.9664985	1.0127610	1.0683889	1.3060081	1.63516638333333	1.3180413	1.2874564	1.2702546	1.1890761	1.2662071	1.1520466	1.5286892	1.3398115	1.7205135	1.2554873	1.1737488	1.36171615	1.5048795	1.3192650	1.4042345	1.2511303	1.3829681	1.37249548	1.2801750	1.4379239	1.2387308	0.8901543	1.1001774	1.1287290	1.17931506666667
121	Diacetone alcohol	0.370359077	MS2 matched	115.0755427	64.67925	0.6815275	0.5266818	0.4435666	0.4924947	0.5164177	0.5758895	0.539429633333333	0.3734601	0.3759714	0.3752939	0.4007153	0.381360175	0.5534531	0.4917907	0.5241188	0.5333611	0.5670949	0.6955994	0.560903	0.5022081	0.6377690	0.4906500	0.5695146	0.3936776	0.51876386	0.6266194	0.6202134	0.4449154	0.8158756	0.6288367	0.6086309	0.6241819
1163	Diatretin 2	0.818519769	MS2 matched	146.0273099	237.2545	0.3753670	0.3802572	0.3836578	0.2239477	0.2341344	0.2331879	0.305092	0.3435164	0.3335281	0.3138723	0.4065884	0.3493763	0.3497590	0.4022916	0.3780780	0.4056497	0.4826185	0.3906708	0.401511266666667	0.3512467	0.3128484	0.4180891	0.2935985	0.2916331	0.33348316	0.4333270	0.2158338	0.2838595	0.3385233	0.3249664	0.3070782	0.3172647
1164	Diethanolamine	0.999745538	MS2 matched	106.0868765	328.037	0.5441865	0.2290453	0.1907275	0.2381895	0.2375124	0.5512776	0.331823133333333	0.2280881	0.2474239	0.2073953	0.2293581	0.22806635	0.2228317	0.1768599	0.5084498	0.2566861	0.2089629	0.2077767	0.263594516666667	0.1685538	0.2526480	0.2265948	0.2038360	0.2200918	0.21434488	0.2195453	0.1684168	0.1920488	0.2580400	0.2130679	0.2274917	0.21310175
1165	Dihydrobiopterin	0.554252308	MS2 matched	240.1114344	546.478	0.027136985	0.020836225	0.025271988	0.034683671	0.022264780	0.024013296	0.0257011575	0.020051217	0.020357843	0.016601148	0.020280186	0.0193225985	0.014830911	0.009746594	0.020744459	0.011542630	0.012849013	0.015220066	0.0141556121666667	0.016008288	0.029987189	0.019389471	0.024434325	0.029107101	0.0237852748	0.012712012	0.022440949	0.027755938	0.032755311	0.024402346	0.027578587	0.0246075238333333
122	Dihydrolipoate	0.441312692	MS2 matched	207.0506379	64.6875	0.12727201	0.13206321	0.12518823	0.14071696	0.11879818	0.11448050	0.126419848333333	0.08187086	0.09560593	0.09258075	0.09044145	0.0901247475	0.09983444	0.07491579	0.07131950	0.08719955	0.09656610	0.09153554	0.0868951533333333	0.10559203	0.09450331	0.09997389	0.08818820	0.08930762	0.09551301	0.12555494	0.08566784	0.08395961	0.10588294	0.12511285	0.12427413	0.108408718333333
1166	Dihydroroseoside	0.848959923	MS2 matched	389.2158534	406.002	4.147250e-03	6.141787e-03	3.160939e-03	6.945833e-05	1.659248e-03	1.401501e-03	0.00276336388833333	6.964933e-03	5.285250e-03	5.450629e-03	6.704026e-03	0.0061012095	1.102888e-02	1.562131e-03	7.843682e-03	2.383452e-03	6.172763e-03	5.789985e-03	0.0057968155	1.024085e-02	5.091363e-03	8.038315e-03	2.042323e-02	1.468590e-02	0.0116959316	6.376230e-03	8.070248e-03	6.651615e-03	3.403051e-03	1.080853e-02	3.909886e-03	0.00653659333333333
1167	Dihydrothymine	0.52156	MS2 matched	129.0662183	177.6565	0.02530663	0.03428459	0.02713946	0.02886895	0.03198896	0.02153646	0.0281875083333333	0.02450445	0.03122781	0.03555609	0.02282684	0.0285287975	0.02772321	0.02616294	0.02668652	0.03487297	0.04090460	0.02482803	0.0301963783333333	0.04086564	0.03014972	0.03684861	0.04537661	0.02020750	0.034689616	0.03437519	0.03667692	0.03314872	0.03337431	0.03149253	0.06419384	0.0388769183333333
1168	Dihydrouracil	0.935704077	MS2 matched	115.0508442	361.878	0.02086843	0.03845886	0.03524307	0.04385421	0.02486934	0.02041031	0.03061737	0.03239960	0.04117010	0.05048787	0.02912843	0.0382965	0.04250136	0.03570498	0.04163565	0.05038251	0.02304157	0.05448385	0.0412916533333333	0.04622584	0.05045724	0.02071515	0.04951875	0.03155876	0.039695148	0.03026334	0.04250448	0.02678652	0.06325417	0.04499339	0.03693865	0.0407900916666667
1169	DIMBOA-Glc	0.980307	MS2 matched	374.1071211	311.415	0.004007419	0.006485641	0.004483159	0.003177391	0.004005290	0.006863685	0.0048370975	0.004349151	0.003434330	0.003563762	0.004017563	0.0038412015	0.004379150	0.002426069	0.005365033	0.004179261	0.004610393	0.003308362	0.00404471133333333	0.002731092	0.003821011	0.003108214	0.005432057	0.004545883	0.0039276514	0.005213034	0.005125247	0.003154953	0.002587544	0.007312893	0.002994666	0.00439805616666667
1170	Dimethyl 2-galloylgalactarate	0.546150769	MS2 matched	391.0886142	509.334	0.004450854	0.004627939	0.003935509	0.006003320	0.006713614	0.008003720	0.00562249266666667	0.004676982	0.005473656	0.005262864	0.005888069	0.00532539275	0.006248030	0.008957962	0.004877849	0.006052963	0.006435469	0.005680395	0.00637544466666667	0.009552086	0.005171832	0.002661544	0.006411864	0.005813760	0.0059222172	0.006183804	0.013015839	0.007692862	0.003359372	0.003919793	0.004983846	0.00652591933333333
1171	Dimethylethanolamine	0.946962846	MS2 matched	90.09202721	279.504	0.03380625	0.03266503	0.02498510	0.02558352	0.02278499	0.02975671	0.0282636	0.02855089	0.03255983	0.03334491	0.03220432	0.0316649875	0.04196476	0.05879130	0.04568751	0.03472193	0.04240584	0.06817391	0.0486242083333333	0.03324979	0.04265643	0.03499369	0.05320340	0.03858193	0.040537048	0.04376446	0.03784515	0.02822475	0.03092745	0.02955782	0.02585584	0.0326959116666667
123	dIMP	0.660875385	MS2 matched	331.0442142	367.2545	0.006417681	0.009552008	0.008999090	0.010749736	0.008630347	0.014694060	0.009840487	0.011325725	0.008901609	0.006792021	0.005318834	0.00808454725	0.005222453	0.008214579	0.009752606	0.007005652	0.005411650	0.005312035	0.00681982916666667	0.008215006	0.006076505	0.005331798	0.009009330	0.007874782	0.0073014842	0.010310811	0.011105528	0.009833143	0.007445304	0.005652582	0.008209882	0.00875954166666667
1172	DL-2-Aminooctanoic acid	0.793933615	MS2 matched	160.1336938	398.227	1.6447283	1.2561220	0.9195117	1.1333249	1.3947632	1.3228310	1.27854685	1.4626512	1.4835528	1.4374446	1.4375714	1.455305	1.7814636	1.8164271	2.8466278	1.6841464	1.7148914	1.7567652	1.93338691666667	1.7149090	1.6562458	1.3729929	1.8341496	1.8774268	1.69114482	0.9179448	1.1795969	0.9811786	1.1124427	1.2654351	0.8908804	1.05791308333333
1173	DL-Glutamate	0.926904462	MS2 matched	148.0608857	432.212	0.4784740	0.4790037	0.4583183	0.4626783	0.5771335	0.5651186	0.5034544	0.4577892	0.5092802	0.4326550	0.4632547	0.465744775	0.4348545	0.5187544	0.4017292	0.5129769	0.5104060	0.4325703	0.46854855	0.4913508	0.4134108	0.4082654	0.4490267	0.4684609	0.44610292	0.4636814	0.5798117	0.5599099	0.4038826	0.4517875	0.4659415	0.487502433333333
1174	DL-Phenylalanine	0.998778308	MS2 matched	166.0866886	272.6735	2.422944	2.302329	2.473842	1.810960	2.422968	2.064445	2.24958133333333	3.311022	3.549487	3.537418	3.605970	3.50097425	3.941336	4.649653	3.673764	3.782565	3.936953	3.397136	3.89690116666667	4.323423	3.474565	3.723785	3.543647	3.544248	3.7219336	4.029249	3.898615	3.876780	2.844929	3.306677	3.837699	3.63232483333333
1175	DL-Tryptophan	0.994823538	MS2 matched	205.0977214	277.23	0.05505709	0.04408017	0.05342449	0.03436877	0.07307139	0.04843385	0.05140596	0.18742138	0.18839105	0.18105132	0.19051350	0.1868443125	0.16950670	0.41020061	0.13129690	0.23070373	0.25527757	0.13714285	0.222354726666667	0.45473855	0.16405029	0.21260126	0.15923254	0.21279639	0.240683806	0.32298932	0.24893216	0.23080679	0.06736074	0.13048655	0.12936833	0.188323981666667
124	DL-Tyrosine	0.937449462	MS2 matched	180.0633683	325.9105	0.02416969	0.02836314	0.01992850	0.03675532	0.02598777	0.03393050	0.0281891533333333	0.01570079	0.01673243	0.01563166	0.01592319	0.0159970175	0.01708223	0.05532398	0.02809885	0.21640727	0.01214745	0.02047484	0.05825577	0.21331195	0.02577654	0.01009340	0.01168133	0.01653379	0.055479402	0.24400617	0.01254597	0.01490978	0.05482727	0.01790892	0.02615768	0.061725965
125	D-Myo-inositol 4-phosphate	0.968704923	MS2 matched	259.0225143	561.284	0.02972397	0.04583435	0.02746821	0.04682436	0.04132326	0.04288978	0.039010655	0.05382359	0.05911110	0.05176024	0.04678213	0.052869265	0.03942620	0.05351258	0.07148865	0.08749390	0.05053695	0.04693206	0.0582317233333333	0.08012920	0.11681983	0.04386820	0.07502364	0.07352102	0.077872378	0.08256547	0.09358105	0.06694597	0.04642430	0.07040830	0.06306528	0.070498395
126	Dodecanoic acid	0.999980846	MS2 matched	199.1698101	35.3115	0.5174386	0.5105422	0.4438426	0.4328018	0.3699387	0.6558078	0.488395283333333	0.4622456	0.5033739	0.6092586	0.5773807	0.5380647	0.3786447	0.3283397	0.4793896	0.4421575	0.3926277	0.3599593	0.396853083333333	0.3033956	0.4993891	0.3248673	0.5096951	0.3389394	0.3952573	0.3287642	0.4506241	0.4472900	0.7032892	0.4989593	0.4808548	0.4849636
127	Dodecanoylcarnitine	0.710514308	MS2 matched	342.2652054	108.785	0.05845795	0.04913484	0.05276474	0.05552750	0.03618188	0.06347203	0.0525898233333333	0.05138936	0.04851613	0.03741874	0.04609113	0.04585384	0.05445139	0.05210088	0.05558375	0.04021749	0.04449887	0.03555207	0.0470674083333333	0.03936961	0.03735017	0.04780073	0.06610217	0.06343939	0.050812414	0.04145161	0.06756228	0.03804274	0.03823102	0.04243467	0.04171815	0.044906745
1176	Dopamine	0.635625769	MS2 matched	154.0840379	373.341	0.04689502	0.05351358	0.04934380	0.05911744	0.05126557	0.04982171	0.05165952	0.04783228	0.03114396	0.04263227	0.04789176	0.0423750675	0.02416156	0.03824102	0.06640977	0.04680766	0.04669132	0.05232513	0.0457727433333333	0.03591983	0.05576481	0.04382473	0.03932535	0.03777369	0.042521682	0.03467837	0.03265492	0.04127560	0.06331567	0.04265505	0.05135373	0.0443222233333333
128	Dopamine 3-O-sulfate	0.84872	MS2 matched	232.0283122	143.537	0.4391688	0.4375910	0.3276498	0.3485892	0.4321514	0.5580561	0.423867716666667	0.4062518	0.3760005	0.4137477	0.3972461	0.398311525	0.3672972	0.5082170	0.6084787	0.3610423	0.3867595	0.5745458	0.467723416666667	0.2002218	0.4722184	0.2581983	0.2088217	0.2597602	0.27984408	0.2165211	0.3379139	0.2740428	0.4152978	0.6603239	0.2225692	0.354444783333333
1177	Dopaquinone	0.565423	MS2 matched	196.0611371	322.778	0.02685656	0.05593699	0.03876594	0.01775605	0.02557967	0.02048289	0.03089635	0.02903561	0.01531306	0.02508943	0.02740326	0.02421034	0.02538588	0.07900521	0.03126863	0.02460656	0.03228830	0.06913882	0.0436155666666667	0.02575391	0.02651860	0.02599520	0.03015784	0.02662963	0.027011036	0.06683022	0.01229989	0.02084088	0.02353134	0.02432537	0.05555038	0.0338963466666667
1178	D-Pantothenic acid	0.984951231	MS2 matched	220.118382	278.3355	0.7741684	0.9763710	0.6197457	0.5678744	0.8197917	1.3080256	0.844329466666667	1.0509092	0.9896067	1.0223755	0.9656720	1.00714085	0.6517114	0.8125007	0.9200528	1.1502782	0.8872354	0.5776689	0.833241233333333	1.6593738	1.1175147	1.2058328	2.0763701	1.9091208	1.59364244	0.8612999	0.6187798	0.7925834	0.5777479	0.8550238	0.6034001	0.71813915
130	D-Ribose 5-phosphate	0.996197615	MS2 matched	229.0118026	452.079	0.4996811	0.6229729	0.4752587	0.5449872	0.5548823	0.6387031	0.556080883333333	0.9156251	0.9687516	0.9243154	0.9487684	0.939365125	0.6822333	1.1080479	0.8096656	0.9715920	0.9938273	0.7384083	0.8839624	1.5654133	0.8789331	0.8397389	1.3515048	1.2175934	1.1706367	1.5120312	1.5759365	1.1159929	0.6985779	1.0234940	0.9346712	1.14345061666667
131	D-Sedoheptulose 7-phosphate	0.898713846	MS2 matched	289.0331897	470.1085	0.013853900	0.013687050	0.009457912	0.013981329	0.013715987	0.010774252	0.012578405	0.027063960	0.027443577	0.020908519	0.019161133	0.02364429725	0.011835381	0.037111670	0.012004947	0.022531810	0.024468779	0.017013258	0.0208276408333333	0.057328149	0.018152857	0.022387560	0.043437793	0.034051735	0.0350716188	0.066140881	0.034354143	0.022858983	0.015108827	0.018493402	0.022569428	0.029920944
1179	D-Tagatose 1,6-bisphosphate	0.584019923	MS2 matched	341.0045961	515.2385	0.02965750	0.02422732	0.01164932	0.02574264	0.02193685	0.04020889	0.02557042	0.02659221	0.02521554	0.02599141	0.02108807	0.0247218075	0.01632350	0.02149885	0.05731442	0.01988326	0.01556704	0.02187373	0.0254101333333333	0.01601223	0.01969116	0.00566173	0.03204784	0.03743577	0.022169746	0.01538790	0.04923394	0.02721609	0.03254962	0.03978031	0.01750083	0.030278115
1180	dTDP-4-acetamido-4,6-dideoxy-D-galactose	0.744240538	MS2 matched	590.122394	449.174	0.02382740	0.01674753	0.01735960	0.01975625	0.02434628	0.02355206	0.02093152	0.01931630	0.02152312	0.02232062	0.01874266	0.020475675	0.01572999	0.01934552	0.01198240	0.02173112	0.01867199	0.01655177	0.017335465	0.02372743	0.02477776	0.02583333	0.02083189	0.02359316	0.023752714	0.01923549	0.01784419	0.02178039	0.02303045	0.01986517	0.02457149	0.02105453
1181	D-Xylulose 1-phosphate	0.675609231	MS2 matched	231.0274365	451.904	0.002443830	0.007542151	0.005000378	0.002303744	0.005646450	0.005866494	0.00480050783333333	0.019391227	0.018761610	0.015255480	0.019224482	0.01815819975	0.008840055	0.024837607	0.009647648	0.019048629	0.018830073	0.010187126	0.0152318563333333	0.036493181	0.014228126	0.015181101	0.031936108	0.024368875	0.0244414782	0.035337462	0.032957748	0.023384945	0.012787145	0.019544554	0.018458774	0.0237451046666667
1182	Ectoine	0.924181	MS2 matched	143.0818293	348.0405	0.1265303	0.1392057	0.1025678	0.1223262	0.1184281	0.1723602	0.130236383333333	0.2159151	0.1943362	0.2201616	0.2148724	0.211321325	0.1420603	0.1379250	0.2372784	0.1586704	0.1683304	0.2741242	0.186398116666667	0.3318896	0.4685126	0.3553888	0.3016901	0.3031323	0.35212268	0.1259881	0.1908075	0.1720587	0.2878828	0.3690768	0.1491968	0.215835116666667
132	Eicosadienoic acid	0.999868692	MS2 matched	307.2640556	36.3386	0.95562528	1.71780100	0.71187081	1.12543020	1.25386667	1.11130618	1.14598335666667	1.35674128	1.29117598	0.04076681	1.30221064	0.9977236775	1.67790091	1.22834487	2.22547604	1.56115508	1.29008302	1.55948174	1.59040694333333	1.19179700	0.02425749	1.16371324	1.30139206	1.31247780	0.998727518	0.93514141	0.04547280	0.04971776	1.14862324	1.83881803	1.13984607	0.859603218333333
133	Eicosapentaenoic acid	0.995568923	MS2 matched	301.2177226	38.0533	0.6488629	0.5312310	0.6949864	0.4762839	0.4830659	0.5357273	0.5616929	0.3933727	0.4208060	0.3502544	0.3690973	0.3833826	0.1966409	0.1928154	0.2493284	0.1890989	0.1710997	0.1925519	0.1985892	0.3882560	0.4795842	0.4899713	0.5265137	0.5656810	0.49000124	0.3490572	0.4042730	0.2565324	0.2861998	0.3654916	0.2389213	0.316745883333333
134	Ellagic acid	0.821512308	MS2 matched	300.9969061	467.3735	0.02542868	0.03913455	0.02434355	0.03469436	0.02151159	0.03022002	0.029222125	0.03815091	0.03802574	0.03946835	0.02415088	0.03494897	0.04177857	0.02734038	0.04418841	0.01987813	0.03173074	0.04038855	0.0342174633333333	0.02637328	0.02090066	0.03222497	0.03271631	0.02322352	0.027087748	0.03481942	0.04009876	0.02320459	0.03262530	0.03904315	0.02748906	0.0328800466666667
135	Enalaprilat	0.867039923	MS2 matched	347.1689005	23.9494	0.006637498	0.007050262	0.021895874	0.022745010	0.066284210	0.046094240	0.0284511823333333	0.022220211	0.022414608	0.029106346	0.028057866	0.02544975775	0.006955324	0.011532185	0.011945603	0.042013238	0.009264859	0.006760105	0.014745219	0.018970190	0.013450181	0.008207141	0.010290445	0.007755559	0.0117347032	0.073581036	0.046344616	0.031819462	0.071155827	0.011982682	0.015325733	0.0417015593333333
1183	Enrofloxacin	0.723397077	MS2 matched	360.181484	591.718	0.01793329	0.01737991	0.01730322	0.01929930	0.01582237	0.01905332	0.0177985683333333	0.01673072	0.01647838	0.01579765	0.01682551	0.016458065	0.01645689	0.01521874	0.01640056	0.01685006	0.01426785	0.01739622	0.0160983866666667	0.01654582	0.01816640	0.01740052	0.01722115	0.01893502	0.017653782	0.01597005	0.01692124	0.02966819	0.06190391	0.02272357	0.01994952	0.02785608
136	Epicatechin	0.611909231	MS2 matched	311.0611994	291.523	0.006243266	0.006736046	0.007022264	0.003737520	0.003474983	0.005183365	0.005399574	0.004528260	0.003962865	0.004002353	0.004276677	0.00419253875	0.007640995	0.004107033	0.005484733	0.005356790	0.005354036	0.005459608	0.00556719916666667	0.002913861	0.005698620	0.004109140	0.003629362	0.002881594	0.0038465154	0.002995567	0.001944290	0.003708167	0.004010348	0.003463259	0.007025078	0.00385778483333333
1184	Ethyl 3-hydroxyoctanoate	0.698310615	MS2 matched	189.1490409	42.56305	0.06945156	0.06680117	0.08476687	0.10193345	0.07591524	0.03853040	0.0728997816666667	0.02088990	0.02033216	0.01836693	0.02224396	0.0204582375	0.07490594	0.07663039	0.05294628	0.08922984	0.06432286	0.05491896	0.0688257116666667	0.04832367	0.07051135	0.04314391	0.05136471	0.05033099	0.052734926	0.07895235	0.03876234	0.07654345	0.04832131	0.07493629	0.09454203	0.068676295
1185	Ethyl glucuronide	0.558114462	MS2 matched	223.0850353	280.645	0.13462831	0.08959633	0.13120765	0.15785240	0.12212357	0.11584563	0.125208981666667	0.09925734	0.09888067	0.09454567	0.09263971	0.0963308475	0.10140709	0.04859284	0.12360235	0.07104928	0.06593664	0.08175760	0.0820576333333333	0.08724229	0.13662535	0.09140381	0.11606268	0.13181578	0.112629982	0.07597053	0.10650845	0.13102964	0.15573430	0.12349361	0.14307747	0.122635666666667
137	Ethyl stearate	0.915499769	MS2 matched	311.2957079	36.3244	0.15860402	0.14501347	0.15427662	0.17578701	0.20184650	0.27961655	0.185857361666667	0.21250161	0.20183899	0.43199789	0.42284133	0.317294955	0.14200753	0.12705555	0.20265458	0.20546398	0.19328378	0.19784238	0.1780513	0.07908451	0.14997685	0.11315093	0.21344156	0.18513227	0.148157224	0.21402983	0.16957340	0.22032286	0.27490679	0.21697325	0.20405758	0.216643951666667
1186	Etonogestrel	0.712489846	MS2 matched	325.2132804	445.0595	0.014639856	0.015711901	0.011618133	0.016414642	0.011312154	0.014406668	0.0140172256666667	0.012717684	0.029966375	0.011839884	0.015321931	0.0174614685	0.011995285	0.012272489	0.015150209	0.011077586	0.012604619	0.012835354	0.0126559236666667	0.011485633	0.013493041	0.009783155	0.013455615	0.015169601	0.012677409	0.010901879	0.008958664	0.013318566	0.017384414	0.013663754	0.015692119	0.0133198993333333
1187	Falcarinone	0.948976	MS2 matched	241.1553878	318.298	0.2474725	0.2263358	0.2405240	0.2253914	0.2877546	0.2447390	0.24536955	0.2266510	0.2354880	0.2349500	0.2217627	0.229712925	0.2699911	0.2955056	0.1756443	0.2788087	0.2835851	0.2733268	0.262810266666667	0.2151699	0.2165787	0.2162246	0.1865785	0.2086739	0.20864512	0.2090262	0.1809787	0.2384416	0.1631244	0.1856845	0.2338369	0.201848716666667
1188	FAPy-adenine	0.910833692	MS2 matched	154.0725988	173.19	0.08563771	0.06258795	0.05123026	0.06043343	0.05688906	0.06229798	0.0631793983333333	0.06117625	0.06374254	0.07439317	0.06211579	0.0653569375	0.06998628	0.07433847	0.07174678	0.06055044	0.07903860	0.08648662	0.0736911983333333	0.06315333	0.05128805	0.05756277	0.08183573	0.06405363	0.063578702	0.06718644	0.04949837	0.05705563	0.05550333	0.06990220	0.05951820	0.0597773616666667
138	Fenbendazole	0.425461923	MS2 matched	298.069894	448.291	0.07719061	0.09046495	0.08282969	0.04881058	0.05906323	0.04561283	0.0673286483333333	0.06448088	0.06585278	0.07169994	0.06670754	0.067185285	0.06009739	0.06820936	0.05832620	0.05192012	0.06690656	0.07277737	0.0630395	0.07607803	0.06040202	0.07374031	0.08174450	0.07565050	0.073523072	0.09357068	0.06085616	0.06059181	0.04912886	0.08116081	0.07345501	0.0697938883333333
1189	Fentin	0.620729692	MS2 matched	369.0269512	411.945	0.006357500	0.004520902	0.004980178	0.006345401	0.005570729	0.005270124	0.00550747233333333	0.005175639	0.004882241	0.005030539	0.004889182	0.00499440025	0.006891382	0.005238956	0.004253910	0.006947624	0.006666104	0.005122152	0.00585335466666667	0.004345045	0.004318603	0.004771580	0.003655710	0.004106074	0.0042394024	0.004142055	0.002319446	0.005225856	0.006178482	0.004927777	0.006393570	0.004864531
139	Flavin Mononucleotide	0.697798538	MS2 matched	455.0983985	419.488	0.002378537	0.001962748	0.002171359	0.002361510	0.002190030	0.003321918	0.00239768366666667	0.001385708	0.001417293	0.001711198	0.001335642	0.00146246025	0.001715616	0.001805614	0.002152623	0.001481360	0.001962718	0.001867073	0.001830834	0.002112309	0.001863623	0.001716307	0.001173033	0.001895425	0.0017521394	0.001620587	0.001947585	0.002226833	0.001489610	0.002118697	0.001658753	0.0018436775
1190	Fluticasone propionate	0.423733077	MS2 matched	501.1991368	400.563	0.05260496	0.03680403	0.04016842	0.05482734	0.05785360	0.04709984	0.048226365	0.04115592	0.03871842	0.05069817	0.04253661	0.04327728	0.03313036	0.02446931	0.03584151	0.02347052	0.02734797	0.02820665	0.0287443866666667	0.03285220	0.05936772	0.03455118	0.05364438	0.05550646	0.047184388	0.02393327	0.04042898	0.04703140	0.05710599	0.04017136	0.06513361	0.0456341016666667
1191	Fonsecin	0.301590923	MS2 matched	291.0831924	449.119	0.010879695	0.008539251	0.008841729	0.010676513	0.008365508	0.009148638	0.00940855566666667	0.010841247	0.010526407	0.010200928	0.010010095	0.01039466925	0.009009288	0.011329742	0.013647098	0.009338961	0.011963881	0.012108415	0.0112328975	0.009482021	0.010892804	0.007440899	0.010360491	0.010648393	0.0097649216	0.007264100	0.012030077	0.007333921	0.007570725	0.009267428	0.010059944	0.0089210325
1192	Formiminoglutamic acid	0.703777615	MS2 matched	175.0719355	325.153	0.03135424	0.02713536	0.03084479	0.04010128	0.03012842	0.04179437	0.0335597433333333	0.02778245	0.02824823	0.03021657	0.02885230	0.0287748875	0.02299182	0.02907748	0.02807907	0.03188555	0.02881981	0.03008648	0.028490035	0.02517969	0.03112685	0.01756759	0.02881204	0.03586720	0.027710674	0.02280976	0.02258973	0.02433641	0.03767006	0.02595413	0.03920501	0.02876085
1193	Formononetin	0.874852385	MS2 matched	269.0750507	408.2495	0.06733811	0.08667455	0.07149936	0.04354968	0.04839233	0.05651180	0.0623276383333333	0.06086165	0.05800961	0.06418164	0.06720973	0.0625656575	0.06111506	0.07452720	0.06723453	0.07704970	0.07704034	0.07014895	0.0711859633333333	0.05203615	0.06318203	0.05927159	0.05001254	0.06203578	0.057307618	0.06788235	0.03170216	0.05262024	0.05076421	0.05249257	0.04890255	0.0507273466666667
140	Fructose 1,6-bisphosphate	0.949516923	MS2 matched	338.990814	434.533	0.01438682	0.01291290	0.01386430	0.02193115	0.01392553	0.02154123	0.0164269883333333	0.01451771	0.01468572	0.01602478	0.01537456	0.0151506925	0.01164501	0.01631807	0.01255041	0.01715533	0.01812459	0.01340296	0.0148660616666667	0.01391416	0.01420028	0.01098380	0.01239451	0.01523540	0.01334563	0.01060251	0.01739102	0.01416718	0.01603826	0.01497211	0.01537380	0.01475748
141	Fumonisin B2	0.512471846	MS2 matched	704.3792734	236.727	0.013072536	0.012785683	0.020674111	0.014358610	0.019280034	0.013337860	0.0155848056666667	0.014378888	0.013877309	0.011803030	0.012121913	0.013045285	0.013937721	0.013553911	0.004918113	0.015868224	0.016497348	0.012119920	0.0128158728333333	0.014437059	0.016077389	0.018443230	0.009184201	0.014022711	0.014432918	0.015697249	0.009242536	0.014894846	0.010969129	0.009355059	0.021164477	0.0135538826666667
142	Galactosylsphingosine	0.523178385	MS2 matched	506.3261984	213.013	0.1759837	0.1461905	0.1535879	0.1859976	0.1680719	0.1671879	0.166169916666667	0.1779237	0.1894301	0.1729099	0.1716587	0.1779806	0.1717268	0.1532715	0.1806140	0.1114870	0.1401256	0.1544709	0.1519493	0.1970745	0.1953960	0.1899708	0.2238541	0.2268795	0.20663498	0.1491988	0.2441634	0.1422795	0.1652284	0.1533695	0.1490110	0.167208433333333
143	Galacturonic acid	0.360925462	MS2 matched	193.0348651	336.33	0.03813705	0.03928956	0.04864891	0.04902937	0.02015229	0.04858561	0.040640465	0.04773663	0.04873388	0.02198552	0.05527671	0.043433185	0.04773484	0.03834994	0.04528193	0.01817983	0.04723429	0.04246515	0.03987433	0.05142666	0.04206852	0.04724272	0.03949049	0.02105344	0.040256366	0.04976880	0.01522427	0.05936736	0.06169266	0.06972083	0.06980876	0.05426378
144	Gallic acid	0.608280231	MS2 matched	169.0168296	131.218	0.13908090	0.12221186	0.11377253	0.12837462	0.13118509	0.14103907	0.129277345	0.11815687	0.12092808	0.12093541	0.12436480	0.12109629	0.09830042	0.10659260	0.11018493	0.09416638	0.10575756	0.11440958	0.104901911666667	0.14136336	0.11608489	0.13298090	0.17545989	0.18517576	0.15021296	0.08378383	0.10747321	0.12272889	0.09005431	0.09868600	0.08996544	0.0987819466666666
145	gamma-Aminobutyric acid	0.997653846	MS2 matched	102.0550059	404.608	1.704685	1.458695	1.421512	1.581816	1.727555	1.727510	1.60362883333333	1.593703	1.564403	1.631054	1.643805	1.60824125	1.543381	1.850578	1.385610	1.725083	1.853958	1.619096	1.662951	1.767404	1.490160	1.565611	1.326434	1.542848	1.5384914	1.623158	1.702560	1.545858	1.221879	1.356981	1.587511	1.5063245
1194	Gamma-Aminobutyryl-lysine	0.418553692	MS2 matched	232.1661187	553.644	0.3430424	0.5432771	0.3076709	0.5354514	0.2843118	0.4578721	0.411937616666667	0.4558747	0.5485889	0.4844850	0.5234055	0.503088525	0.3942034	0.3671446	1.2922791	0.2252038	0.2841296	0.6538408	0.53613355	0.5433447	0.6790575	0.2351769	0.6038157	0.6232136	0.53692168	0.2274623	0.8355082	0.5617879	0.6505251	0.9222447	0.2975734	0.582516933333333
1195	gamma-Carboxyglutamic acid	0.525950308	MS2 matched	192.0522642	313.683	0.05060220	0.05379434	0.06746754	0.09454435	0.06510203	0.07460472	0.0676858633333333	0.05872996	0.04871700	0.13201074	0.05132680	0.072696125	0.08102296	0.04194002	0.04670580	0.07958896	0.04731437	0.06519394	0.0602943416666667	0.03623232	0.04097248	0.03582509	0.05273519	0.05149792	0.0434526	0.02915170	0.05905579	0.04774150	0.06959261	0.05275784	0.08142722	0.05662111
1196	gamma-Glutamylalanine	0.515839154	MS2 matched	219.0983618	452.625	0.08459485	0.08705941	0.06156599	0.07816134	0.06738887	0.09166213	0.0784054316666667	0.06857814	0.07134237	0.06789900	0.07054958	0.0695922725	0.05049370	0.03657521	0.09596536	0.03647666	0.04403931	0.05967965	0.0538716483333333	0.07223237	0.09027772	0.06449499	0.08908266	0.08497530	0.080212608	0.05908649	0.09317973	0.08997174	0.12072520	0.11345649	0.06983068	0.0910417216666667
1197	gamma-Glutamylcysteine	0.881096462	MS2 matched	251.0646826	334.382	0.04553920	0.03570899	0.04202205	0.04375048	0.04558844	0.04377080	0.0427299933333333	0.03749096	0.03619202	0.03719322	0.04353991	0.0386040275	0.04088242	0.03769565	0.03269530	0.03985202	0.04187842	0.04065320	0.038942835	0.04618843	0.04373261	0.04434180	0.04200609	0.04194473	0.043642732	0.03701089	0.04235764	0.04471433	0.03489340	0.03611292	0.04771176	0.0404668233333333
1198	gamma-Glutamylglutamate	0.972901462	MS2 matched	277.1038658	464.5805	0.4593857	0.5889280	0.5018853	0.2944917	0.4321974	0.3278396	0.434121283333333	0.4581819	0.5815351	0.5306851	0.5096721	0.52001855	0.4735232	0.6758855	0.3413068	0.5673406	0.6143427	0.4599435	0.52205705	0.7033449	0.3641563	0.4311360	0.4778977	0.3860201	0.472511	0.8368229	0.3725079	0.5444079	0.2961147	0.4446002	0.4870537	0.496917883333333
1199	gamma-Glutamylleucine	0.878632	MS2 matched	261.145316	425.1625	0.8703229	0.9584631	0.7477260	0.7181324	0.9605888	1.3190632	0.9290494	0.9334849	0.9794834	0.9362163	0.9849633	0.958536975	0.6322986	0.9380155	0.9904460	0.9063832	0.8433659	0.7447892	0.842549733333333	1.2345281	0.9047662	0.9374029	1.1330154	1.1954234	1.0810272	1.0139753	1.1510578	1.0445136	0.7224436	0.9101740	0.8256669	0.944638533333333
1200	Gamma-glutamyl-L-putrescine	0.676318308	MS2 matched	218.1506708	545.322	0.11373039	0.14457840	0.09515326	0.17753167	0.09112650	0.13086632	0.125497756666667	0.11162469	0.12899165	0.12349525	0.11761201	0.1204309	0.07274752	0.07108376	0.19757528	0.04389995	0.05015630	0.10448033	0.0899905233333333	0.13681414	0.16196521	0.05944441	0.15432436	0.16395923	0.13530147	0.06642355	0.25045996	0.15011692	0.16813083	0.21330023	0.07478667	0.153869693333333
146	Gamma-Linolenic acid	0.628609308	MS2 matched	277.2175816	89.6752	0.02924893	0.03550244	0.03179577	0.02846783	0.03433973	0.03252999	0.0319807816666667	0.03420504	0.03180535	0.03625518	0.03195739	0.03355574	0.03495182	0.03186054	0.03331133	0.03532447	0.03382536	0.03898279	0.034709385	0.03252746	0.04041332	0.03447403	0.03640894	0.03171916	0.035108582	0.03102942	0.03591138	0.02856107	0.03785835	0.03523076	0.03847752	0.0345114166666667
1201	Garciduol A	0.390438308	MS2 matched	487.097158	369.851	0.015584246	0.007656575	0.013873278	0.017375244	0.016657809	0.013812320	0.014159912	0.009538574	0.010047091	0.010735348	0.011235244	0.01038906425	0.005996213	0.014214321	0.007035846	0.010541037	0.012439331	0.008421939	0.00977478116666667	0.010801916	0.012049242	0.015115814	0.008199192	0.012882941	0.011809821	0.005006145	0.009813898	0.011194693	0.004532800	0.005976683	0.008432157	0.00749272933333333
147	Gingerol	0.900824385	MS2 matched	293.1761198	89.6894	0.1416763	0.1705838	0.1579417	0.1352530	0.1317144	0.2071799	0.157391516666667	0.1776493	0.1539612	0.1639442	0.1975168	0.173267875	0.1474149	0.1783206	0.2222976	0.1514070	0.1570289	0.1562653	0.16878905	0.1331468	0.1748263	0.1487457	0.1549606	0.1509132	0.15251852	0.1211985	0.1869714	0.1526798	0.1851209	0.1574568	0.1849872	0.164735766666667
1202	Ginkgolide C	0.661904231	MS2 matched	441.1390916	330.951	0.004156389	0.003415555	0.005261234	0.003009343	0.007969926	0.004627876	0.00474005383333333	0.004050005	0.004165061	0.004445805	0.004893446	0.00438857925	0.003481293	0.006605266	0.001602530	0.003591438	0.004395124	0.002962386	0.00377300616666667	0.005687955	0.002893334	0.007663619	0.003630148	0.005154356	0.0050058824	0.004194529	0.002753605	0.003933692	0.000317654	0.001500989	0.002765092	0.0025775935
1203	Glucoconringiin	0.837890231	MS2 matched	392.0726826	486.34	0.003371996	0.002489548	0.002536371	0.004070087	0.005801447	0.006592693	0.00414369033333333	0.004415636	0.004004295	0.003913741	0.003910134	0.0040609515	0.003461966	0.004072691	0.004135763	0.005629590	0.003956442	0.002321007	0.0039295765	0.005748068	0.003276404	0.003709831	0.004614721	0.005004201	0.004470645	0.005324809	0.006501244	0.006000365	0.002128512	0.004476706	0.004031655	0.00474388183333333
148	Glucoiberin	0.530878692	MS2 matched	422.0244065	485.8725	0.004043274	0.005878813	0.007651344	0.005311249	0.004585601	0.007482547	0.00582547133333333	0.009933131	0.009361828	0.009430495	0.009834831	0.00964007125	0.009627573	0.009004309	0.011540519	0.012716907	0.010630963	0.007248246	0.0101280861666667	0.015785508	0.010510883	0.007646093	0.015257635	0.011909496	0.012221923	0.013326484	0.016039415	0.021663925	0.014786978	0.012317091	0.016340098	0.0157456651666667
149	Gluconolactone	0.997118308	MS2 matched	177.0398079	45.4251	1.1434155	0.6702300	0.7636830	1.4502921	1.2741619	1.6625608	1.16072388333333	0.8121293	1.0011835	0.7267849	1.0810435	0.9052853	0.5325607	0.7780528	0.7761172	0.6739302	0.7421967	1.0527142	0.759261966666667	0.5066651	0.6972556	0.5913500	0.5604433	0.6606127	0.60326534	0.9680498	0.5593872	0.6168076	1.4839305	1.0610389	0.7908150	0.913338166666667
1204	Glucosamine 6-phosphate	0.575555	MS2 matched	260.0537889	479.366	0.007187364	0.011651599	0.007101492	0.007550779	0.009405350	0.010623968	0.008920092	0.019905738	0.020422653	0.020182975	0.019367766	0.019969783	0.012122599	0.022406853	0.015867959	0.019939492	0.018567580	0.013317699	0.0170370303333333	0.037383428	0.019320191	0.019883153	0.030688689	0.023977683	0.0262506288	0.037125787	0.034447661	0.025213161	0.015151379	0.022393059	0.016646398	0.0251629075
151	Glucosamine 6-sulfate	0.463970923	MS2 matched	258.0255045	136.805	0.11633298	0.08171085	0.08843350	0.09570237	0.08276106	0.18337948	0.108053373333333	0.15648032	0.11672789	0.12339868	0.22067085	0.154319435	0.08186459	0.22907480	0.08364466	0.08824034	0.25855029	0.07406861	0.135907215	0.10957361	0.13686470	0.10346632	0.07889134	0.11972624	0.109704442	0.08946899	0.21773827	0.08368338	0.05640043	0.05293741	0.09612342	0.0993919833333333
152	Glucose 1-phosphate	0.327006692	MS2 matched	259.0225054	163.666	0.16438427	0.17884353	0.14310847	0.10166438	0.17432578	0.08802181	0.141724706666667	0.12979395	0.07423559	0.16047544	0.11930607	0.1209527625	0.09471371	0.07256279	0.05405324	0.06574783	0.12501885	0.06296849	0.079177485	0.05750197	0.15505957	0.10533514	0.05933434	0.07891959	0.091230122	0.12782182	0.11872626	0.12493735	0.16574004	0.10687380	0.08882233	0.1221536
1205	Glucosylceramide (d18:1/18:0)	0.340305846	MS2 matched	728.6065565	61.7919	0.017986245	0.010424088	0.007549876	0.014298278	0.009573581	0.013950010	0.012297013	0.010796351	0.008772271	0.010196111	0.009947505	0.0099280595	0.013243546	0.009205661	0.020753074	0.009502308	0.011035945	0.012916129	0.0127761105	0.011702786	0.008835993	0.008090311	0.018158530	0.016533430	0.01266421	0.007352929	0.016077866	0.008337314	0.014274070	0.008610401	0.006884077	0.0102561095
1206	Glucosylceramide (d18:1/9Z-18:1)	0.517364	MS2 matched	726.590993	94.13335	0.057420064	0.025403469	0.017954980	0.035574236	0.012689348	0.027996034	0.0295063551666667	0.015324199	0.017100254	0.015297978	0.012366169	0.01502215	0.017384817	0.003470314	0.016377611	0.010445914	0.001755290	0.013688997	0.0105204905	0.025682074	0.022167806	0.008375705	0.052908459	0.056735360	0.0331738808	0.022489046	0.039186765	0.034529366	0.037554410	0.018594666	0.008705913	0.026843361
1207	Glutaminylalanine	0.327910615	MS2 matched	218.1144011	442.795	0.04960977	0.05563532	0.03807830	0.05039007	0.04720974	0.07105724	0.05199674	0.05336520	0.05454634	0.04962942	0.05020743	0.0519370975	0.02695666	0.02766096	0.06489896	0.03085227	0.03011429	0.03968594	0.0366948466666667	0.05110336	0.06300620	0.04342550	0.06874433	0.06668752	0.058593382	0.04258209	0.07453751	0.06205400	0.07949157	0.07882512	0.04568863	0.0638631533333333
1208	Glutathione	0.509897923	MS2 matched	308.0919269	584.71	0.02843739	0.11352729	0.02323579	0.16139988	0.15013438	0.14272617	0.103243483333333	0.14586543	0.12739114	0.12917599	0.07378701	0.1190548925	0.10331769	0.14413127	0.13514185	0.12126510	0.14008660	0.14057732	0.130753305	0.12260947	0.05301044	0.15146382	0.14094817	0.14669620	0.12294562	0.12193268	0.14352074	0.13358762	0.14878422	0.13229863	0.15066860	0.138465415
153	Glutathione Disulfide	0.571890615	MS2 matched	611.1462217	502.456	0.004664410	0.004173456	0.004825680	0.004816022	0.006112758	0.008955148	0.00559124566666667	0.005334247	0.005576096	0.006590736	0.006455009	0.005989022	0.002544642	0.008343167	0.002573516	0.003867060	0.006015640	0.003009635	0.00439227666666667	0.008562846	0.006046390	0.006564744	0.006342635	0.006997383	0.0069027996	0.009651179	0.008010118	0.006785334	0.005946772	0.004529883	0.006105815	0.0068381835
154	Glyceraldehyde	0.999783308	MS2 matched	89.02340411	392.212	0.6629019	0.6818942	0.6052572	0.6581355	0.6676533	0.7137472	0.66493155	0.6037559	0.5879173	0.6184732	0.6164763	0.606655675	0.5069611	0.5631533	0.6799707	0.6263448	0.6214535	0.6206616	0.603090833333333	0.5555188	0.6332544	0.5742659	0.6045080	0.6244709	0.5984036	0.5720238	1.6969156	0.7081487	0.6778388	0.6761730	0.6680768	0.833196116666667
155	Glyceraldehyde 3-phosphate	0.998838	MS2 matched	168.990137	440.71	0.1982261	0.2022282	0.1790537	0.1770779	0.1910333	0.2391268	0.197791	0.2604217	0.2663192	0.2626913	0.3615297	0.287740475	0.2072728	0.3636081	0.2646245	0.2679750	0.2959697	0.2194516	0.26981695	0.3431230	0.2714756	0.2382925	0.3086984	0.3086474	0.29404738	0.3100152	0.3456587	0.2566712	0.1827555	0.2787343	0.2213563	0.2658652
1209	Glycerol tripropanoate	0.836214538	MS2 matched	261.1274421	57.2497	0.03408327	0.06945263	0.03642806	0.02790741	0.04453356	0.02716872	0.0399289416666667	0.05637884	0.05246328	0.05268988	0.05750419	0.0547590475	0.06615234	0.07794060	0.05211831	0.06390678	0.07303116	0.06420547	0.0662257766666667	0.05804910	0.03270753	0.03844327	0.04407201	0.03922763	0.042499908	0.09480871	0.04967475	0.07772655	0.05135034	0.07263025	0.06158487	0.0679625783333333
156	Glycerophosphocholine	0.857489462	MS2 matched	292.0724054	400.133	0.014907066	0.012109447	0.017822124	0.017525539	0.013941954	0.015219069	0.0152541998333333	0.014864951	0.015858220	0.013263001	0.015623094	0.0149023165	0.010313596	0.010209869	0.014738210	0.008884430	0.007658116	0.012596512	0.0107334555	0.012083190	0.019471684	0.015011634	0.012359484	0.017915287	0.0153682558	0.011966799	0.018409863	0.019428553	0.013760451	0.015523950	0.016797743	0.0159812265
1210	Glycerylphosphorylethanolamine	0.365607615	MS2 matched	216.0635806	407.1045	6.794985	5.886900	7.304959	6.038998	7.095874	8.369126	6.91514033333333	6.694590	6.559803	6.777767	7.329329	6.84037225	4.223689	5.629455	5.003829	4.018373	4.524556	4.129125	4.58817116666667	9.213915	7.476426	7.122945	7.307025	8.951242	8.0143106	6.924975	9.379078	7.096483	5.100733	5.852054	5.729464	6.6804645
1211	Glycine	0.969725385	MS2 matched	76.04007813	375.617	0.06001619	0.04072290	0.03383673	0.03859688	0.03043094	0.03818417	0.0402979683333333	0.04563037	0.04584462	0.04375291	0.04491081	0.0450346775	0.04600313	0.05835379	0.08735947	0.03353691	0.04133779	0.04607415	0.0521108733333333	0.04474738	0.03722483	0.03018318	0.06073589	0.05163469	0.044905194	0.03591920	0.09994123	0.03446860	0.04086566	0.04574937	0.02974421	0.0477813783333333
158	Glycolic acid	1	MS2 matched	75.00776003	90.78785	0.8535697	0.7428800	0.6272985	0.9066624	0.8481473	0.8451061	0.803944	0.6702891	0.7485748	0.7637629	0.8852847	0.766977875	0.4637130	0.6153239	0.6404136	0.5968079	0.6277321	0.6516002	0.599265116666667	0.5335396	0.8188199	0.6258164	0.5669289	0.5873176	0.62648448	0.6767587	0.5925791	0.6126591	1.0048441	0.8331654	0.6471694	0.727862633333333
159	Glyoxylic acid	1	MS2 matched	72.99211097	327.0725	0.20882809	0.24590428	0.07303979	0.10655305	0.17534964	0.38221291	0.19864796	0.12424358	0.41715765	0.12914639	0.20278203	0.2183324125	0.07234705	0.03899614	0.23187229	0.07551363	0.07776276	0.08273335	0.0965375366666667	0.20776007	0.20266787	0.05455813	0.17650713	0.14777336	0.157853312	0.38195581	0.16701687	0.09838932	0.11533355	0.04453666	0.16514408	0.162062715
1212	Goshonoside F3	0.571040846	MS2 matched	645.335374	276.107	8.229816e-04	7.386502e-04	5.732371e-04	6.945833e-05	1.516190e-03	2.129167e-03	0.000974947371666667	1.241174e-03	1.332206e-03	1.703047e-03	3.653055e-04	0.001160433125	1.009554e-03	2.055651e-03	1.503779e-03	1.306447e-03	6.449830e-04	7.380796e-04	0.00120974893333333	7.197321e-04	6.527095e-05	5.623957e-05	1.087070e-03	6.648266e-04	0.000518627844	1.801210e-03	3.023816e-03	2.534215e-03	4.587269e-04	2.239841e-03	9.168261e-04	0.00182910583333333
1213	Goyaglycoside c	0.417895538	MS2 matched	663.4550251	39.1751	0.0012627851	0.0009453855	0.0011653989	0.0013782417	0.0014777828	0.0010684367	0.00121633845	0.7480443186	0.0016830339	0.0015705204	0.0029092677	0.18855178515	0.0012749862	0.0013548525	0.0016314958	0.0016423653	0.0009518091	0.0010690429	0.00132075863333333	0.0011498546	0.0007034991	0.0009643196	0.0006797180	0.0011768703	0.00093485232	0.0020636293	0.0007817857	0.0009555022	0.0019179757	0.0020057419	0.0013610785	0.00151428555
1214	Graveoline	0.790435538	MS2 matched	280.0924833	400.41	9.244390	9.145480	8.045407	10.837331	8.320187	10.189882	9.29711283333333	8.163308	8.106659	8.941970	8.712636	8.48114325	8.978732	7.238519	10.831750	8.524026	8.789669	8.713156	8.84597533333333	7.892054	9.941263	9.161073	9.388599	8.645278	9.0056534	7.381108	8.311706	9.195406	12.443988	9.591609	11.653522	9.76288983333333
1215	Guaicyl acetate	0.765980692	MS2 matched	167.0681656	335.5115	0.17318712	0.16811580	0.13855205	0.20900743	0.19012924	0.29140387	0.195065918333333	0.15582247	0.15081402	0.15592205	0.15680846	0.15484175	0.16044495	0.15169151	0.18366967	0.18923887	0.19617885	0.16250399	0.17395464	0.12928977	0.14838922	0.10736322	0.12359624	0.18270671	0.138269032	0.09563556	0.24151456	0.15553607	0.22827850	0.16450165	0.15623166	0.173616333333333
160	Guanine	0.987913	MS2 matched	150.0413781	319.5395	0.7098147	0.7024588	0.6424207	0.9914351	0.8025024	1.0085081	0.8095233	0.6595047	0.7276150	0.7406659	0.6492977	0.694270825	0.5918431	0.4254288	0.9128659	0.7811984	0.6103718	0.7141368	0.6726408	0.4800107	0.7792892	0.4941729	0.5675524	0.7738470	0.61897444	0.7881617	1.5305979	0.7322635	1.1409440	0.8020920	0.6954166	0.94824595
1216	Guanosine	0.895921462	MS2 matched	284.0999637	290.87	0.15531749	0.13194608	0.14925177	0.20784969	0.15003460	0.24841632	0.173802658333333	0.11929490	0.10480575	0.10246735	0.11233693	0.1097262325	0.15953877	0.11962990	0.15155305	0.14424852	0.12594330	0.12387776	0.137465216666667	0.17044724	0.11994365	0.10387640	0.18321807	0.10087250	0.135671572	0.16826637	0.11601942	0.07390391	0.17099087	0.12669301	0.11413882	0.1283354
162	Guanosine diphosphate mannose	0.600745462	MS2 matched	604.0711168	439.424	0.001756882	0.002785000	0.001857128	0.002638738	0.003159706	0.004173910	0.00272856066666667	0.005386036	0.005016820	0.004127395	0.003387422	0.00447941825	0.003382528	0.004958545	0.003726613	0.006048030	0.004031834	0.003114318	0.00421031133333333	0.006168633	0.003504697	0.002940202	0.004930222	0.004656213	0.0044399934	0.005828704	0.007979763	0.004693883	0.001565309	0.003759477	0.004168808	0.00466599066666667
163	Guanosine monophosphate	0.727504154	MS2 matched	362.0510561	500.201	7.408536e-03	3.537095e-03	3.999872e-03	7.433980e-03	1.921378e-03	1.592368e-03	0.00431553816666667	3.599114e-03	2.637150e-02	4.273043e-03	1.802741e-03	0.0090115995	2.777286e-03	1.092682e-03	8.742167e-03	1.582626e-03	2.564952e-03	6.183645e-05	0.002803591575	5.274763e-05	2.802499e-02	3.343708e-03	2.011932e-03	5.577566e-04	0.006798226846	2.037483e-03	2.706550e-03	6.068257e-05	3.232577e-03	2.942628e-03	2.243667e-03	0.00220393126166667
1217	Guanosine-5'-monophosphate	0.557725385	MS2 matched	364.0644345	407.121	0.002407575	0.006893149	0.004253138	0.003372048	0.003536163	0.002113356	0.0037625715	0.004947553	0.008314109	0.003476571	0.010069236	0.00670186725	0.004651995	0.003354794	0.002647571	0.009808640	0.006500972	0.002853570	0.00496959033333333	0.004158587	0.003398435	0.002761829	0.007904606	0.010356519	0.0057159952	0.006952111	0.003481438	0.006009491	0.005883790	0.004527019	0.003248653	0.00501708366666667
1218	Gynocardin	0.475209692	MS2 matched	304.0983971	506.049	0.15495064	0.12834061	0.18200392	0.16159183	0.13921244	0.09958265	0.144280348333333	0.19520895	0.17778535	0.17864504	0.18385774	0.18387427	0.21584225	0.22816803	0.15279349	0.23181909	0.23380695	0.14711822	0.201591338333333	0.18847280	0.22062357	0.23793426	0.16602341	0.14360581	0.19133197	0.19601932	0.18124076	0.11695112	0.15708664	0.16953607	0.15750513	0.163056506666667
1219	Heptadecanoyl carnitine	0.408318923	MS2 matched	414.3597564	195.624	0.014304461	0.008312588	0.003407481	0.004226828	0.014960732	0.015238118	0.0100750346666667	0.014256754	0.010246769	0.010479326	0.013133344	0.01202904825	0.011738957	0.007306600	0.022983273	0.011448202	0.009331000	0.011558586	0.0123944363333333	0.015647922	0.009672868	0.011800504	0.017914534	0.024343605	0.0158758866	0.012681264	0.020088443	0.014224481	0.011529188	0.013684681	0.009191436	0.0135665821666667
165	Hesperetin	0.569872154	MS2 matched	301.0655171	411.4015	0.002109331	0.024645776	0.026656209	0.026605583	0.031532782	0.034578723	0.024354734	0.030024010	0.031414958	0.029840735	0.028440770	0.02993011825	0.032454807	0.029308181	0.026824879	0.036809036	0.034782100	0.030563229	0.031790372	0.030923883	0.023511288	0.024247742	0.022584492	0.024591823	0.0251718456	0.030685046	0.026742452	0.029015698	0.019267795	0.024029632	0.028775676	0.0264193831666667
1220	hesperetin 3'-O-sulfate	0.847517923	MS2 matched	383.0489127	445.45	0.006352251	0.006492685	0.006831962	0.009729927	0.007339233	0.010466532	0.007868765	0.006262780	0.005634917	0.006926155	0.005937506	0.0061903395	0.005533923	0.003840446	0.006765014	0.007624530	0.005294840	0.004175351	0.00553901733333333	0.004052978	0.006729653	0.007157961	0.003871259	0.005194127	0.0054011956	0.002642887	0.004155871	0.007043721	0.010010663	0.006073012	0.006433415	0.00605992816666667
1221	Hexylamine	0.5	MS2 matched	102.1283523	34.6596	10.856354	5.079676	5.880798	6.022483	5.397631	5.309833	6.4244625	6.352024	5.316566	4.723941	5.617652	5.50254575	4.866062	5.195315	5.723491	5.570213	8.836068	6.054351	6.04091666666667	7.597200	12.290210	5.151095	4.988767	5.146044	7.0346632	7.151424	4.610973	4.839578	6.749822	6.386283	6.618555	6.05943916666667
1222	Histamine	0.992524923	MS2 matched	112.0875095	401.859	0.3741763	0.3165210	0.5452372	0.8061259	0.5773707	0.4198869	0.506553	0.3462255	0.3559143	0.3903389	0.3758365	0.3670788	0.3578246	0.2203532	0.5156860	0.1744446	0.2909988	0.3489492	0.318042733333333	0.1781461	1.1676775	0.4768588	0.4219691	0.3474759	0.51842548	0.1010726	0.3844840	0.2679571	0.3829914	0.4131282	0.3115032	0.310189416666667
1223	Histidinal	0.763717923	MS2 matched	140.0820034	224.829	0.006946261	0.016533174	0.014396938	0.022931213	0.016476296	0.020258705	0.0162570978333333	0.018748578	0.014375370	0.015957655	0.015072009	0.016038403	0.018969293	0.012321952	0.019892798	0.020889763	0.021300438	0.016555142	0.0183215643333333	0.014905445	0.018386414	0.019355511	0.019163191	0.016865321	0.0177351764	0.017546035	0.011761568	0.024801708	0.008616763	0.027750327	0.016816032	0.0178820721666667
1224	Histidinyl-Asparagine	0.395034385	MS2 matched	270.1204222	435.935	0.02606711	0.02595986	0.01858606	0.02764690	0.02082545	0.02868053	0.0246276516666667	0.02074085	0.02207893	0.02268814	0.02293529	0.0221108025	0.01601139	0.01172099	0.02938512	0.01345708	0.01491086	0.01940398	0.01748157	0.01739750	0.02167806	0.01613599	0.02691612	0.02534012	0.021493558	0.01770753	0.02800461	0.02241622	0.03164500	0.02660127	0.02017352	0.0244246916666667
1225	Histidinyl-Cysteine	0.778525692	MS2 matched	259.0866807	297.764	0.013302524	0.010307765	0.010300910	0.010631460	0.014190522	0.011500320	0.0117055835	0.011559284	0.010001531	0.010399461	0.010095920	0.010514049	0.009735154	0.011209370	0.009216088	0.010841982	0.009157979	0.009597372	0.0099596575	0.011582210	0.011875202	0.013364550	0.010436394	0.012626365	0.0119769442	0.008439580	0.007083203	0.010798249	0.010921592	0.008566836	0.008350026	0.009026581
166	H-LEU-VAL-OH	0.548534769	MS2 matched	229.1556065	207.391	6.680273e-03	3.851184e-03	5.824907e-05	4.015736e-03	1.785472e-03	1.175691e-02	0.00469130401166667	7.182461e-03	6.761657e-03	8.279567e-03	3.979332e-03	0.00655075425	1.119323e-02	4.905900e-03	2.161852e-02	5.879652e-03	3.843612e-03	1.177384e-02	0.00986912566666667	6.290234e-03	3.572529e-03	2.136726e-03	4.283742e-03	8.880602e-03	0.0050327666	1.149769e-03	1.420083e-02	8.528366e-03	1.316311e-02	1.239755e-02	6.882516e-05	0.00825140836
1226	Homoanserine	0.767223538	MS2 matched	255.1459783	438.22	0.1440627	0.1616542	0.1093127	0.1105902	0.1610089	0.1998842	0.14775215	0.1376814	0.1488637	0.1442349	0.1462092	0.1442473	0.1162184	0.1224351	0.1713740	0.1119888	0.1228731	0.1088502	0.125623266666667	0.1833248	0.1503965	0.1449142	0.2357008	0.1858235	0.18003196	0.1690725	0.1890914	0.1012474	0.1372299	0.1560672	0.1207488	0.1455762
1227	Homoarecoline	0.867553154	MS2 matched	170.1179953	355.026	0.03173497	0.02991376	0.02654519	0.02742560	0.02886370	0.03186528	0.0293914166666667	0.03453690	0.03024449	0.02522628	0.03292907	0.030734185	0.04464822	0.04836556	0.06438871	0.04663756	0.04337538	0.04788851	0.0492173233333333	0.02508289	0.03410661	0.03324558	0.03264759	0.03100602	0.031217738	0.02274003	0.02911372	0.02389773	0.03879220	0.02377144	0.02764392	0.02765984
167	Homocarnosine	0.848769692	MS2 matched	239.1148858	445.964	0.3873792	0.3985472	0.2945903	0.3452646	0.3459114	0.5129229	0.380769266666667	0.3516713	0.3499005	0.3428102	0.3570907	0.350368175	0.2206296	0.1957541	0.4023281	0.2098904	0.1862235	0.2600957	0.245820233333333	0.4261685	0.3492417	0.2662830	0.4568007	0.4686491	0.3934286	0.3524569	0.5929786	0.4514908	0.4237222	0.4738939	0.2606999	0.425873716666667
1228	Homoeriodictyol 4'-isobutyrate	0.877830692	MS2 matched	373.1340421	329.753	0.012396256	0.010447350	0.017713406	0.011929509	0.014293916	0.010307140	0.0128479295	0.011962621	0.012178335	0.011168659	0.012406760	0.01192909375	0.014501543	0.014825822	0.017788689	0.006955868	0.012140846	0.014590147	0.0134671525	0.010651385	0.013426948	0.012486069	0.012181609	0.013204301	0.0123900624	0.007843279	0.015081785	0.008410053	0.006732284	0.008300176	0.006948348	0.0088859875
168	Hydrocortisone	0.793491538	MS2 matched	421.2239567	52.20895	0.016254183	0.010304206	0.012144669	0.009039315	0.013263000	0.020305927	0.0135518833333333	0.016288435	0.011668665	0.012881241	0.013708110	0.01363661275	0.007120006	0.009985516	0.009011071	0.007173680	0.007726019	0.008259890	0.008212697	0.020605842	0.027479839	0.020449442	0.029127649	0.030547562	0.0256420668	0.008461382	0.011085265	0.008661305	0.009026296	0.009790848	0.010257143	0.00954703983333333
169	Hydrogen phosphate	0.407962615	MS2 matched	96.96872639	666.2945	0.1630018	0.1756241	0.1335532	0.1639775	0.1469050	0.1310125	0.152345683333333	0.1612306	0.1467815	0.1517339	0.1532863	0.153258075	0.1279324	0.1519434	0.1947228	0.1256117	0.1630767	0.1449474	0.1513724	0.1302870	0.1878072	0.1590861	0.1541708	0.1522760	0.15672542	0.1127629	0.1522378	0.1370002	0.1804114	0.1554068	0.1582059	0.1493375
1229	Hydroxyprolyl-Hydroxyproline	0.806650462	MS2 matched	245.1139153	424.376	0.01872665	0.01852147	0.02066281	0.01424362	0.02163265	0.13247123	0.0377097383333333	0.02636139	0.02702074	0.15856291	0.03099217	0.0607343025	0.02049717	0.04407236	0.02489002	0.02971376	0.03139510	0.02811390	0.029780385	0.03315923	0.01935923	0.02621762	0.02849507	0.02629097	0.026704424	0.04349009	0.03204436	0.02012761	0.01277111	0.02056148	0.02109379	0.02501474
1230	Hydroxypropyl cellulose	0.448243769	MS2 matched	266.0892608	271.536	0.06639642	0.05178330	0.05352235	0.06175721	0.05233276	0.10574863	0.0652567783333333	0.05200562	0.07223606	0.06858274	0.07539636	0.067055195	0.06099151	0.10035697	0.06698841	0.06046818	0.08358912	0.06210761	0.0724169666666667	0.06371543	0.05646012	0.05409332	0.05456318	0.05846221	0.057458852	0.04870288	0.09944484	0.06491172	0.04747696	0.05849547	0.05925156	0.0630472383333333
170	Hypogeic acid	0.757157692	MS2 matched	253.2174681	89.6752	0.09061642	0.08638934	0.10117027	0.07299277	0.08036003	0.08340022	0.0858215083333333	0.08795618	0.08243711	0.08321171	0.09556910	0.087293525	0.08771048	0.07662757	0.08314263	0.06320469	0.07206354	0.08061042	0.077226555	0.07635594	0.09457105	0.10035805	0.08473877	0.09065726	0.089336214	0.08051121	0.08656508	0.07264055	0.06807800	0.08063149	0.07077517	0.0765335833333333
1231	Hypoxanthine	0.999912615	MS2 matched	137.0462011	298.3345	0.5439434	0.4251628	0.2166525	0.5492998	0.4465191	0.1461259	0.387950583333333	0.3499312	0.3855838	0.3843466	0.3570106	0.36921805	0.4402573	0.3222772	0.4404510	0.4362658	0.2411975	0.2645790	0.357504633333333	0.1574889	0.5044544	0.3606079	0.3450128	0.4259665	0.3587061	0.2034714	0.1920188	0.5527258	0.1939598	0.3707050	0.4834122	0.3327155
1232	Imidazole-4-acetaldehyde	0.777418077	MS2 matched	111.0559018	68.66125	3.007206	2.843718	2.854098	2.629844	2.959942	2.263301	2.75968483333333	3.901283	4.141797	3.679230	4.424448	4.0366895	4.575697	4.609651	1.882103	4.744122	4.857375	3.745938	4.06914766666667	5.217132	4.135028	4.538133	4.174981	4.618273	4.5367094	6.467440	2.505388	6.357036	5.184773	2.399335	5.917505	4.80524616666667
1233	Imidazoleacetic acid	0.811985846	MS2 matched	127.050729	329.7625	0.20294739	0.17727469	0.18276477	0.15216943	0.17819143	0.23203001	0.187562953333333	0.16455734	0.15321801	0.16732994	0.16151468	0.1616549925	0.25374379	0.22636400	0.28660736	0.24480533	0.24539629	0.30090339	0.259636693333333	0.13743567	0.14047788	0.16884961	0.11392824	0.13032870	0.13820402	0.09854170	0.09754199	0.10865731	0.11915395	0.11423352	0.09276166	0.105148355
171	Indole-3-butyric acid	0.583808846	MS2 matched	202.0902936	136.804	0.05310807	0.06878994	0.04643470	0.02859983	0.05665685	0.02607234	0.0466102883333333	0.03901406	0.03164191	0.03640087	0.06641319	0.0433675075	0.03960660	0.07450258	0.03601817	0.04980708	0.07273564	0.08157161	0.05904028	0.06126298	0.03668691	0.06829774	0.03978704	0.02764101	0.046735136	0.08042379	0.02946449	0.05137015	0.04073501	0.05876438	0.03675291	0.0495851216666667
1234	Indole-3-carboxylic acid	0.384471846	MS2 matched	254.1395688	558.167	0.012446702	0.012480066	0.007685940	0.013394640	0.010879188	0.025862795	0.0137915551666667	0.009386295	0.013051149	0.010534399	0.010371012	0.01083571375	0.012316995	0.010316962	0.010330870	0.012809976	0.018690921	0.014350705	0.0131360715	0.015642632	0.014112485	0.010588608	0.010421679	0.018375100	0.0138281008	0.010244992	0.008632951	0.007997602	0.015870842	0.021583840	0.013021025	0.0128918753333333
172	Indoleacetaldehyde	0.976766	MS2 matched	158.0603309	31.9188	0.9436772	0.8044310	0.7647843	0.7521344	0.8731616	0.8345707	0.8287932	1.6517378	1.4745303	1.8341996	1.5900565	1.63763105	1.7417935	1.9084120	1.8280379	2.1115361	1.9066242	1.7077816	1.86736421666667	2.4367501	2.0512131	2.0128802	1.9947184	2.0771581	2.11454398	1.9404703	2.0337751	2.5783210	2.4380081	1.8312390	2.1029425	2.154126
173	Inosine	0.963530846	MS2 matched	267.0739322	251.4915	0.05514838	0.05196009	0.04355286	0.03137828	0.03928807	0.03035061	0.0419463816666667	0.04404013	0.04710614	1.07296568	1.04203379	0.551536435	0.04339697	0.92744672	0.04845905	0.04582658	0.05849390	0.05827283	0.196982675	0.05251589	0.03756734	0.04427176	0.05868085	0.04645237	0.047897642	0.07170151	0.03139079	0.04749240	0.03896346	0.05239518	0.05546499	0.049568055
1235	Inosine 2'-phosphate	0.693145538	MS2 matched	349.0557364	478.716	0.03674578	0.01336194	0.04047375	0.03301075	0.03871879	0.04071575	0.0338377933333333	0.04191003	0.04240982	0.07551202	0.01090410	0.0426839925	0.03846255	0.05086568	0.03687661	0.05306632	0.05367252	0.04272336	0.0459445066666667	0.05430027	0.04098230	0.03348928	0.03950803	0.05011879	0.043679734	0.05165770	0.08748734	0.06607509	0.04125941	0.03171338	0.04021860	0.0530685866666667
174	Inosine diphosphate	0.828457538	MS2 matched	427.0059613	457.371	0.003877173	0.004348860	0.003929758	0.004194312	0.004767570	0.005280568	0.00439970683333333	0.008122903	0.008691472	0.004522529	0.008670286	0.0075017975	0.003824767	0.008886004	0.006526552	0.009228477	0.010080225	0.006259133	0.00746752633333333	0.013299395	0.004700730	0.006475710	0.012719527	0.008899525	0.0092189774	0.014925036	0.006429299	0.009694655	0.003395591	0.009229466	0.008809367	0.00874723566666667
1236	Isoacitretin	0.846618692	MS2 matched	327.1924625	310.247	0.006690593	0.005454724	0.005901152	0.006382215	0.006639715	0.005888913	0.006159552	0.006258130	0.006032518	0.005481146	0.006041528	0.0059533305	0.006536072	0.006846539	0.007090198	0.006746931	0.006561100	0.006129383	0.00665170383333333	0.006121657	0.007818438	0.005580268	0.006332759	0.006564939	0.0064836122	0.005533474	0.005401309	0.008999529	0.008094485	0.007260042	0.004937803	0.00670444033333333
175	Isocitric acid	0.431102769	MS2 matched	191.0192749	81.776	0.7341403	0.6401384	0.5894269	0.8236675	0.8175255	0.6983034	0.717200333333333	0.6226462	0.6833453	0.7241541	0.7497914	0.69498425	0.4006937	0.7203870	0.1909352	0.5246914	0.2688504	0.6363285	0.456981033333333	0.4471755	0.3090620	0.5583677	0.4866908	0.5020543	0.46067006	0.2727199	0.4165671	0.5035273	0.3516569	0.7134571	0.6303254	0.481375616666667
1237	Isogingerenone B	0.907514923	MS2 matched	387.1717243	70.9364	0.008717991	0.007342232	0.008693577	0.009096537	0.008995740	0.011728259	0.00909572266666667	0.011110145	0.010847512	0.011516117	0.011967623	0.01136034925	0.008151836	0.009332328	0.011120813	0.006112696	0.007327561	0.008081839	0.00835451216666667	0.017159241	0.018819821	0.014984826	0.021161886	0.022647271	0.018954609	0.007498215	0.011343216	0.007561707	0.007638020	0.007612131	0.007671687	0.00822082933333333
176	Isokobusone	0.337728231	MS2 matched	221.1543041	37.4737	0.6117878	0.4606960	0.3664629	0.4429697	0.4192390	0.4680937	0.461541516666667	0.1784646	0.1857470	0.1730461	0.2234655	0.1901808	0.6397425	0.2970040	0.4092510	0.3495497	0.4065604	0.4558270	0.426322433333333	0.4356676	0.4556789	0.3336271	0.5737678	0.3467440	0.42909708	0.4371964	0.3743386	0.6085444	0.7314203	0.4225892	0.4279396	0.500338083333333
1238	Isoleucyl-Alanine	0.341278692	MS2 matched	203.1397403	367.554	0.11393631	0.09522530	0.08167155	0.08031963	0.11301581	0.12853122	0.102116636666667	0.08323324	0.08722844	0.09410000	0.09263881	0.0893001225	0.07378122	0.07572480	0.07959137	0.07576787	0.07840611	0.07409884	0.0762283683333333	0.09782680	0.10019325	0.09099426	0.11413698	0.12077869	0.104785996	0.07120880	0.07549196	0.08454769	0.07513424	0.07603244	0.07962636	0.077006915
1239	Isoleucyl-Lysine	0.409347538	MS2 matched	260.197837	575.775	0.015759225	0.012765693	0.013096250	0.015767813	0.011813367	0.012302036	0.013584064	0.012617073	0.017052815	0.012731597	0.014102301	0.0141259465	0.010559296	0.011142187	0.056430178	0.013204048	0.013583907	0.020212254	0.0208553116666667	0.009733376	0.015317144	0.010669533	0.013695285	0.014286623	0.0127403922	0.009429208	0.022275200	0.022595764	0.021051229	0.032471681	0.014125119	0.0203247001666667
1240	Isoleucyl-Phenylalanine	0.742716	MS2 matched	279.1710187	186.632	0.007268352	0.002358169	0.003525232	0.003879209	0.004706572	0.009072755	0.00513504816666667	0.006973587	0.007008198	0.008417025	0.004419684	0.0067046235	0.007537077	0.004612132	0.012790848	0.006487718	0.005873685	0.008064565	0.00756100416666667	0.004196874	0.003240756	0.001917525	0.004938775	0.007140160	0.004286818	0.006534669	0.012468861	0.005325578	0.003110945	0.007338743	0.002736017	0.00625246883333333
1241	Isolinderanolide	0.745739154	MS2 matched	337.2747584	149.714	0.0060493562	0.0045054677	0.0043078170	0.0012512266	0.0054434876	0.0083929088	0.00499171065	0.0031560925	0.0059658030	0.0068557285	0.0037957744	0.0049433496	0.0040548338	0.0016330565	0.0083639118	0.0019515379	0.0051979908	0.0007900638	0.00366523243333333	0.0047983803	0.0023593917	0.0065295228	0.0052801170	0.0035797886	0.00450944008	0.0041746896	0.0091867536	0.0059641092	0.0072719406	0.0076889571	0.0015403069	0.00597112616666667
1242	Isoliquiritigenin	0.972904154	MS2 matched	257.0752021	241.809	0.005148905	0.005885214	0.006032037	0.004924609	0.006516686	0.003786103	0.005382259	0.010062735	0.008804452	0.010743441	0.008230142	0.0094601925	0.017814399	0.019755950	0.011760093	0.021308971	0.022749128	0.019326017	0.0187857596666667	0.008561326	0.008947408	0.012268197	0.004846438	0.006212863	0.0081672464	0.011569565	0.008411094	0.006816159	0.006692540	0.008410274	0.014789309	0.00944815683333333
1243	Isoniazid alpha-ketoglutaric acid	0.473469692	MS2 matched	266.0753607	250.914	0.07747384	0.09158956	0.08526383	0.10189516	0.08016323	0.06590961	0.0837158716666667	0.08608431	0.08388684	0.09086840	0.09076025	0.08789995	0.10855769	0.11984938	0.09308796	0.13434604	0.13793830	0.13392929	0.121284776666667	0.06104437	0.10781008	0.08970657	0.05324511	0.06333248	0.075027722	0.07795537	0.09194980	0.07851577	0.10926433	0.08922748	0.13921455	0.0976878833333333
177	Isopalmitic acid	0.999912769	MS2 matched	255.2327702	40.88595	11.91060	45.60422	46.43446	35.87658	39.35997	36.32249	35.9180533333333	43.77439	44.88898	50.36265	51.22021	47.5615575	47.02711	37.32809	44.04065	39.09828	38.51520	44.59934	41.7681116666667	42.80265	13.19091	49.79827	43.48919	11.46686	32.149576	45.90675	38.73967	39.44270	37.93088	44.42495	10.56068	36.167605
178	Isosakuranin	0.842687154	MS2 matched	447.1294323	305.302	0.006442004	0.008718891	0.009160070	0.006741558	0.005519853	0.006104159	0.0071144225	0.007246816	0.005411348	0.006094459	0.006020503	0.0061932815	0.003560109	0.006221339	0.006523073	0.003455127	0.003981973	0.005735162	0.00491279716666667	0.004464782	0.007191562	0.004961438	0.004294651	0.007459969	0.0056744804	0.007803793	0.006366676	0.005423675	0.005738067	0.007617683	0.007118427	0.0066780535
1244	Isotetrandrine	0.677925154	MS2 matched	623.3194699	261.196	0.011238054	0.010648456	0.012673929	0.010902954	0.011097108	0.006601754	0.0105270425	0.009697104	0.007721150	0.009701660	0.008278400	0.0088495785	0.013746547	0.011305861	0.006657927	0.013077114	0.013263938	0.010142449	0.0113656393333333	0.008831506	0.009523014	0.011828669	0.009598790	0.009206557	0.0097977072	0.010923847	0.006396255	0.006961395	0.008469700	0.007572821	0.012803787	0.00885463416666667
1245	Isotheaflavin	0.598753	MS2 matched	565.1403026	466.62	0.003022889	0.003246167	0.003866114	0.003624935	0.003668266	0.005939588	0.00389465983333333	0.004904986	0.006317734	0.004680746	0.019483508	0.0088467435	0.004183596	0.005944271	0.002991734	0.003725517	0.004510569	0.003376634	0.0041220535	0.020247829	0.004115429	0.023764491	0.003801313	0.004449960	0.0112758044	0.005839943	0.002622369	0.005201850	0.005131428	0.004428744	0.005979560	0.00486731566666667
1246	Janthitrem B	0.308600385	MS2 matched	586.3527838	188.869	0.016560114	0.009388960	0.016610682	0.010248213	0.020117620	0.012524976	0.0142417608333333	0.009343441	0.007741873	0.008623569	0.009955681	0.008916141	0.008083995	0.010779152	0.005834389	0.006274883	0.006877023	0.007019806	0.007478208	0.004838347	0.004708254	0.007150184	0.005229897	0.007813776	0.0059480916	0.009437619	0.005377327	0.010009358	0.009177600	0.006689952	0.014492291	0.00919735783333333
179	Kaempferol	0.896906615	MS2 matched	285.0366332	74.9392	0.02750313	0.03516811	0.02855792	0.02880337	0.03186207	0.03190994	0.03063409	0.02504727	0.02817548	0.02550912	0.03295939	0.027922815	0.01967488	0.02969745	0.02043568	0.02198182	0.02922117	0.02255260	0.0239272666666667	0.02686340	0.02429271	0.02801884	0.01865604	0.02727486	0.02502117	0.03715662	0.02074468	0.02755991	0.02416300	0.02714392	0.02581420	0.027097055
1247	Koenoline	0.338394077	MS2 matched	228.09846	277.229	0.16249055	0.15189836	0.15183179	0.08764179	0.12529922	0.11657544	0.132622858333333	0.16939100	0.17114048	0.16306563	0.17515447	0.169687895	0.15458024	0.24444268	0.17776132	0.18560542	0.20463086	0.18398416	0.191834113333333	0.17505260	0.15034438	0.16014948	0.13295516	0.15323730	0.154347784	0.19024242	0.09693296	0.12373249	0.11502845	0.14327237	0.10330152	0.128751701666667
1248	Kynurenic acid	0.999014692	MS2 matched	190.0505023	193.369	0.01565186	0.02153256	0.01585936	0.01203196	0.02671990	0.03297306	0.0207947833333333	0.04194085	0.03887596	0.04074545	0.04038544	0.040486925	0.02239751	0.01949990	0.04616017	0.02441439	0.02129751	0.15443763	0.0480345183333333	0.01535223	0.06255530	0.02311556	0.02116538	0.02599233	0.02963616	0.03123459	0.07152060	0.05874990	0.09466950	0.18386603	0.02729586	0.0778894133333333
1249	L-2-Amino-4-methylenepentanedioic acid	0.713079231	MS2 matched	160.0610872	150.841	0.05876314	0.05235545	0.05112412	0.06346164	0.03789787	0.09663471	0.0600394883333333	0.04252784	0.04718223	0.07015626	0.04435440	0.0510551825	0.04275805	0.02822392	0.04223560	0.04961905	0.03732517	0.03284416	0.038834325	0.04000795	0.07398112	0.04565114	0.05462955	0.04461192	0.051776336	0.03228825	0.03784443	0.05757355	0.07600587	0.07336014	0.07128093	0.0580588616666667
181	L-2-Hydroxyglutaric acid	0.686946923	MS2 matched	147.0290481	439.8565	0.09160874	0.08236138	0.08668200	0.11491208	0.08500572	0.09793263	0.0930837583333333	0.08193130	0.08346501	0.08338936	0.08954330	0.0845822425	0.08466792	0.07809220	0.08537163	0.10538254	0.09239426	0.09488431	0.0901321433333333	0.07244489	0.10464983	0.09266612	0.08354972	0.08827812	0.088317736	0.07388538	0.08590414	0.09469526	0.13016946	0.08563235	0.10138190	0.0952780816666667
1250	L-4-Hydroxyglutamate semialdehyde	0.585175846	MS2 matched	148.0608419	310.26	0.08737746	0.11364180	0.10703063	0.11439627	0.10435986	0.11253979	0.106557635	0.08338597	0.10734152	0.08479022	0.08274280	0.0895651275	0.06027912	0.07054695	0.02452912	0.05051382	0.08108515	0.05942569	0.057729975	0.09881346	0.08475564	0.05614131	0.09444226	0.09467519	0.085765572	0.11451720	0.10739798	0.10358853	0.08107027	0.08924144	0.12233071	0.103024355
1251	Labienoxime	0.906761615	MS2 matched	210.1859857	593.9665	0.03537065	0.03919024	0.03395204	0.04206785	0.02848915	0.03758933	0.0361098766666667	0.03112323	0.03191711	0.03014611	0.02909415	0.03057015	0.03375425	0.02858268	0.03933535	0.03315556	0.03455611	0.03753091	0.03448581	0.03137394	0.03650558	0.03255205	0.03238642	0.03221296	0.03300619	0.03132355	0.03453088	0.03363752	0.04250696	0.03520154	0.03708140	0.0357136416666667
1252	L-Agaridoxin	0.416350692	MS2 matched	255.0955666	449.948	0.006211590	0.005709432	0.004525478	0.005616356	0.005337101	0.008061665	0.00591027033333333	0.004752099	0.005558392	0.005720309	0.004796129	0.00520673225	0.002391820	0.001880255	0.005222907	0.002790742	0.001341031	0.003264745	0.00281525	0.006668909	0.005986020	0.004808824	0.007465172	0.006874304	0.0063606458	0.007440567	0.007007674	0.007805963	0.006999465	0.006565173	0.006049440	0.006978047
182	L-Arabitol	0.962783923	MS2 matched	151.0604035	242.352	0.07761270	0.07195614	0.08075492	0.07259279	0.08328232	0.08006572	0.077710765	0.07930021	0.07819883	0.08499381	0.07827711	0.08019249	0.08276898	0.09398330	0.06913730	0.08369573	0.09645439	0.08368856	0.08495471	0.08642203	0.07452111	0.07193140	0.06159987	0.07566611	0.074028104	0.08158372	0.08351440	0.07503133	0.05880726	0.07374018	0.08358630	0.076043865
1253	L-Arginine	0.997917077	MS2 matched	175.1195409	588.176	0.6862456	1.5265174	1.8650223	2.3073618	0.3410021	0.2512495	1.16289978333333	0.1937172	1.6036937	0.5320889	0.8491103	0.794652525	2.4888054	0.2285725	0.8657325	0.5730111	0.6149267	0.3346964	0.850957433333333	1.5107451	0.2791836	0.2708909	1.8501418	0.4892521	0.8800427	1.0346852	0.7814061	0.5696793	0.3873455	0.7050373	0.5777225	0.675979316666667
1254	L-Argininosuccinic acid	0.985212769	MS2 matched	291.1306499	477.2505	0.01323603	0.01391394	0.01277738	0.01144501	0.01304358	0.01181521	0.0127051916666667	0.01839987	0.02141070	0.02077586	0.02162341	0.02055246	0.02669591	0.03170641	0.02996814	0.02866408	0.02895085	0.02452706	0.0284187416666667	0.02878933	0.01326290	0.01620986	0.02204978	0.02085055	0.020232484	0.02550611	0.02869653	0.02127143	0.01267813	0.02378539	0.02135307	0.02221511
183	L-Ascorbic acid	0.716753846	MS2 matched	175.0242705	355.854	0.06242803	0.06014121	0.06175184	0.07396724	0.06029431	0.06921340	0.0646326716666667	0.06329229	0.05944227	0.06090259	0.05991486	0.0608880025	0.05658026	0.05125321	0.06242264	0.05736043	0.05404079	0.05517948	0.0561394683333333	0.05511627	0.07311536	0.06041274	0.05633668	0.06869826	0.062735862	0.05440093	0.05764064	0.06268335	0.07399021	0.06585391	0.07497526	0.06492405
184	L-Aspartic acid	0.984936154	MS2 matched	132.029257	397.904	0.2547848	0.2552284	0.2149968	0.2509418	0.2441327	0.2480586	0.244690516666667	0.2312787	0.2358469	0.2248094	0.2289932	0.23023205	0.2027251	0.2166090	0.2448247	0.2207961	0.2134965	0.2459450	0.224066066666667	0.2090364	0.2335499	0.2301698	0.2306958	0.2336803	0.22742644	0.2417558	0.2317863	0.2277520	0.2334073	0.2521451	0.2540449	0.240148566666667
1255	Laurolitsine	0.854545462	MS2 matched	314.1466073	225.9465	0.10690618	0.09331129	0.07919344	0.07518281	0.06954097	0.06286357	0.0811663766666667	0.07762369	0.07995781	0.08117648	0.08284693	0.0804012275	0.08461707	0.06391600	0.09155668	0.07844335	0.07973869	0.09854595	0.0828029566666667	0.07989307	0.08661538	0.08378749	0.10532037	0.08886872	0.088897006	0.09319196	0.05400816	0.08120368	0.10197852	0.09447693	0.10682861	0.0886146433333333
1256	Lauroyl diethanolamide	0.994073077	MS2 matched	288.2536888	591.655	1.0330804	1.2024935	1.0142962	1.2335042	0.9846106	1.0625655	1.08842506666667	0.9836124	0.9254046	2.3272075	2.3103943	1.6366547	0.9793338	0.8380325	1.0100420	2.0423955	1.1656701	1.0188276	1.17571691666667	0.8320258	1.1020333	1.0121596	2.5090466	0.9113134	1.27331574	1.7885610	1.0023039	0.9050137	1.2327299	1.0201918	1.3057423	1.20909043333333
185	L-Carnitine	0.987217	MS2 matched	220.1188591	366.095	0.088215537	0.005924261	0.065237266	0.071488841	0.086379815	0.089081775	0.0677212491666667	0.057861088	0.007381349	0.057331890	0.056001989	0.044644079	0.039324505	0.044832180	0.064546449	0.044509516	0.041215811	0.042474773	0.046150539	0.058435041	0.058790333	0.053175033	0.063709238	0.063355215	0.059492972	0.046242332	0.059310831	0.044508682	0.050678885	0.052635636	0.039458465	0.0488058051666667
1257	L-Citrulline	0.938425846	MS2 matched	176.1035895	421.2875	0.04613039	0.04269405	0.03361229	0.03036349	0.04986879	0.05738097	0.0433416633333333	0.04675900	0.04622920	0.05114686	0.04692932	0.047766095	0.06470058	0.07449819	0.07589680	0.08510628	0.07643962	0.07239818	0.0748399416666667	0.04496977	0.02700916	0.03352599	0.03388300	0.04208373	0.03629433	0.06236486	0.04936828	0.06843015	0.04318619	0.04987096	0.03098343	0.050700645
1258	Leonuriside A	0.653585923	MS2 matched	333.1201426	237.258	0.009570862	0.010898551	0.010535784	0.011051306	0.006793807	0.008937622	0.009631322	0.008985943	0.007443684	0.009384791	0.007235776	0.0082625485	0.009692279	0.004619290	0.011137047	0.010718359	0.004798277	0.008926179	0.0083152385	0.007546080	0.008920617	0.008805817	0.005489685	0.009057774	0.0079639946	0.005839757	0.005607953	0.012052765	0.010748304	0.007492263	0.010966972	0.008784669
1259	Leucyl-Lysine	0.433672923	MS2 matched	260.1974294	544.043	0.02527237	0.01928471	0.02032952	0.02553538	0.02749576	0.01436983	0.0220479283333333	0.01451732	0.02687994	0.02172963	0.02332178	0.0216121675	0.01544641	0.01652402	0.02031443	0.01565205	0.01398630	0.01618358	0.0163511316666667	0.02434449	0.02261143	0.01347539	0.03010441	0.02738861	0.023584866	0.03123293	0.02794180	0.02248552	0.05281462	0.02404593	0.02151985	0.030006775
186	Levoglucosan	0.549920615	MS2 matched	161.0448559	313.0935	0.05924133	0.07277805	0.14113868	0.08029416	0.05766284	0.11306414	0.0873632	0.06639882	0.06529040	0.06483829	0.06809574	0.0661558125	0.05393697	0.05732146	0.05965405	0.06171337	0.06276812	0.05670517	0.05868319	0.06961356	0.06858397	0.06338212	0.07512448	0.06497846	0.068336518	0.07195015	0.09317084	0.06143069	0.06488589	0.06347437	0.07174118	0.0711088533333333
187	L-Glutamic acid	0.965682692	MS2 matched	146.0451041	451.0745	0.13034404	0.11821148	0.11581098	0.12859979	0.11914947	0.12566779	0.122963925	0.10635230	0.11108131	0.10859438	0.10946927	0.108874315	0.10889948	0.11529496	0.11631495	0.11336322	0.12492323	0.12235257	0.116858068333333	0.10416386	0.10456543	0.09894653	0.09294519	0.10445360	0.101014922	0.10313679	0.11302529	0.10670410	0.11434808	0.10363692	0.12298481	0.110639331666667
1260	L-Glutamic acid 5-phosphate	0.328232692	MS2 matched	228.0276454	454.2115	0.08238634	0.11469302	0.08404105	0.11879356	0.09402454	0.11465487	0.10143223	0.16658806	0.16390708	0.15786836	0.16019623	0.1621399325	0.11895029	0.16383189	0.14777071	0.16178108	0.16440350	0.12464786	0.146897555	0.24096741	0.15905587	0.15021562	0.22539431	0.18687449	0.19250154	0.23055952	0.23705421	0.17949733	0.14505677	0.18226729	0.18436860	0.193133953333333
1261	L-Glutamine	0.938937846	MS2 matched	147.0767687	384.727	24.01024	22.58925	21.01785	21.89408	24.27274	26.19074	23.32915	25.31588	26.33047	25.27425	25.78064	25.67531	26.95376	34.75972	25.38543	32.25505	32.20104	28.95785	30.085475	28.73723	26.09085	26.84135	25.21392	28.17319	27.011308	25.60184	24.43430	25.79643	19.84369	20.18375	22.92417	23.1306966666667
1262	L-Hexanoylcarnitine	0.535478692	MS2 matched	260.1863404	244.0795	0.02200133	0.01808286	0.01343933	0.01792131	0.02978943	0.02247096	0.0206175366666667	0.01910646	0.01844539	0.01844708	0.01853452	0.0186333625	0.01488308	0.01718024	0.03785878	0.01508438	0.01424881	0.01493520	0.0190317483333333	0.01906595	0.02116459	0.01761210	0.01826726	0.02924658	0.021071296	0.01684739	0.02538669	0.03018696	0.04355428	0.02182334	0.01654895	0.0257246016666667
1263	L-Histidine	0.990891385	MS2 matched	156.0773288	445.55	1.952019	1.988326	1.534333	1.726395	1.882227	2.521373	1.93411216666667	1.794330	1.760089	1.653011	1.757512	1.7412355	1.229556	1.226485	2.116990	1.364236	1.323886	1.450518	1.45194516666667	2.130087	1.821176	1.441963	2.003166	2.243318	1.927942	1.964846	2.684192	2.519229	2.231095	2.462924	1.705026	2.26121866666667
189	L-Homoserine	0.400642538	MS2 matched	118.0500424	385.454	0.10142751	0.12548711	0.12508872	0.11315624	0.15026252	0.11336383	0.121464321666667	0.10127845	0.11329427	0.12467425	0.11973001	0.114744245	0.12214944	0.14998191	0.12739560	0.14019391	0.14946389	0.13850699	0.137948623333333	0.13920423	0.11902321	0.11383888	0.10844717	0.12180734	0.120464166	0.11571745	0.11127157	0.12016789	0.15456593	0.09949155	0.14426501	0.124246566666667
190	Linoelaidic acid	0.999910846	MS2 matched	279.2332053	40.8494	8.470551	8.545227	7.111863	6.499275	7.521773	8.565216	7.78565083333333	6.904611	6.229214	6.269011	6.372228	6.443766	5.709478	4.622817	6.709237	5.228935	4.602669	5.429067	5.3837005	5.609331	5.588766	6.501212	5.759509	5.811500	5.8540636	7.728303	7.190249	7.427417	7.941413	9.329926	6.198788	7.636016
191	Linoleic acid	0.994996385	MS2 matched	279.2331972	89.6752	0.4883982	0.4621556	0.4511825	0.4768970	0.4789010	0.4857568	0.47388185	0.4924515	0.4737981	0.4842028	0.4673602	0.47945315	0.4691850	0.4282132	0.5155798	0.4484199	0.4543959	0.5036127	0.469901083333333	0.4578738	0.5380086	0.4533439	0.4920062	0.5089580	0.4900381	0.4145176	0.4992202	0.4762484	0.5243821	0.4903830	0.5254350	0.488364383333333
1264	Linoleyl carnitine	0.350874538	MS2 matched	424.3434941	195.629	0.21320908	0.12021915	0.06831440	0.08250068	0.27610863	0.21311787	0.162244968333333	0.12709990	0.12080775	0.12159813	0.12527516	0.123695235	0.07652684	0.08557621	0.16972534	0.08525106	0.07154920	0.08096767	0.09493272	0.13702762	0.09449744	0.10054503	0.12660416	0.17373478	0.126481806	0.09967142	0.23657926	0.18681732	0.11330467	0.14559728	0.09010730	0.145346208333333
1265	L-Isoleucine	0.999883385	MS2 matched	132.1024213	289.732	1.285341	1.214679	1.243095	1.058336	1.282644	1.182552	1.21110783333333	1.318345	1.187467	1.283168	1.187713	1.24417325	1.395306	1.452839	1.118418	1.340300	1.536035	1.326493	1.36156516666667	1.511543	1.118000	1.296093	1.222977	1.208937	1.27151	1.244321	1.136814	0.997945	0.877954	1.052635	1.179476	1.08152416666667
1266	L-Lysine	0.595267692	MS2 matched	147.1131692	553.3805	0.1635110	0.1848515	0.1949537	0.1886301	0.1697687	0.1800656	0.180296766666667	0.1846363	0.2359054	0.1585167	0.1987749	0.194458325	0.2066306	0.2103968	0.2231627	0.2278295	0.2227117	0.2408923	0.221937266666667	0.3071830	0.1994896	0.1747435	0.2717350	0.2645576	0.24354174	0.2109648	0.2787448	0.3053001	0.2195054	0.3183641	0.2388570	0.261956033333333
193	L-Malic acid	0.998735462	MS2 matched	133.0132743	407.9835	3.349328	2.573232	2.334106	1.588185	3.364186	3.211172	2.7367015	4.772546	4.950619	4.619132	5.323712	4.91650225	3.058414	9.547710	4.176407	4.829979	6.667870	4.578152	5.476422	7.034923	2.935098	4.253575	3.244864	4.176075	4.328907	5.844227	6.877324	3.493367	1.322662	3.437256	1.990127	3.82749383333333
1267	L-Methionine	0.982178538	MS2 matched	150.0554972	329.764	0.008390850	0.004971080	0.011092687	0.008415763	0.011266441	0.009647841	0.00896411033333334	0.008059212	0.008170327	0.008160164	0.008903789	0.008323373	0.010127360	0.009779713	0.005964294	0.008107286	0.011480736	0.009913437	0.00922880433333333	0.012943854	0.007088980	0.010127194	0.010425506	0.010738260	0.0102647588	0.421205991	0.013165362	0.013914387	0.010786060	0.012892525	0.016365539	0.0813883106666667
1268	L-Norleucine	0.997490769	MS2 matched	132.1023097	278.363	3.828648	3.580754	3.720571	2.966746	3.629722	3.208186	3.4891045	3.448620	3.464288	3.450532	3.454989	3.45460725	3.987240	4.255572	3.503419	3.839714	4.182193	3.792116	3.926709	4.176395	3.364672	3.824854	3.988041	3.715519	3.8138962	3.282626	3.027139	2.587230	2.176915	3.030971	2.901211	2.83434866666667
195	L-Phenylalanine	0.970999077	MS2 matched	164.0710005	273.2875	0.9298106	0.8300038	0.8348221	0.6944984	0.8311819	0.7529006	0.8122029	1.1511123	1.1867853	1.2477917	1.2257401	1.20285735	1.2871344	1.5721754	1.2647310	1.3509888	1.5898887	1.2863861	1.39188406666667	1.5749848	1.2743487	1.3195465	1.2602993	1.3868519	1.36320624	1.5069166	1.3961905	1.4012898	1.0525638	1.3332458	1.2883092	1.32975261666667
196	L-Proline	0.995392154	MS2 matched	114.0551264	322.451	0.5472022	0.4566914	0.4923362	0.4038201	0.4747891	0.3956563	0.461749216666667	0.4932183	0.4897400	0.5087645	0.5037268	0.4988624	0.6591954	0.7226834	0.4654854	0.6173231	0.7416876	0.6639102	0.645047516666667	0.5671590	0.4742853	0.5727463	0.4671055	0.4703880	0.51033682	0.5375858	0.4221237	0.4007256	0.3215174	0.3911922	0.4552790	0.42140395
197	L-Pyroglutamic acid	0.701408538	MS2 matched	174.0401303	188.829	0.08059150	0.08249021	0.06183915	0.09834464	0.07256857	0.08132592	0.079526665	0.05339451	0.07921126	0.07289215	0.07362215	0.0697800175	0.04061059	0.06147967	0.08785185	0.05079194	0.07569330	0.08649570	0.0671538416666667	0.06594704	0.09284493	0.07848157	0.07371601	0.08061728	0.078321366	0.04984852	0.07846078	0.05739860	0.10647140	0.10852284	0.07659976	0.0795503166666667
198	L-Rhamnose	0.854448692	MS2 matched	209.0664568	58.9775	0.14493050	0.08541774	0.11191395	0.31107724	0.19162680	0.22650863	0.178579143333333	0.12073891	0.14976072	0.15670366	0.18201766	0.1523052375	0.04286784	0.10789046	0.10832561	0.09332726	0.14266011	0.15499674	0.10834467	0.05176100	0.09857390	0.10336062	0.06117397	0.08958055	0.080890008	0.14631862	0.07598643	0.06630651	0.25423582	0.18166411	0.11820795	0.14045324
1270	L-Saccharopine	0.97	MS2 matched	277.1404254	457.663	0.008265592	0.012338111	0.008672681	0.007483361	0.013059367	0.012669875	0.0104148311666667	0.015416594	0.017150213	0.015843234	0.015344765	0.0159387015	0.013615252	0.018482420	0.019343331	0.030710886	0.024088101	0.013718846	0.0199931393333333	0.021529027	0.011139317	0.011028633	0.021197055	0.017672106	0.0165132276	0.025534230	0.017097969	0.023649105	0.012335204	0.023031634	0.017372916	0.019836843
199	L-Serine	0.992927385	MS2 matched	104.034311	401.298	0.1492048	0.1499998	0.1223479	0.1207885	0.1427555	0.1210846	0.134363516666667	0.1330359	0.1465947	0.1459282	0.1416651	0.141805975	0.1283168	0.1467732	0.1047535	0.1292066	0.1638348	0.1232421	0.132687833333333	0.1845643	0.1831767	0.1696029	0.1327789	0.1541435	0.16485326	0.1565246	0.1298677	0.1438341	0.1456605	0.1260359	0.1948797	0.149467083333333
200	L-Threonic acid	0.813016769	MS2 matched	135.0302838	225.3685	0.4218690	0.4194923	0.3327871	0.3360431	0.2902449	0.3306063	0.355173783333333	0.3283711	0.3548914	0.3945832	0.3759623	0.363452	0.3706751	0.4016886	0.4046430	0.4196293	0.4029072	0.4222258	0.403628166666667	0.3714390	0.3716347	0.3909205	0.4421518	0.3774782	0.39072484	0.4540775	0.3398602	0.3503396	0.3638729	0.4040120	0.4373124	0.3915791
201	L-Threonine	0.703630846	MS2 matched	118.0500454	364.963	1.825535	1.592497	1.608704	1.416610	1.924872	1.682140	1.67505966666667	1.577115	1.679658	1.745357	1.753707	1.68895925	1.679179	2.287216	1.512422	1.899630	2.250147	1.742681	1.8952125	2.139895	1.533902	1.790069	1.464656	1.762956	1.7382956	1.793045	1.611380	1.463855	0.886636	1.173792	1.337231	1.3776565
202	L-Tryptophan	0.933344846	MS2 matched	203.0821645	276.689	0.02746807	0.01926575	0.02378981	0.01087088	0.03589387	0.02286653	0.0233591516666667	0.08302007	0.08466099	0.07637289	0.08540758	0.0823653825	0.07399183	0.17430361	0.06449937	0.09516451	0.11465331	0.06389819	0.0977518033333333	0.19135686	0.07269149	0.09318001	0.07366611	0.09902217	0.105983328	0.14435222	0.11227163	0.10287579	0.02968829	0.06499453	0.06310838	0.08621514
203	Luteolin 7-glucoside	0.398052385	MS2 matched	448.2476183	49.3814	0.014954384	0.008837714	0.013929513	0.012645792	0.007358075	0.009630709	0.0112260311666667	0.009111666	0.009436490	0.009229948	0.007358983	0.00878427175	0.010796402	0.006427327	0.006414491	0.006870741	0.003806938	0.010290401	0.00743438333333333	0.004933095	0.010478832	0.010595689	0.008503801	0.011909873	0.009284258	0.012311795	0.006959444	0.007188605	0.010010592	0.008220325	0.007810786	0.00875025783333333
1271	L-Valine	0.999604846	MS2 matched	118.0867996	436.1825	5.763868	4.571772	5.185240	5.681715	6.249567	5.747412	5.53326233333333	4.742343	4.777831	5.464880	5.501003	5.12151425	3.858509	3.451722	5.987948	4.488592	4.988145	6.350511	4.85423783333333	3.994976	5.474221	3.771082	3.110426	4.917615	4.253664	4.218751	4.872696	5.507524	8.685522	4.770605	6.802185	5.80954716666667
204	LysoPA(18:1/0:0)	0.734393538	MS2 matched	435.252463	266.312	0.0026790142	0.0021668305	0.0010443051	0.0014027666	0.0027371272	0.0034721336	0.00225036286666667	0.0013457836	0.0038666397	0.0020663281	0.0021695473	0.002362074675	0.0006403516	0.0010086587	0.0031550289	0.0002017547	0.0007771200	0.0007969728	0.00109664778333333	0.0022034723	0.0011057323	0.0011350601	0.0037580626	0.0037589231	0.00239225008	0.0009496040	0.0054205486	0.0003794897	0.0019226633	0.0015498849	0.0004011476	0.00177055635
1272	LysoPC(16:0)	0.572346923	MS2 matched	496.3414886	252.027	0.05623170	0.03571988	0.04186874	0.05033879	0.04048437	0.03486680	0.0432517133333333	0.04040913	0.07752566	0.68339014	0.05029977	0.212906175	0.03873283	0.04328473	0.06666063	0.03059156	0.03690293	0.05568911	0.0453102983333333	0.04980255	0.04735794	0.04396226	0.04453099	0.05822513	0.048775774	0.03956354	0.06977523	0.05446277	0.04042692	0.04886417	0.04713725	0.0500383133333333
1273	LysoPC(18:1)	0.512097462	MS2 matched	522.3574629	225.949	0.15100349	0.10670765	0.13754535	0.12051086	0.12723493	0.11303335	0.126005938333333	0.12419332	0.12494183	0.08430219	0.12605442	0.11487294	0.12222179	0.11224056	0.10557294	0.09099990	0.10005893	0.08140091	0.102082505	0.14755504	0.13365716	0.14938324	0.10763968	0.15446989	0.138541002	0.08196677	0.17020328	0.07241706	0.10838593	0.09979799	0.08319044	0.102660245
1274	LysoPC(18:2)	0.5943	MS2 matched	520.3412893	209.0815	0.2158651	0.2115095	0.1916028	0.1810402	0.2023923	0.2489484	0.208559716666667	0.1866514	0.1946710	0.1814371	0.2010053	0.1909412	0.1711348	0.1774574	0.2001223	0.1830177	0.1631294	0.1648765	0.176623016666667	0.1871474	0.2690339	0.1760442	0.2134307	0.2040579	0.20994282	0.2302429	0.3038896	0.2299603	0.2381259	0.2068757	0.1935278	0.233770366666667
1275	LysoPC(18:3)	0.528579846	MS2 matched	518.3218996	215.808	0.4382481	0.4053748	0.3842524	0.4618866	0.3732740	0.3843151	0.407891833333333	0.3765523	0.4339318	0.4129898	0.4139539	0.40935695	0.4069721	0.3643964	0.4798723	0.3930626	0.3827987	0.4534343	0.413422733333333	0.3967289	0.4639458	0.4038878	0.3871016	0.4197225	0.41427732	0.3531117	0.4267978	0.4113750	0.4983280	0.4413277	0.4760544	0.4344991
1276	LysoPC(20:2)	0.496673462	MS2 matched	548.3726202	211.3265	0.12591485	0.12185783	0.09731074	0.11857850	0.11293721	0.13711368	0.118952135	0.11472312	0.13131495	0.12282938	0.11883087	0.12192458	0.12449935	0.11441075	0.12887152	0.10933126	0.11872238	0.11557766	0.11856882	0.12771434	0.12352507	0.12935155	0.14855002	0.14619388	0.135066972	0.11607338	0.14231860	0.13108308	0.14719983	0.13996057	0.11934356	0.13266317
1277	LysoPC(22:4)	0.519364538	MS2 matched	572.3731532	210.199	0.05442970	0.06308778	0.04044654	0.04062760	0.04135689	0.05190904	0.048642925	0.05796570	0.05255151	0.05611927	0.06307446	0.057427735	0.06597333	0.05665737	0.03679110	0.06907697	0.07297877	0.08667471	0.0646920416666667	0.05303272	0.05734170	0.05235830	0.06922337	0.05649117	0.057689452	0.03099119	0.06555468	0.04902644	0.06434639	0.05974825	0.04343168	0.052183105
1278	LysoPC(24:1)	0.490461846	MS2 matched	606.4512116	205.721	0.09321522	0.06022459	0.04868419	0.06970423	0.05345135	0.07877065	0.067341705	0.07092523	0.06270714	0.07540009	0.07023650	0.06981724	0.07273851	0.08224536	0.17838084	0.06455139	0.04737663	0.08832786	0.088936765	0.04697119	0.04097885	0.04834194	0.09324335	0.09561075	0.065029216	0.05177184	0.15831714	0.04569773	0.11731899	0.07936688	0.03736181	0.081639065
1279	LysoPC(P-16:0)	0.684705846	MS2 matched	480.3465658	206.84	0.2727501	0.1546766	0.1148082	0.1772625	0.1610955	0.2673933	0.191331033333333	0.2239345	0.1795092	0.2318050	0.2148496	0.212524575	0.2992113	0.1762110	0.3457944	0.2007659	0.1801296	0.2539913	0.242683916666667	0.2002442	0.1227362	0.1453542	0.2877225	0.2547178	0.20215498	0.1617832	0.3898813	0.1275977	0.2469048	0.1852562	0.1240039	0.205904516666667
1280	LysoPE(16:0/0:0)	0.951545923	MS2 matched	454.293405	221.4425	0.9360729	0.7933162	0.8712887	0.7834044	0.7219740	0.7661224	0.812029766666667	0.7355589	0.7342426	0.8028243	0.7452564	0.75447055	0.8586188	0.6911054	0.6458920	0.5514625	0.6279557	0.7137293	0.681460616666667	0.9806097	0.9150341	0.9208799	1.0515186	1.0227046	0.97814938	0.6578464	0.7509061	0.6510152	0.6567548	0.6637421	0.7968358	0.6961834
1281	LysoPE(16:1/0:0)	0.953619769	MS2 matched	452.278795	222.569	0.01881360	0.04689972	0.01378455	0.04163626	0.04544146	0.04180870	0.034730715	0.04130544	0.03995486	0.04196266	0.04249637	0.0414298325	0.03355409	0.03519506	0.02965728	0.02681067	0.02695322	0.02996381	0.0303556883333333	0.03768883	0.04776533	0.04766530	0.04663451	0.04601325	0.045153444	0.03108581	0.04518916	0.02821514	0.03474002	0.03322739	0.03565045	0.0346846616666667
205	LysoPE(18:1/0:0)	0.794451154	MS2 matched	478.2943176	211.879	0.12457654	0.10502826	0.10160033	0.09690165	0.09802074	0.09719894	0.103887743333333	0.09898792	0.11030686	0.11347800	0.11647752	0.109812575	0.08467854	0.07657165	0.09372119	0.07266464	0.09011492	0.08464060	0.0837319233333333	0.09682331	0.10029233	0.10258245	0.11803956	0.10869889	0.105287308	0.09835997	0.10633910	0.07593138	0.13106003	0.10367276	0.08095809	0.0993868883333333
1282	LysoPE(18:2/0:0)	0.621795923	MS2 matched	478.2937803	219.184	0.04879705	0.04811061	0.04358368	0.03293487	0.03396576	0.03386789	0.0402099766666667	0.03173829	0.03657255	0.03631579	0.03524702	0.0349684125	0.03129073	0.02804042	0.02754577	0.02339356	0.02395128	0.02809833	0.0270533483333333	0.06409000	0.02747762	0.05443282	0.03413302	0.03883510	0.043793712	0.03397337	0.03879462	0.03814747	0.03707268	0.03170517	0.02753478	0.034538015
1283	LysoPE(22:1/0:0)	0.412392	MS2 matched	536.3714191	212.447	0.05306965	0.05013202	0.04395274	0.04305188	0.04005056	0.05069232	0.0468248616666667	0.04262214	0.04568436	0.04424073	0.04496678	0.0443785025	0.03856111	0.04544405	0.05420782	0.03368213	0.03759806	0.04107509	0.0417613766666667	0.05358264	0.04269709	0.03900966	0.06121028	0.06762899	0.052825732	0.04178827	0.07371822	0.04728167	0.06422832	0.05475351	0.04426881	0.0543398
1284	LysoPI(18:0/0:0)	0.557026231	MS2 matched	601.3369256	261.1925	0.03274938	0.02656060	0.04288609	0.02702684	0.02860622	0.01727417	0.0291838833333333	0.02948694	0.02443354	0.02447596	0.02574298	0.026034855	0.03879220	0.03093857	0.02175646	0.03339603	0.03343260	0.02749857	0.0309690716666667	0.02607614	0.02948296	0.03546570	0.02863041	0.02596093	0.029123228	0.03783082	0.01669565	0.02044145	0.02357454	0.02105129	0.03226238	0.025309355
1285	Maclurin	0.571699	MS2 matched	263.0548398	506.0575	0.083229731	0.066819372	0.052760740	0.079259945	0.053436629	0.066104438	0.0669351425	0.009824817	0.035508482	0.088532422	0.036409034	0.04256868875	0.087840403	0.086711419	0.093797597	0.077701589	0.047927026	0.066588117	0.0767610251666667	0.050711891	0.073105299	0.101557806	0.083748396	0.064990980	0.0748228744	0.066272214	0.086519876	0.083209995	0.084659179	0.080618459	0.101753904	0.0838389378333333
1286	Macrocarpal I	0.601865462	MS2 matched	491.2935327	21.0796	0.009683492	0.008269178	0.007228505	0.008003033	0.008985914	0.009854369	0.0086707485	0.012928862	0.012383991	0.014221603	0.012229960	0.012941104	0.008080984	0.008942965	0.009172117	0.007642781	0.007369867	0.006711190	0.00798665066666667	0.006193410	0.007694325	0.008491154	0.008161349	0.007331041	0.0075742558	0.007993966	0.008389429	0.008729395	0.011023945	0.008457475	0.008795982	0.00889836533333333
206	Malic acid	0.961965	MS2 matched	133.0133954	429.9285	0.5895404	0.6060816	0.4053771	0.3981603	0.5625985	0.5899010	0.525276483333333	2.9444832	0.7130448	2.9064778	3.1004898	2.4161239	0.5973283	5.1280990	0.7670652	0.8429946	3.9213212	2.7376680	2.33241271666667	2.0268748	0.6009558	2.6936908	2.3580717	2.7033335	2.07658532	3.5397261	2.0586187	0.6950014	0.4301670	2.3278575	0.5106090	1.59366328333333
207	Malonic acid	0.977441923	MS2 matched	103.002707	368.418	0.4323075	0.3765911	0.5546634	0.6280715	0.5820118	0.3767947	0.49174	0.6054662	0.6495168	0.6154448	0.6320580	0.62562145	0.6355540	0.5766566	0.7680873	0.6682135	0.6817631	0.7198558	0.675021716666667	0.5819799	0.3157780	0.5873987	0.5808799	0.6186277	0.53693284	0.5434915	0.4027114	0.6236162	0.6774817	0.6877245	0.5917979	0.587803866666667
208	Maltotetraose	0.856387	MS2 matched	665.2160532	505.786	0.0010736586	0.0007424193	0.0007800071	0.0008470658	0.0016621766	0.0013316615	0.00107283148333333	0.0014290058	0.0020239700	0.0017784521	0.0017710973	0.0017506313	0.0009682739	0.0019437284	0.0008763147	0.0010303281	0.0010051914	0.0006739164	0.00108295881666667	0.0025087515	0.0015370300	0.0013183887	0.0021137652	0.0016413803	0.00182386314	0.0029704079	0.0030342057	0.0026467971	0.0014008457	0.0022950495	0.0013823101	0.00228826933333333
1287	Mandelic acid O-beta-D-Glucopyranoside	0.887851077	MS2 matched	315.1095705	229.333	0.01699299	0.01594787	0.01880959	0.02619818	0.02565148	0.02800131	0.02193357	0.02206044	0.01938391	0.01836090	0.02410816	0.0209783525	0.05484091	0.01348436	0.02270943	0.01514991	0.01239236	0.01994269	0.02308661	0.03499932	0.02290732	0.02553576	0.02714732	0.02471909	0.027061762	0.01485041	0.01490488	0.06825415	0.02903566	0.02483419	0.02433044	0.0293682883333333
1288	Mannose 6-phosphate	0.937385692	MS2 matched	283.0196724	472.653	0.03911613	0.05597494	0.03953186	0.04239025	0.04145082	0.04880349	0.0445445816666667	0.07547789	0.07499019	0.07431842	0.07656803	0.0753386325	0.06152199	0.07679641	0.06767941	0.07669395	0.07198544	0.05383600	0.0680855333333333	0.11942632	0.07369762	0.07184520	0.12181863	0.09252668	0.09586289	0.12894866	0.10974363	0.08887129	0.06847362	0.08435191	0.08641214	0.094466875
1289	Melamine	0.981915308	MS2 matched	127.0731379	188.8675	0.01974166	0.01523980	0.01358590	0.01383961	0.01282472	0.07751551	0.0254578666666667	0.03702854	0.04034788	0.04246303	0.04237731	0.04055419	0.01462998	0.01262880	0.14330223	0.01346027	0.01127880	0.02516263	0.036743785	0.01239392	0.03912835	0.06981831	0.09046197	0.04809970	0.05198045	0.01729335	0.01297806	0.04444250	0.02516769	0.01095025	0.02065461	0.02191441
1290	Melatonin	0.417595154	MS2 matched	233.125066	319.4255	0.09670312	0.12323919	0.07607024	0.07361348	0.11950742	0.16676022	0.109315611666667	0.11567835	0.11471504	0.10184877	0.11020464	0.1106117	0.10878697	0.11467295	0.20207327	0.15805686	0.12001359	0.07331474	0.129486396666667	0.17074756	0.08977308	0.08339874	0.21702511	0.19568790	0.151326478	0.07275066	0.05446519	0.07040255	0.05401477	0.06962538	0.04479340	0.0610086583333333
209	Mesylate	0.342210538	MS2 matched	94.97964604	285.8375	0.08230635	0.06256467	0.06032123	0.06988387	0.05960647	0.04886116	0.0639239583333333	0.06276616	0.06370420	0.06132109	0.06071101	0.062125615	0.06296189	0.05306988	0.06007992	0.04702880	0.06075591	0.06034339	0.0573732983333333	0.06476799	0.06256598	0.05444899	0.06013744	0.07130670	0.06264542	0.05731326	0.06868168	0.05250125	0.09757492	0.07151480	0.07072117	0.0697178466666667
1291	Metenamine	0.986768	MS2 matched	141.1137613	280.0435	1.1562217	1.1820623	0.9773981	1.2877215	1.0326363	1.1592092	1.13254151666667	0.9863776	0.8500068	0.8800052	0.8486757	0.891266325	1.0768387	0.8533258	1.1660748	1.0608534	1.0524419	1.1187112	1.05470763333333	0.7875931	1.0104899	0.8787042	1.1035631	1.0769145	0.97145296	0.7190748	0.9889806	1.0441374	1.4777432	1.5962478	1.3148365	1.19017005
1292	Methaqualone	0.650891385	MS2 matched	251.114519	272.611	0.011015888	0.011095110	0.007035881	0.009721275	0.008614517	0.012570451	0.0100088536666667	0.014662382	0.011935805	0.009742946	0.013071917	0.0123532625	0.007237928	0.008137979	0.013177462	0.009992114	0.007675280	0.008552032	0.00912879916666667	0.013467645	0.012349099	0.011096841	0.015166151	0.015079486	0.0134318444	0.012933523	0.011666181	0.014201809	0.013195305	0.016205387	0.011501842	0.0132840078333333
1293	Methionyl-Leucine	0.928043923	MS2 matched	263.1468904	361.879	6.070723	6.312564	5.464412	5.740664	6.239295	7.079672	6.15122166666667	5.779025	5.929207	5.672399	5.934287	5.8287295	5.025890	5.523691	5.932067	6.020547	5.839352	5.298071	5.606603	6.245758	6.305585	5.235935	6.291692	6.157298	6.0472536	5.769524	6.235778	6.258026	6.337079	6.600170	5.969936	6.1950855
1294	Methomyl	0.503023	MS2 matched	163.0540365	277.23	0.05921746	0.08576534	0.04524119	0.03575315	0.04494413	0.03507082	0.0509986816666667	0.03019638	0.03095222	0.05781831	0.03084180	0.0374521775	0.06156300	0.07484737	0.06320967	0.07153749	0.08426294	0.04095373	0.0660623666666667	0.05456502	0.04999929	0.06078460	0.04568035	0.04979882	0.052165616	0.06223403	0.12851674	0.05208786	0.04943670	0.07884654	0.05614128	0.071210525
1295	Methoxypyrazine	0.865923231	MS2 matched	111.0671005	272.673	0.8612845	0.9702465	0.8054958	1.1234444	0.3327835	0.6389883	0.788707166666667	0.7944851	0.4329643	0.2852798	0.6525023	0.541307875	0.6163393	0.4394042	0.2695617	0.7195594	0.6403252	0.4562035	0.52356555	0.6170402	0.8936342	0.7130744	0.4154374	0.3094798	0.5897332	0.3332408	0.6946425	0.6470096	0.4285257	0.5313903	0.4143721	0.508196833333333
1296	Methyl 2-(10-heptadecenyl)-6-hydroxybenzoate	0.711854462	MS2 matched	389.3061788	247.515	0.002636771	0.001797065	0.003698386	0.001471294	0.002622979	0.002064664	0.00238185983333333	0.003893199	0.002416275	0.003210105	0.003059266	0.00314471125	0.004105000	0.003423526	0.003108332	0.001787762	0.003609693	0.003467345	0.00325027633333333	0.003282565	0.002667899	0.002949033	0.002115076	0.002574909	0.0027178964	0.003297809	0.003423826	0.002269547	0.001568130	0.003105364	0.002293228	0.00265965066666667
1297	Methyl 2-aminobenzoate	0.984451846	MS2 matched	152.0709843	264.625	0.08391075	0.08956260	0.09431754	0.10048853	0.08815043	0.08848383	0.0908189466666667	0.08095890	0.11733582	0.20596251	0.08667108	0.1227320775	0.08020716	0.09413846	0.09336860	0.08841401	0.12012859	0.09534352	0.0952667233333333	0.07592047	0.24475894	0.08225561	0.21873366	0.22787320	0.169908376	0.09002629	0.08010661	0.09195343	0.12156381	0.08676512	0.09234232	0.09379293
1298	Methyl beta-naphthyl ketone	0.882252308	MS2 matched	171.0768894	302.342	0.2211681	0.2919633	0.1969559	0.2005386	0.2705916	0.4006799	0.263649566666667	0.1999647	0.1888997	0.2038735	0.2151709	0.2019772	0.1552211	0.2326644	0.1885891	0.1775853	0.2119905	0.1682447	0.189049183333333	0.2014935	0.1550349	0.1312810	0.1569141	0.1867825	0.1663012	0.2232161	0.2507614	0.2210119	0.1888838	0.2137672	0.1723898	0.2116717
210	Methyl jasmonate	0.462711692	MS2 matched	223.1338493	29.6285	0.032957523	0.026266425	0.028034864	0.030353697	0.034209415	0.034241665	0.0310105981666667	0.008851606	0.011494496	0.002967870	0.009548148	0.00821553	0.035852950	0.028251413	0.032823752	0.026912050	0.034131981	0.027726616	0.0309497936666667	0.026905082	0.037751300	0.028257025	0.032335495	0.024202236	0.0298902276	0.027975766	0.032186104	0.031048991	0.037104662	0.033359341	0.038227839	0.0333171171666667
1299	Methyl methanethiosulfonate	0.428735	MS2 matched	126.990956	272.7425	0.02614323	0.03011230	0.02051841	0.04815026	0.02853880	0.02296819	0.0294051983333333	0.02792966	0.02361508	0.02670189	0.03530065	0.02838682	0.02034209	0.02926844	0.02829275	0.02023510	0.02653729	0.02712162	0.0252995483333333	0.03090940	0.03636240	0.03994055	0.03675580	0.03342364	0.035478358	0.03089683	0.01694982	0.03336295	0.02930180	0.04833702	0.03758623	0.0327391083333333
1300	Methylimidazole acetaldehyde	0.758970077	MS2 matched	125.07132	174.3345	0.1669753	0.2117778	0.2208199	0.1822722	0.1734827	0.1400435	0.1825619	0.1915516	0.0962708	0.1599798	0.1773450	0.1562868	0.1857287	0.1730414	0.2005099	0.2391225	0.2231516	0.1803215	0.2003126	0.1840013	0.2286277	0.2064406	0.1982376	0.2258706	0.20863556	0.2490589	0.2087635	0.4058550	0.2994048	0.3002862	0.3373767	0.300124183333333
211	Methylmalonic acid	0.994563308	MS2 matched	117.0183523	186.0435	0.7775328	0.7405779	0.8885437	0.8242455	0.7703214	0.8024461	0.800611233333333	0.8187112	0.7384197	0.7428958	0.8913226	0.797837325	0.7495154	0.8219254	0.7080481	0.7831364	0.6792001	0.6673144	0.734856633333333	0.7472898	1.0259071	0.7667208	0.7791326	0.8045596	0.82472198	1.3327537	0.8081658	0.8046518	1.4758969	0.8993550	1.0456910	1.0610857
1301	Methylpyrazine	0.988212462	MS2 matched	95.06109427	402.5915	0.08008679	0.09185154	0.11492898	0.16163294	0.12353654	0.10143354	0.112245055	0.08625015	0.07187860	0.08223707	0.08016801	0.0801334575	0.09850597	0.06260497	0.17958394	0.04308891	0.07009733	0.07416494	0.0880076766666667	0.04683297	0.23476656	0.11111676	0.10578189	0.08390253	0.116480142	0.03124373	0.08526186	0.06235537	0.11105126	0.09800517	0.06477367	0.07544851
212	Methylsuccinic acid	0.817541923	MS2 matched	131.0340876	385.45	0.35126745	0.11610154	0.11832710	0.05043286	0.11657089	0.13139462	0.147349076666667	0.30123384	0.31070236	0.10324459	0.11981310	0.2087484725	0.10450408	0.09736028	0.11221235	0.11274665	0.09966509	0.11342724	0.106652615	0.10874814	0.38938224	0.32738569	0.10087625	0.11437356	0.208153176	0.09109099	0.32621706	0.10682940	0.14459771	0.12008117	0.13848514	0.154550245
1302	Millefin	0.887857615	MS2 matched	351.1787358	522.039	0.008250951	0.009938206	0.037876494	0.010074344	0.008301722	0.007099995	0.0135902853333333	0.007692851	0.008126873	0.008954414	0.010096113	0.00871756275	0.008205561	0.013653816	0.006296642	0.011996073	0.012978662	0.010853770	0.0106640873333333	0.008042789	0.021810025	0.011449716	0.005751399	0.006811657	0.0107731172	0.010638537	0.006018020	0.009922460	0.010696100	0.007849080	0.013893084	0.0098362135
1303	Mintsulfide	0.372023769	MS2 matched	237.1704993	39.15675	0.14932654	0.15131049	0.15295496	0.16334692	0.14608472	0.08917569	0.14203322	0.02729436	0.02644688	0.02592204	0.02796801	0.0269078225	0.11719139	0.11696477	0.10272948	0.15834613	0.14566554	0.09389936	0.122466111666667	0.08330078	0.15101859	0.17100407	0.09736050	0.09642501	0.11982179	0.14732236	0.06923677	0.18810246	0.15738275	0.12559402	0.19300152	0.146773313333333
213	Miscanthoside	0.356747231	MS2 matched	449.1044224	275.578	0.004316147	0.005042063	0.004437560	0.002854565	0.003194732	0.002558201	0.003733878	0.005276513	0.004374851	0.004163308	0.004107800	0.004480618	0.004660456	0.005072416	0.004313542	0.005457996	0.006213824	0.005747444	0.00524427966666667	0.004673216	0.005303480	0.005600221	0.005255570	0.004715812	0.0051096598	0.005560265	0.003156096	0.004534244	0.005017510	0.004200405	0.006215082	0.00478060033333333
1304	Montecristin	0.653251	MS2 matched	575.5048084	168.7255	0.027040441	0.025494717	0.029577838	0.046197246	0.015527210	0.024971474	0.028134821	0.018583177	0.020291153	0.021807792	0.016228556	0.0192276695	0.019125000	0.008439271	0.017140202	0.014751316	0.013262335	0.018876238	0.015265727	0.018814617	0.027996670	0.019373743	0.029161331	0.027883299	0.024645932	0.018245082	0.022291857	0.018963817	0.039811605	0.024697881	0.024937865	0.0248246845
1305	Morpholine	0.968813231	MS2 matched	88.0764346	287.4645	0.013902367	0.009915079	0.014473000	0.015469010	0.010453109	0.014192848	0.0130675688333333	0.017759958	0.014903208	0.010901384	0.015288159	0.01471317725	0.019140951	0.010314520	0.016807488	0.015113562	0.016442564	0.017599402	0.0159030811666667	0.016929433	0.010699479	0.012705571	0.011945976	0.010527275	0.0125615468	0.014493285	0.014559421	0.011363186	0.010738664	0.012245351	0.014632771	0.0130054463333333
1306	Mulberrofuran M	0.919572	MS2 matched	591.1250747	448.696	0.004506472	0.003595033	0.003449837	0.004081926	0.005471359	0.003224885	0.00405491866666667	0.003987874	0.003535807	0.003853225	0.003450977	0.00370697075	0.003150513	0.003783980	0.002766020	0.002270952	0.002458926	0.002887106	0.0028862495	0.004703839	0.005009101	0.005728602	0.003193799	0.003900392	0.0045071466	0.003939540	0.002446446	0.003221549	0.002619236	0.004169133	0.003712507	0.00335140183333333
1307	Muramic acid	0.432298846	MS2 matched	252.1098898	314.848	0.008447641	0.009397855	0.007624912	0.008410576	0.007341113	0.015121587	0.009390614	0.010388242	0.009912987	0.010125543	0.009834848	0.010065405	0.005755182	0.006123019	0.010331483	0.009125457	0.006230063	0.008742776	0.00771799666666667	0.010058167	0.007582336	0.006663381	0.010536494	0.011366921	0.0092414598	0.008728324	0.012952562	0.011639579	0.012970452	0.013243088	0.007107962	0.0111069945
1308	Muricatenol	0.581437	MS2 matched	609.5261723	154.175	0.11138686	0.09842164	0.13860852	0.14477011	0.12127328	0.10283753	0.119549656666667	0.11047583	0.09941384	0.10225209	0.09746304	0.1024012	0.10527170	0.09002069	0.10689463	0.08014633	0.08929766	0.09892599	0.0950928333333333	0.08335505	0.12810676	0.12702895	0.09058654	0.08208774	0.102233008	0.08139588	0.09898948	0.08838225	0.14759017	0.09438265	0.17366260	0.114067171666667
214	Myristic acid	0.998941769	MS2 matched	227.201384	39.21575	1.2751849	1.0310885	2.5713308	1.8983310	3.2583587	3.0927421	2.18783933333333	2.4568771	2.2239211	2.3155661	2.4132372	2.352400375	2.1973459	2.3381931	1.8433983	2.0292605	2.1230188	2.1621747	2.11556521666667	0.7981356	2.1798282	3.5373712	1.8539606	2.0538474	2.0846286	0.7810932	2.7726698	2.7388196	2.7087326	1.9283175	1.9638257	2.14890973333333
215	N-(2-Furoyl)glycine	0.539907077	MS2 matched	168.0328987	144.667	0.12443067	0.14359594	0.10016713	0.09254249	0.13010796	0.17789150	0.128122615	0.13514199	0.10489726	0.15045259	0.11903415	0.1273814975	0.07069441	0.09992176	0.13936994	0.08338513	0.08640917	0.08659122	0.0943952716666667	0.12960612	0.14496135	0.11088617	0.11463942	0.09946509	0.11991163	0.09389489	0.16190807	0.10937649	0.16462297	0.17179625	0.11169383	0.13554875
216	N,N-Dimethylformamide	1	MS2 matched	72.04448161	320.168	0.01535433	0.01755335	0.01362852	0.01902478	0.01371026	0.01490132	0.0156954266666667	0.01499063	0.01576355	0.01311054	0.01484220	0.01467673	0.01821876	0.01334688	0.01437358	0.01583908	0.01613076	0.01581835	0.015621235	0.01324718	0.01534602	0.01384116	0.01465697	0.01651517	0.0147213	0.01334321	0.01601053	0.01522231	0.01880481	0.01652656	0.01662836	0.0160892966666667
1309	N,N-Dimethylguanosine	0.927190846	MS2 matched	312.1310302	202.358	2.011411e-03	5.496248e-03	5.663601e-03	6.945833e-05	4.473229e-03	5.160751e-03	0.00381244972166667	4.843932e-03	6.093992e-03	5.992974e-03	4.969211e-03	0.00547502725	7.000963e-03	8.282166e-03	8.314318e-03	8.045631e-03	1.048742e-02	1.009212e-02	0.00870376966666667	3.169625e-03	2.540762e-03	7.533098e-03	3.247012e-03	4.360487e-03	0.0041701968	8.844745e-03	4.336965e-03	6.032810e-03	3.222939e-03	9.127161e-03	3.677599e-03	0.00587370316666667
1310	N,N-Dimethylsphingosine	0.644561077	MS2 matched	328.3220877	80.00595	0.013081194	0.014677762	0.010180228	0.014252248	0.008475678	0.014308380	0.012495915	0.010631794	0.010526683	0.010641932	0.010424672	0.01055627025	0.008681676	0.006733464	0.020408003	0.007492465	0.008041847	0.012462702	0.0106366928333333	0.006223057	0.010830830	0.006402307	0.009006611	0.007859706	0.0080645022	0.009617306	0.013788704	0.012658480	0.020607892	0.019156323	0.009946035	0.01429579
1311	N-[(4E,8E)-1,3-dihydroxyoctadeca-4,8-dien-2-yl]hexadecanamide	0.516675692	MS2 matched	536.5056179	98.0987	0.056743072	0.025497121	0.018713498	0.036190083	0.023479633	0.036204541	0.032804658	0.018625400	0.025524873	0.018254048	0.021278779	0.020920775	0.015586672	0.003274408	0.017995867	0.009863391	0.006594980	0.017618394	0.0118222853333333	0.027333152	0.023370326	0.015319344	0.053977584	0.058840842	0.0357682496	0.018725927	0.035817770	0.023907602	0.043722975	0.022622748	0.012180245	0.0261628778333333
1312	N-[(4E,8Z)-1,3-dihydroxyoctadeca-4,8-dien-2-yl]hexadecanamide 1-glucoside	0.380429769	MS2 matched	698.5584065	66.3758	0.09423815	0.06556916	0.04224189	0.05844694	0.05230673	0.10124837	0.06900854	0.06643887	0.06329931	0.05543033	0.05955214	0.0611801625	0.03255527	0.01442210	0.05013088	0.02465510	0.01990353	0.04006886	0.03028929	0.06817239	0.07324854	0.04274253	0.11234978	0.11440062	0.082182772	0.04236618	0.09392864	0.04596089	0.09799641	0.05683175	0.03227660	0.0615600783333333
1313	N-[(4-Hydroxy-3-methoxyphenyl)methyl]octanamide	0.946806462	MS2 matched	280.1917907	648.311	0.004723709	0.003776080	0.003758052	0.005181997	0.004202753	0.005759937	0.004567088	0.002899572	0.004580483	0.005291269	0.003985092	0.004189104	0.004142381	0.003785022	0.004706335	0.004074333	0.004259759	0.004660145	0.00427132916666667	0.004968291	0.003606735	0.009311969	0.003912226	0.003920050	0.0051438542	0.003590805	0.004107026	0.004643410	0.005385806	0.004333656	0.004921766	0.00449707816666667
1314	N1-Methyl-2-pyridone-5-carboxamide	0.655580769	MS2 matched	153.066384	76.5874	0.06085512	0.04901486	0.04407637	0.04564905	0.07771283	0.06604069	0.05722482	0.07096635	0.09648209	0.06682579	0.11813125	0.08810137	0.08382875	0.08544050	0.08121156	0.11754200	0.06812106	0.21078714	0.107821835	0.14622202	0.11878476	0.14123869	0.13899894	0.16276291	0.141601464	0.08490274	0.12478408	0.07704471	0.04967501	0.10584635	0.10720239	0.09157588
1315	N2-Galacturonyl-L-lysine	0.775680077	MS2 matched	323.1458991	76.6691	0.007217293	0.011903612	0.006453194	0.005361071	0.006191160	0.008374144	0.00758341233333333	0.007120624	0.006233836	0.004768308	0.006829291	0.00623801475	0.007100007	0.003893383	0.013541127	0.008910864	0.006451269	0.006646426	0.00775717933333333	0.004278372	0.004140750	0.003984721	0.008627580	0.009200104	0.0060463054	0.007121191	0.006772980	0.005834600	0.007967212	0.009362414	0.005321672	0.00706334483333333
1316	N2-gamma-Glutamylglutamine	0.881188692	MS2 matched	276.1196283	438.216	1.2844938	1.6218261	1.3300662	0.8503916	1.2998835	1.2310236	1.26961413333333	1.4682100	1.5629865	1.4706099	1.5540025	1.513952225	1.4571058	2.6377226	1.4719470	1.7803208	2.0085860	1.4724576	1.80468996666667	1.8688540	1.2095702	1.4258934	1.4308510	1.4792207	1.48287786	1.8841907	1.0880068	1.2931443	0.7708292	1.1429620	0.9853325	1.19407758333333
1317	N2-Succinoylarginine	0.586735692	MS2 matched	275.1357474	322.863	0.11445860	0.16250600	0.15908309	0.03531899	0.11215054	0.06150325	0.107503411666667	0.14276370	0.14109858	0.13254841	0.12830197	0.136178165	0.14939962	0.15679587	0.10355604	0.12891342	0.13379646	0.13868268	0.135190681666667	0.13036321	0.11889909	0.07859774	0.13188988	0.05548379	0.103046742	0.09511310	0.07841489	0.11555324	0.05922179	0.13130781	0.09862957	0.0963734
1318	N2-Succinyl-L-ornithine	0.364692692	MS2 matched	233.113733	449.8395	4.132490	4.939369	3.751444	4.274822	4.024314	5.487462	4.4349835	4.655848	4.781895	4.476468	4.373126	4.57183425	2.060605	2.677599	3.374704	2.510133	2.356251	2.495200	2.579082	5.628490	5.420901	4.894078	6.101505	6.194922	5.6479792	5.549502	6.436929	6.442344	5.389811	6.130549	5.794452	5.9572645
1319	N4-Acetylsulfamethoxazole	0.546561846	MS2 matched	296.0666181	401.714	1.0627808	1.1235563	0.9794777	1.3107377	0.9885088	1.2103173	1.1125631	0.9830662	1.0014308	1.1053139	1.0640862	1.038474275	1.0733378	1.0512154	1.2867663	1.0567177	1.1825601	1.0706287	1.12020433333333	1.0604818	1.1985044	1.0881953	1.0825043	1.0592101	1.09777918	0.9874598	1.0888590	1.0589100	1.1994464	1.1480009	1.4479085	1.15509743333333
1320	N5-Acetyl-N2-gamma-L-glutamyl-L-ornithine	0.702851308	MS2 matched	304.1511862	320.572	0.011882906	0.021995361	0.015526080	0.008232841	0.022673294	0.025931332	0.017706969	0.022129180	0.017900433	0.020600003	0.018747560	0.019844294	0.018099867	0.031334622	0.026010899	0.033621163	0.032471437	0.015670500	0.0262014146666667	0.034360151	0.015578195	0.018652990	0.030813636	0.023646536	0.0246103016	0.014501672	0.005613029	0.008730449	0.005249834	0.007854231	0.008486748	0.00840599383333333
217	N6-Methyladenosine	0.798691308	MS2 matched	340.1186368	57.8503	0.007641831	0.018252408	0.007843906	0.007430962	0.008585429	0.003727299	0.00891363916666667	0.012673198	0.010669754	0.008908580	0.011915274	0.0110417015	0.013698488	0.010986596	0.016191016	0.011362474	0.015898927	0.013193170	0.0135551118333333	0.002272315	0.006324504	0.006914485	0.009469990	0.010149953	0.0070262494	0.017066429	0.008866721	0.015171593	0.013996718	0.019309018	0.013279864	0.0146150571666667
1321	N-a-Acetyl-L-arginine	0.879936154	MS2 matched	217.1301652	383.592	0.356045949	0.281805919	0.335092778	0.317588555	0.374045436	0.280679085	0.324209620333333	0.366579340	0.361077556	0.357225294	0.381848531	0.36668268025	0.525255665	0.608732511	0.489771751	0.521797005	0.568414561	0.515949375	0.538320144666667	0.363717219	0.312715929	0.002297198	0.320287091	0.346653133	0.269134114	0.243579729	0.275302871	0.224567384	0.199776346	0.176521590	0.290429226	0.235029524333333
1322	N-Acetoxymethylflindersine	0.640192077	MS2 matched	300.1216298	329.757	0.079781149	0.033123658	0.063413950	0.032171268	0.052470882	0.042041308	0.0505003691666667	0.029624820	0.025373577	0.025299843	0.025189321	0.02637189025	0.018989984	0.019276136	0.007282918	0.012248129	0.010596007	0.011704400	0.0133495956666667	0.010416183	0.035537331	0.030791866	0.015121419	0.020561107	0.0224855812	0.029673951	0.014523404	0.014846410	0.012904341	0.012991218	0.017306939	0.0170410438333333
1323	N-Acetyl-7-O-acetylneuraminic acid	0.489543231	MS2 matched	352.124746	311.411	0.004073229	0.007885221	0.005309118	0.003659935	0.004022402	0.007145837	0.00534929033333333	0.005134723	0.005881906	0.005231276	0.004909362	0.00528931675	0.004630121	0.003794814	0.005751243	0.005598173	0.004259806	0.005287253	0.00488690166666667	0.002807543	0.003708963	0.002571130	0.006660358	0.006724775	0.0044945538	0.006401595	0.005322670	0.004803273	0.004703942	0.006641536	0.004128375	0.00533356516666667
1324	N-acetyl-alpha-D-galactosamine 1-phosphate	0.700736231	MS2 matched	302.0644687	220.8785	0.011505883	0.022027493	0.017440523	0.011700200	0.012204931	0.008666137	0.0139241945	0.013373303	0.016908441	0.014820987	0.011792770	0.01422387525	0.016865197	0.017945412	0.013975790	0.019798811	0.027955207	0.023746782	0.0200478665	0.025442285	0.023414112	0.024253669	0.017093871	0.012284936	0.0204977746	0.022854221	0.009169451	0.008914395	0.013911906	0.014812816	0.018032683	0.014615912
218	N-Acetyl-a-neuraminic acid	0.986789308	MS2 matched	308.0991523	378.648	0.2165943	0.2306084	0.2693328	0.1447785	0.2129911	0.1496762	0.203996883333333	0.2403037	0.2671548	0.2337901	0.2407823	0.245507725	0.3378013	0.3203317	0.2047052	0.2774758	0.3498285	0.3211610	0.301883916666667	0.2560183	0.2449918	0.2999117	0.2263442	0.2776124	0.26097568	0.3326484	0.1853367	0.1511339	0.1368683	0.2171948	0.1814972	0.200779883333333
1325	N-Acetylasparagine	0.336364385	MS2 matched	175.0718204	408.2475	0.2292755	0.2036281	0.1999803	0.1845485	0.2425362	0.2695070	0.221579266666667	0.2399560	0.2513566	0.2601019	0.2638203	0.2538087	0.2378142	0.3159057	0.2145370	0.2677358	0.2765094	0.2362453	0.258124566666667	0.3127393	0.2328653	0.2662774	0.2240408	0.2754515	0.26227486	0.2588599	0.2526688	0.2776046	0.1851269	0.1860298	0.2380528	0.233057133333333
1326	N-Acetyldehydroanonaine	0.771651385	MS2 matched	306.119321	83.4104	0.04632773	0.06418136	0.02967963	0.04128731	0.03884327	0.04165464	0.0436623233333333	0.03119501	0.04214392	0.01838175	0.03602981	0.0319376225	0.04206900	0.01568486	0.05770665	0.04456027	0.02633533	0.06653385	0.0421483266666667	0.01402958	0.01903201	0.01583244	0.04490690	0.04843501	0.028447188	0.03945668	0.03116541	0.04245395	0.03919116	0.05582666	0.04413118	0.0420375066666667
219	N-Acetyl-D-glucosamine	0.713106615	MS2 matched	232.0462492	80.6155	0.03050622	0.01711160	0.02401320	0.06402672	0.04159949	0.03975417	0.0361685666666667	0.01254457	0.02645215	0.01984933	0.02748530	0.0215828375	0.01370886	0.02146948	0.02307373	0.01811151	0.02195226	0.02984316	0.0213598333333333	0.01294426	0.01314084	0.01275466	0.01046147	0.02463160	0.014786566	0.02887977	0.01456263	0.01271353	0.03737063	0.02834773	0.01836120	0.0233725816666667
220	N-Acetyl-D-Glucosamine 6-Phosphate	0.715856692	MS2 matched	300.0494241	456.2585	0.01315557	0.02197523	0.01540315	0.01417641	0.02410660	0.02572706	0.01909067	0.01910838	0.01684212	0.04070000	0.02022660	0.024219275	0.03386488	0.03668963	0.02015652	0.03491218	0.03600525	0.02069541	0.0303873116666667	0.02285299	0.02237621	0.02025046	0.01560780	0.01867898	0.019953288	0.02485475	0.02269927	0.03086382	0.01226020	0.01564886	0.04703329	0.0255600316666667
1327	N-Acetyl-D-neuraminic acid	0.916390923	MS2 matched	310.1140515	378.93	0.09613219	0.10176519	0.12663410	0.06035882	0.10057183	0.06351086	0.0914954983333333	0.10418588	0.10248723	0.10815879	0.10684293	0.1054187075	0.12249384	0.13300697	0.10765386	0.11211170	0.14954570	0.12680251	0.125269096666667	0.10434238	0.09851244	0.12518764	0.12747809	0.09731782	0.110567674	0.11902579	0.07246093	0.05955139	0.05575042	0.08419892	0.07317668	0.0773606883333333
221	N-Acetylglutamic acid	0.924079846	MS2 matched	188.055914	410.252	0.02550912	0.02949463	0.02251075	0.02954395	0.02811397	0.03761993	0.028798725	0.02223981	0.02234826	0.02198405	0.02227448	0.02221165	0.02079271	0.01571949	0.02612598	0.02991551	0.02270526	0.02392682	0.0231976283333333	0.01873227	0.02573303	0.01860717	0.02653625	0.02568320	0.023058384	0.01944930	0.01845411	0.02436986	0.03321141	0.02667099	0.02558873	0.0246240666666667
222	N-Acetylglycine	0.631562	MS2 matched	116.0343415	320.1735	2.017108	1.894564	1.769860	2.226783	1.900078	1.927019	1.955902	1.768533	1.870024	1.846314	1.921769	1.85166	2.077612	1.746294	2.036220	2.090329	2.052046	2.233331	2.03930533333333	1.661711	2.063477	1.873843	1.810771	1.958655	1.8736914	1.629185	1.730488	1.963776	2.194781	1.800505	2.119618	1.90639216666667
1328	N-Acetylhistamine	0.993132923	MS2 matched	154.0979946	144.102	0.014715393	0.025083659	0.022247106	0.014578419	0.019847678	0.043455109	0.0233212273333333	0.026593277	0.019899245	0.019552278	0.018857887	0.02122567175	0.017075124	0.015955655	0.042619914	0.020366793	0.019219668	0.039978999	0.0258693588333333	0.009284513	0.031050524	0.007806307	0.013661214	0.014510538	0.0152626192	0.004726958	0.017262813	0.009159229	0.027744159	0.044668643	0.011719070	0.0192134786666667
1329	N-Acetylhistidine	0.537907385	MS2 matched	198.0895747	357.3105	0.61729260	0.55319630	0.48496612	0.24207811	0.37632086	0.43909389	0.45215798	0.33676304	0.33076520	0.33257175	0.32237868	0.3306196675	0.11532417	0.20618082	0.39491373	0.09656352	0.12454709	0.24392312	0.196908741666667	0.37563016	0.18758872	0.31363339	0.48568738	0.50881233	0.374270396	0.20281791	0.47964320	0.16069986	0.13728884	0.30983558	0.19242988	0.247119211666667
1330	N-Acetyllactosamine	0.913047231	MS2 matched	384.1513007	440.862	0.005540333	0.003739921	0.003886553	0.004011366	0.005500787	0.002855134	0.00425568233333333	0.003849654	0.004030750	0.004010774	0.002899492	0.0036976675	0.001962220	0.003156397	0.002345918	0.002594470	0.002584557	0.002306783	0.00249172416666667	0.003156961	0.002401506	0.002794287	0.002818485	0.003171885	0.0028686248	0.003680124	0.005242728	0.003567158	0.002422065	0.003391001	0.004361352	0.00377740466666667
223	N-Acetyl-L-aspartic acid	0.970793231	MS2 matched	174.0397767	397.9045	125.4579	124.9527	108.7968	127.0999	115.4778	125.5541	121.2232	118.0501	113.6285	109.2577	117.6582	114.648625	102.7426	108.2352	117.0451	117.3379	119.1619	115.9360	113.409783333333	112.5664	122.5275	117.1509	115.5609	117.7730	117.11574	113.2540	114.2515	125.0496	112.2036	125.7861	121.0515	118.599383333333
224	N-Acetyl-L-glutamate	0.997918154	MS2 matched	188.055959	392.223	0.4282199	1.0737017	0.3408692	0.3495863	1.0243013	1.5649352	0.7969356	0.6153746	0.6530521	0.6075005	0.6375632	0.6283726	0.2801608	0.4453287	0.7387707	1.5162552	1.1950202	0.2506761	0.73770195	0.6221866	0.2287816	0.2553038	0.8089867	0.5955461	0.50216096	0.5692891	0.1932621	0.7358815	0.5457647	0.6079269	0.1918321	0.473992733333333
225	N-Acetyl-L-methionine	0.994035154	MS2 matched	190.0538894	206.263	0.3799417	0.3591859	0.3377071	0.3870767	0.4904562	0.4080386	0.393734366666667	0.3664244	0.3507535	0.3440569	0.3818628	0.3607744	0.2420880	0.3925969	0.2888121	0.4070970	0.3611012	0.2395869	0.32188035	0.4498386	0.3591171	0.2104300	0.3113572	0.3728260	0.34071378	0.3201629	0.4437802	0.4223902	0.3506054	0.3636483	0.4114634	0.385341733333333
226	N-Acetyl-L-phenylalanine	0.854315769	MS2 matched	206.0819864	187.1655	0.08042620	0.07266605	0.08505778	0.06988927	0.09453222	0.10980017	0.0853952816666667	0.11970888	0.11895784	0.11528602	0.12015141	0.1185260375	0.12534121	0.16079657	0.21856178	0.13664687	0.13649888	0.13669003	0.152422556666667	0.13114994	0.13955694	0.08704046	0.10161084	0.15107735	0.122087106	0.09226173	0.14617362	0.08092680	0.09960344	0.11263431	0.08938046	0.103496726666667
1331	N-Acetylmuramate	0.807810692	MS2 matched	294.1206343	69.8127	0.011554254	0.012904176	0.011025951	0.010467246	0.008102826	0.008807339	0.0104769653333333	0.010614059	0.012233601	0.010888903	0.009124533	0.010715274	0.009320573	0.006721417	0.013249910	0.010385855	0.007921497	0.014435073	0.0103390541666667	0.009947765	0.008010192	0.011331361	0.010648322	0.012337606	0.0104550492	0.010709277	0.011526230	0.011639060	0.008874913	0.011410041	0.009717620	0.0106461901666667
1332	N-Acetylornithine	0.841177	MS2 matched	175.1082686	371.01	0.04298372	0.03244456	0.03817907	0.03082040	0.04377002	0.03250141	0.0367831966666667	0.04265371	0.04158660	0.04366858	0.04448451	0.04309835	0.02794230	0.03074787	0.02247859	0.02964245	0.02363900	0.02536660	0.026636135	0.05794580	0.04601262	0.06537979	0.04345887	0.05260486	0.053080388	0.06342416	0.04930601	0.06817087	0.04839243	0.04072614	0.04282306	0.052140445
1333	N-Acetylputrescine	0.718330538	MS2 matched	131.1183416	352.696	0.02638074	0.02289082	0.02737794	0.02862705	0.03072983	0.02976232	0.0276281166666667	0.02662320	0.02526430	0.02289676	0.02710666	0.02547273	0.02962694	0.03065720	0.02752940	0.03086683	0.02682456	0.03828153	0.0306310766666667	0.01388113	0.01758524	0.01290605	0.01232330	0.01250927	0.013840998	0.03043367	0.03234414	0.03045101	0.03423743	0.04216422	0.03359349	0.03387066
227	N-Acetylserine	0.723350462	MS2 matched	146.0450462	305.2955	0.2261120	0.2293925	0.1817132	0.2219235	0.2584047	0.3008252	0.236395183333333	0.2050540	0.2248989	0.2249992	0.2311676	0.221529925	0.1893922	0.1989320	0.2842979	0.3085526	0.2558383	0.2141972	0.241868366666667	0.2555524	0.2259163	0.1999108	0.2630362	0.2419257	0.23726828	0.1941733	0.1713890	0.2012915	0.2183408	0.1967423	0.1742303	0.192694533333333
228	N-Acetylvaline	0.332262462	MS2 matched	158.0815325	197.301	0.02616392	0.02626734	0.03110992	0.03592193	0.03231524	0.03464728	0.0310709383333333	0.03130129	0.03246641	0.03231703	0.03741733	0.033375515	0.02743580	0.02920269	0.02713205	0.03080349	0.02513196	0.03429648	0.0290004116666667	0.02230662	0.02771799	0.02651508	0.02565523	0.02699256	0.025837496	0.02560049	0.02806231	0.02230697	0.03157791	0.03285458	0.03723529	0.0296062583333333
1334	N-Acryloylglycine	0.386830615	MS2 matched	130.0504207	190.009	0.035152807	0.036052600	0.025230679	0.033429050	0.026740495	0.032718438	0.0315540115	0.026702002	0.021015297	0.026119140	0.024201326	0.02450944125	0.011947172	0.019718571	0.020294588	0.028570490	0.028005673	0.026667807	0.0225340501666667	0.008318805	0.040468035	0.028873506	0.036287446	0.028084792	0.0284065168	0.019232329	0.027795262	0.023597012	0.038460851	0.039812165	0.038432085	0.0312216173333333
1335	NAD	0.946035	MS2 matched	664.119656	443.963	1.495742e-03	6.754699e-04	1.274964e-03	4.380484e-04	2.486501e-03	2.208323e-03	0.00142984138333333	2.565320e-03	2.013572e-03	2.475390e-03	2.288816e-03	0.0023357745	1.066430e-03	3.037332e-03	6.528820e-05	9.664572e-04	2.288112e-03	9.365084e-04	0.00139335463333333	2.126138e-03	2.073015e-03	2.122146e-03	2.501115e-03	2.600790e-03	0.0022846408	2.026834e-03	5.825733e-05	9.615128e-04	7.386674e-04	5.223680e-04	1.003344e-03	0.000885163921666667
229	Naphthalene-2-sulfonic acid	0.615631615	MS2 matched	207.0118314	32.9847	0.2278424	0.2658880	0.2432284	0.2707592	0.1553111	0.3934904	0.259419916666667	0.3033093	0.3158195	0.3393972	0.3724276	0.3327384	0.1035208	0.1393430	0.1788546	0.1606483	0.1313846	0.1697660	0.147252883333333	0.1577411	0.1856740	0.2281173	0.2944491	0.1458151	0.20235932	0.1105614	0.1522810	0.2393431	0.2304548	0.2016783	0.1638032	0.1830203
230	N-Arachidonoyl GABA	0.788823154	MS2 matched	388.2863946	56.7245	0.009354727	0.007133365	0.015854489	0.005333232	0.009666855	0.002533057	0.00831262083333333	0.011020242	0.010551854	0.009110832	0.008643560	0.009831622	0.013516820	0.012508595	0.005711904	0.009577694	0.012308510	0.012294747	0.0109863783333333	0.013713962	0.011453002	0.013872718	0.012058004	0.008149707	0.0118494786	0.016258117	0.008870945	0.009235486	0.002746890	0.005613052	0.007572616	0.008382851
231	N-Arachidonoyl glycine	0.795013	MS2 matched	360.2547478	87.38845	0.022986350	0.013250078	0.016285853	0.007847979	0.010503649	0.005818724	0.0127821055	0.016261957	0.015895572	0.017646837	0.017396484	0.0168002125	0.019686737	0.021739942	0.020838405	0.014145247	0.019522518	0.023018946	0.0198252991666667	0.030189847	0.010782104	0.020317928	0.018939458	0.018738235	0.0197935144	0.020432539	0.015171761	0.014818778	0.011489885	0.013239010	0.012103070	0.0145425071666667
1336	N-Carbamoyl-2-amino-2-(4-hydroxyphenyl)acetic acid	0.349419538	MS2 matched	211.0719091	277.2315	0.02897808	0.02764352	0.02504668	0.02120255	0.01947338	0.02185005	0.0240323766666667	0.02870975	0.02910437	0.02980453	0.02903344	0.0291630225	0.02486061	0.03568866	0.03073835	0.03275252	0.03169062	0.02928457	0.0308358883333333	0.02727662	0.02788525	0.02815778	0.02693532	0.03055492	0.028161978	0.03173165	0.02141718	0.02231528	0.02354536	0.02663240	0.02526846	0.0251517216666667
1337	N-Cyclopropyl-trans-2-cis-6-nonadienamide	0.792672923	MS2 matched	194.1546655	33.52785	0.08969045	0.08292338	0.09688461	0.10855525	0.09373895	0.08715222	0.0931574766666667	0.08240042	0.08189332	0.07748046	0.08576944	0.08188591	0.08842059	0.08982508	0.09829062	0.11366837	0.10718553	0.07095025	0.0947234066666667	0.08228001	0.10127509	0.10049910	0.08633472	0.08731894	0.091541572	0.08995386	0.07220792	0.08515057	0.10278221	0.11734443	0.10679134	0.095705055
1338	Neolinustatin	0.538863846	MS2 matched	446.1610111	402.606	0.015551354	0.004245621	0.007774557	0.010680271	0.007513478	0.012312629	0.00967965166666667	0.008027729	0.004646613	0.013469456	0.009466486	0.008902571	0.006207526	0.008763702	0.010554325	0.004659380	0.014343662	0.004931741	0.00824338933333334	0.006988579	0.006572384	0.010537941	0.005133745	0.014724459	0.0087914216	0.010988526	0.011047754	0.009160406	0.005535198	0.013537883	0.013749992	0.0106699598333333
1339	Nervonyl carnitine	0.993305308	MS2 matched	102.1282993	181.0305	6.614053	5.873957	17.601591	6.644656	6.982839	6.538735	8.37597183333333	5.524542	1.825404	17.541995	5.450904	7.58571125	4.940872	4.850691	3.004873	6.697133	11.334136	5.635805	6.07725166666667	11.267838	7.711183	6.715066	7.021297	18.913762	10.3258292	5.270308	6.786683	4.371884	9.809720	5.862816	6.030248	6.3552765
232	N-Formyl-L-aspartate	0.367516615	MS2 matched	160.0243327	90.24175	0.05577795	0.05612360	0.04707576	0.07266490	0.05625214	0.04682577	0.0557866866666667	0.03211148	0.05131302	0.03470342	0.05089489	0.0422557025	0.05145614	0.03628699	0.03058332	0.03195271	0.03735592	0.06011939	0.0412924116666667	0.01975476	0.05786677	0.03997321	0.05308395	0.05919492	0.045974722	0.04774341	0.02999716	0.05842413	0.06559439	0.03296841	0.05817904	0.0488177566666667
1340	NG,NG-dimethyl-L-arginine	0.919257769	MS2 matched	203.1508685	526.899	0.11140318	0.11202243	0.10708778	0.12435229	0.07845253	0.08117534	0.102415591666667	0.12289598	0.13135942	0.10609005	0.13876616	0.1247779025	0.08886809	0.09604716	0.09270425	0.08981592	0.10346813	0.08127136	0.0920291516666667	0.11975385	0.14421529	0.14863498	0.09778772	0.10626059	0.123330486	0.13903116	0.18531065	0.17940574	0.15538752	0.17322051	0.16426793	0.166103918333333
1341	Nicotinamide	0.999903308	MS2 matched	123.055513	56.12995	28.20594	28.86007	25.90119	24.26320	28.21095	30.91931	27.7267766666667	29.37849	30.25007	31.31457	27.47361	29.604185	26.85261	34.18689	31.21032	30.78799	27.93266	31.36185	30.38872	30.53435	29.65752	24.72475	25.77585	28.38165	27.814824	29.23628	32.35312	30.47520	25.44177	27.64625	26.69655	28.6415283333333
1342	N-Isobutyl-2,4,8,10,12-tetradecapentaenamide	0.753151615	MS2 matched	274.2134638	561.5635	0.015858650	0.017021753	0.014101597	0.016800418	0.013887407	0.021212871	0.0164804493333333	0.017594471	0.019446749	0.017075527	0.017413871	0.0178826545	0.010360705	0.009820781	0.022721868	0.009092848	0.009380346	0.015921881	0.0128830715	0.016291339	0.014951738	0.010202458	0.017716744	0.018957481	0.015623952	0.017504624	0.031830553	0.023586600	0.022822447	0.035028032	0.018754922	0.0249211963333333
1343	N-Lactoyl ethanolamine phosphate	0.623234308	MS2 matched	214.0482444	388.6215	0.03506928	0.03173916	0.04033543	0.03135679	0.03609996	0.04108547	0.0359476816666667	0.03367361	0.03468529	0.03230547	0.03440783	0.03376805	0.01936486	0.02193738	0.02720959	0.01307037	0.02039649	0.01606427	0.0196738266666667	0.04447447	0.03864432	0.03842449	0.04128323	0.04850878	0.042267058	0.03804438	0.04657884	0.03497997	0.02685115	0.02948700	0.03048706	0.0344047333333333
1344	N-Lignoceroylsphingosine	0.794418923	MS2 matched	650.6468686	606.004	0.0017666677	0.0009485805	0.0020181122	0.0011895928	0.0009396656	0.0004670742	0.0012216155	0.0011863878	0.0013858354	0.0014455060	0.0014233538	0.00136027075	0.0014427049	0.0035201824	0.0038620041	0.0017090565	0.0028147879	0.0036977802	0.002841086	0.0004794172	0.0010207854	0.0013034893	0.0012103193	0.0004956741	0.00090193706	0.0016615889	0.0010571936	0.0002123590	0.0012703635	0.0017941083	0.0012306749	0.00120438136666667
233	N-methyl-L-glutamic Acid	0.549056462	MS2 matched	160.0606694	81.7636	1.136312e-02	9.150006e-03	1.144725e-02	6.945833e-05	1.118543e-02	1.798932e-02	0.010200764055	2.777787e-02	1.319471e-02	2.168469e-02	1.217444e-02	0.0187079275	4.176589e-02	2.821418e-02	1.701714e-02	2.981896e-02	5.317340e-02	3.080877e-02	0.03346639	3.067699e-02	2.858871e-02	2.850667e-02	2.027368e-02	2.380310e-02	0.02636983	1.490243e-02	9.590294e-03	1.004514e-02	4.552550e-03	1.029499e-02	9.951213e-03	0.00988943616666667
1345	N-Methylnicotinamide	0.831823769	MS2 matched	137.0714232	42.5552	0.098634963	0.082350340	0.098083807	0.159481008	0.177872123	0.133568965	0.124998534333333	0.073166558	0.071697993	0.057504364	0.061086331	0.0658638115	0.056226900	0.031717714	0.028033003	0.060873580	0.040048077	0.019760086	0.0394432266666667	0.016757341	0.088789640	0.026213345	0.009109073	0.027300816	0.033634043	0.052603276	0.012407264	0.055361905	0.171008050	0.125739590	0.152146496	0.0948777635
1346	N-Methylsalsolinol	0.774530615	MS2 matched	194.1182591	531.901	0.5281242	0.6259124	0.4279121	0.8317682	0.4352798	0.4790770	0.55467895	0.4383644	0.3732832	0.4188118	0.4340133	0.416118175	0.7018759	0.3800155	0.5425941	0.4466783	0.4242600	0.4631184	0.493090366666667	0.3380562	0.4856983	0.4133966	0.4544726	0.4619350	0.43071174	0.2831898	0.4826855	0.5643638	0.6404491	0.6383205	0.8864765	0.582580866666667
1347	N-Nitroso-pyrrolidine	0.84091	MS2 matched	101.0716103	313.699	0.2963139	0.3050453	0.2583975	0.3692982	0.2821506	0.2520106	0.29386935	0.2767079	0.2949617	0.3065050	0.2798472	0.28950545	0.3403848	0.2897963	0.2390624	0.2742188	0.3916018	0.3743312	0.31823255	0.2543716	0.2939110	0.3356094	0.2032514	0.2652558	0.27047984	0.2527478	0.1963384	0.3562321	0.2943544	0.2876572	0.4208207	0.301358433333333
1348	Norcapsaicin	0.853683154	MS2 matched	292.1915984	61.32205	0.006071310	0.005708673	0.007728756	0.008590974	0.006266892	0.006492265	0.00680981166666667	0.005084429	0.005031355	0.006436417	0.008915040	0.00636681025	0.005984379	0.004500656	0.005512145	0.007624247	0.006723750	0.006843150	0.0061980545	0.004321078	0.007646518	0.005651789	0.006279608	0.007288011	0.0062374008	0.007275462	0.005689518	0.005082999	0.006352427	0.010613301	0.008800526	0.00730237216666667
1349	Norchalciporyl propionate	0.556693538	MS2 matched	260.1688414	84.03925	0.014207270	0.012680205	0.009742671	0.010769995	0.010043302	0.006179551	0.0106038323333333	0.008004204	0.013817862	0.008335437	0.013013628	0.01079278275	0.012280693	0.022312908	0.008168460	0.012883684	0.012970517	0.012709886	0.013554358	0.010136776	0.006630733	0.012178758	0.008067032	0.011018754	0.0096064106	0.014517481	0.006559017	0.012244417	0.005557433	0.007708106	0.008984825	0.00926187983333333
1350	Norclozapine	0.990797615	MS2 matched	313.1262437	225.944	0.010541285	0.009630306	0.007890584	0.008197031	0.006896221	0.006526305	0.00828028866666667	0.006680417	0.009833213	0.008141136	0.007822895	0.00811941525	0.006347494	0.006406522	0.008550044	0.006963563	0.008558007	0.007969450	0.00746584666666667	0.007814081	0.007745691	0.008689742	0.012216862	0.010584495	0.0094101742	0.008770570	0.005749735	0.007700883	0.011564750	0.009206244	0.008335392	0.00855459566666667
1351	Normorphine	0.569022385	MS2 matched	272.1264408	407.3365	0.03325115	0.03056262	0.04030205	0.03679062	0.03999869	0.04394083	0.0374743266666667	0.11280319	0.11397812	0.11810422	0.12952691	0.11860311	0.07735270	0.09636569	0.11665619	0.04388198	0.07272592	0.08615035	0.082188805	0.41762831	0.33165984	0.28233099	0.26761261	0.36194642	0.332235634	0.05127848	0.09089150	0.05790695	0.04756750	0.06613747	0.05529600	0.0615129833333333
1352	N-Ornithyl-L-taurine	0.616159	MS2 matched	240.100712	400.3705	0.038129147	0.032460681	0.022922691	0.032826190	0.029192536	0.034121272	0.0316087528333333	0.036456060	0.032881656	0.032976296	0.029222989	0.03288425025	0.024260040	0.021738037	0.026979088	0.024800179	0.034860514	0.022805482	0.0259072233333333	0.032354799	0.008579272	0.043132364	0.033185306	0.033832449	0.030216838	0.035557575	0.043517998	0.036452980	0.045372680	0.037933701	0.044732637	0.0405945951666667
1353	Norophthalmic acid	0.799654769	MS2 matched	276.1197593	463.4395	0.05807717	0.08087651	0.07463755	0.10526395	0.04860490	0.12879814	0.0827097033333333	0.08739783	0.14537603	0.14814184	0.06445793	0.1113434075	0.01661044	0.10625632	0.07048191	0.10675636	0.22549417	0.08828907	0.102314711666667	0.17585070	0.06835590	0.07506997	0.06179419	0.05688814	0.08759178	0.07166485	0.02426813	0.05980258	0.09925340	0.05818085	0.05542874	0.0614330916666667
1354	Norsanguinarine	0.423121385	MS2 matched	334.1141999	311.409	0.002397542	0.005922781	0.003533705	0.003192574	0.002869527	0.005018514	0.0038224405	0.003844447	0.003371139	0.003844025	0.003120444	0.00354501375	0.003263403	0.002491222	0.004762529	0.003029961	0.003266901	0.003391620	0.003367606	0.002419777	0.002161632	0.002403449	0.004658031	0.004086699	0.0031459176	0.004575469	0.004480192	0.003242545	0.002534423	0.004503965	0.002146191	0.00358046416666667
234	Norvaline	0.876307846	MS2 matched	116.0707497	313.262	0.8941449	0.7931608	0.7635604	0.6755839	0.8906956	0.7769587	0.799017383333333	0.5745589	0.5827057	0.6404941	0.5841140	0.595468175	0.6329332	0.8122022	0.5790767	0.6252045	0.6960805	0.6491828	0.665779983333333	0.6842811	0.4769094	0.5285737	0.5105961	0.5176041	0.54359288	0.5353303	0.4164503	0.3969386	0.3059894	0.4077052	0.4181565	0.413428383333333
1355	N-Palmitoylsphingosine	0.464395308	MS2 matched	538.522108	62.92025	0.018971392	0.008559395	0.014085015	0.017125549	0.011405494	0.009126746	0.0132122651666667	0.016347236	0.014088890	0.010732154	0.059005567	0.02504346175	0.012425745	0.008400615	0.011449533	0.007515309	0.007213706	0.011987952	0.00983214333333333	0.008147415	0.019628774	0.012980103	0.014728750	0.015081561	0.0141133206	0.013137975	0.008612620	0.008044226	0.019071357	0.012316550	0.014944984	0.012687952
1356	N-Stearoylsphingosine	0.338497769	MS2 matched	566.552904	674.814	0.006201675	0.004031985	0.003515344	0.002866248	0.002501581	0.002033665	0.003525083	0.003704515	0.003571901	0.003173980	0.003567440	0.003504459	0.004449508	0.004266042	0.004192805	0.009905429	0.007501753	0.004889367	0.005867484	0.005904967	0.013912240	0.004953052	0.007560948	0.002564873	0.006979216	0.019164542	0.003847027	0.003206026	0.002310081	0.002698921	0.001786842	0.00550223983333333
1357	Nummularine B	0.412351308	MS2 matched	592.3266026	242.948	0.011941169	0.005913040	0.010280899	0.009570000	0.010313715	0.006989089	0.00916798533333333	0.011287963	0.011202843	0.012572031	0.015117026	0.01254496575	0.007017949	0.007075849	0.004736028	0.008247296	0.008611800	0.006863076	0.00709199966666667	0.011594956	0.006157166	0.009424606	0.005011271	0.007439985	0.0079255968	0.008120066	0.008012948	0.006453844	0.006288608	0.009196415	0.010231074	0.0080504925
1358	O-Acetylcarnitine	0.998847308	MS2 matched	204.1237107	320.558	1.8860189	2.9503944	1.6712389	2.6909439	3.9752358	8.3121419	3.58099563333333	2.1125047	2.1061874	2.0291167	2.0350900	2.0707247	0.7293426	1.1540364	1.5704027	1.0349998	1.1052186	0.5854437	1.0299073	1.4632909	1.5850115	0.9012123	1.8458283	1.9245609	1.54398078	1.7513404	2.4092059	2.6733157	2.8304177	2.4744122	1.5958763	2.2890947
1359	O-Acetyl-L-serine	0.905315846	MS2 matched	148.0606692	404.4255	20.51205	18.13981	18.54063	17.26964	22.70947	22.85584	20.0045733333333	20.27251	20.11917	20.48420	21.94135	20.7043075	18.23470	25.87520	15.99184	22.80700	23.59042	19.19962	20.9497966666667	23.93706	18.07717	18.61123	15.69558	19.09146	19.0825	21.75902	21.89602	19.61031	14.00840	16.49178	19.07308	18.806435
1360	Oleamide	0.970521769	MS2 matched	282.2799594	72.0926	0.09439131	0.03433586	0.05189463	0.06015919	0.05608898	0.06691317	0.0606305233333333	0.07794736	0.08321323	0.06952989	0.07649682	0.076796825	0.08183699	0.08989884	0.07324400	0.07264352	0.08324931	0.08441344	0.0808810166666667	0.07304240	0.08686336	0.08288094	0.03448905	0.07024551	0.069504252	0.04684034	0.05994370	0.03951495	0.07944286	0.05681426	0.10195508	0.0640851983333333
235	Oleic acid	0.999896615	MS2 matched	281.2486256	89.6718	2.3714099	0.5943237	0.6504556	0.5075580	0.5589102	0.5456543	0.871385283333333	0.5948141	0.5697730	0.5729971	0.6019179	0.584875525	2.1620168	0.5388686	0.6233167	0.5250895	0.5679161	0.6137870	0.838499116666667	0.5867091	0.6092978	0.6060288	0.5380528	0.6001671	0.58805112	2.1758953	0.6191421	0.5266524	0.5349065	0.5842895	0.5747792	0.835944166666667
236	Oleoyl glycine	0.360886923	MS2 matched	338.2705514	92.49885	0.014369477	0.012692519	0.014207938	0.013475526	0.010121351	0.010744052	0.0126018105	0.010802855	0.009377063	0.013730325	0.008834328	0.01068614275	0.009442935	0.013518729	0.010144991	0.008727583	0.012063833	0.015967335	0.0116442343333333	0.016812704	0.014668075	0.018574832	0.014505924	0.012736141	0.0154595352	0.012003580	0.014110401	0.010491921	0.013698411	0.012183110	0.013698293	0.0126976193333333
1361	O-Phosphoethanolamine	0.623186308	MS2 matched	142.0269733	609.359	0.03627281	0.03538779	0.04038117	0.04070826	0.02332343	0.03555929	0.035272125	0.01956592	0.01612099	0.03488725	0.03477808	0.02633806	0.03743619	0.04184132	0.02389901	0.04125151	0.04035098	0.03453483	0.0365523066666667	0.03736021	0.04176268	0.03999578	0.03329825	0.03530589	0.037544562	0.03520095	0.03542326	0.03946707	0.03264930	0.03059030	0.04641658	0.0366245766666667
1362	O-Phospho-L-Serine	0.915365	MS2 matched	186.0169097	439.3635	0.02132057	0.02370988	0.01899320	0.02478190	0.02086540	0.02299595	0.02211115	0.02296941	0.02406983	0.02351687	0.02252905	0.02327129	0.02156286	0.02271330	0.02510016	0.02502522	0.02559748	0.02129658	0.0235492666666667	0.02300694	0.02968603	0.02363371	0.02879317	0.02321628	0.025667226	0.02031809	0.02769641	0.02667658	0.02997225	0.02688196	0.03313107	0.02744606
1363	O-Phospho-L-threonine	0.799589923	MS2 matched	200.0325628	454.029	6.376976e-05	3.996636e-03	2.740002e-03	3.047785e-03	3.306226e-03	6.437429e-05	0.002203132175	1.998642e-02	2.195583e-02	1.654654e-02	2.220495e-02	0.020173435	1.375284e-02	1.575494e-02	1.256617e-02	2.086172e-02	1.582984e-02	7.902624e-03	0.014444689	3.247704e-02	1.417767e-02	1.737269e-02	3.023718e-02	2.422123e-02	0.023697162	3.918562e-02	2.741380e-02	2.838466e-02	7.722688e-05	2.190457e-02	1.831623e-02	0.0225470178133333
239	O-Phosphothreonine	0.341741	MS2 matched	198.017026	452.772	0.008217025	0.010103887	0.008477566	0.009069184	0.008669262	0.010260883	0.00913296783333333	0.011460410	0.011420284	0.011709968	0.012159734	0.011687599	0.009929454	0.010914768	0.010694744	0.011904729	0.009623205	0.009377674	0.010407429	0.014579023	0.013073704	0.009996266	0.015847840	0.018611327	0.014421632	0.015517088	0.014842205	0.013708876	0.012666163	0.013307546	0.014308343	0.0140583701666667
1364	O-Phosphotyrosine	0.802907154	MS2 matched	262.0512388	506.0565	3.824595	3.293590	4.091010	3.866500	3.345339	2.258102	3.44652266666667	4.142976	3.547448	4.247348	4.187300	4.031268	4.553728	3.561078	4.264698	4.171962	4.802712	4.273150	4.27122133333333	4.344484	4.858502	4.597161	3.280400	4.233291	4.2627676	4.147428	4.132529	4.230645	4.242553	3.992429	4.883364	4.27149133333333
1365	Oxidized glutathione	0.508583692	MS2 matched	613.1616857	502.6285	0.007340696	0.004878216	0.003855505	0.005052010	0.011895728	0.010182250	0.00720073416666667	0.008678379	0.008684976	0.008245198	0.008832743	0.008610324	0.002311640	0.011463117	0.004893574	0.006041722	0.007383131	0.002615967	0.0057848585	0.014364397	0.006943731	0.008327626	0.007310592	0.007491032	0.0088874756	0.012185842	0.007244243	0.008226776	0.004898198	0.007116267	0.005351415	0.00750379016666667
240	Oxoadipic acid	0.530838615	MS2 matched	159.0290456	285.865	0.02440284	0.02042009	0.01863146	0.01807196	0.02434708	0.01698906	0.0204770816666667	0.02365784	0.02322866	0.02415047	0.02407222	0.0237772975	0.01420972	0.01797092	0.01632007	0.01688914	0.02146472	0.02058472	0.0179065483333333	0.02854087	0.03025256	0.02320245	0.02715784	0.02297641	0.026426026	0.02450585	0.02395284	0.02072950	0.02444264	0.02347030	0.02677928	0.0239800683333333
1366	Oxonantenine	0.614445923	MS2 matched	336.0886295	422.1605	0.007577612	0.004958344	0.007887675	0.006424388	0.008675503	0.007739332	0.00721047566666667	0.006422539	0.006411298	0.007678092	0.005960705	0.0066181585	0.002981991	0.003748888	0.005163871	0.002065150	0.002932132	0.002850470	0.003290417	0.007414881	0.019145885	0.020126289	0.007361322	0.009067434	0.0126231622	0.005041578	0.010297172	0.007630096	0.004940191	0.005870230	0.012832606	0.0077686455
1367	Oxypinnatanine	0.334246462	MS2 matched	261.1022676	314.851	0.08784698	0.07091456	0.08631095	0.08778161	0.10656530	0.07903921	0.0864097683333333	0.07899797	0.07810356	0.06934851	0.06991162	0.074090415	0.06591278	0.07861174	0.04882933	0.06411133	0.06636211	0.05594392	0.0632952016666667	0.08525975	0.07096252	0.09083189	0.06782505	0.08663926	0.080303694	0.06764012	0.05754602	0.06961476	0.04143412	0.05496553	0.05369783	0.0574830633333333
1368	Oxytetracycline	0.525461	MS2 matched	456.6970064	345.762	0.0057881970	0.0028698479	0.0053329783	0.0021591034	0.0010652816	0.0025875332	0.00330049023333333	0.0008513461	0.0010080249	0.0006376494	0.0027306167	0.001306909275	0.0015280742	0.0026813427	0.0012637834	0.0022999878	0.0007088880	0.0015980048	0.00168001348333333	0.0024139646	0.0013145055	0.0019126915	0.0016243698	0.0004246289	0.00153803206	0.0009250035	0.0037638910	0.0023734300	0.0034683258	0.0014049562	0.0009861130	0.00215361991666667
241	Palmitoleic acid	0.999862615	MS2 matched	253.2175375	40.8902	10.385056	2.587415	10.575515	7.779563	8.213531	6.934204	7.74588066666667	7.361050	7.491177	7.494735	7.522630	7.467398	7.593131	6.160262	7.406170	5.533241	6.276408	7.396430	6.727607	7.098072	8.733377	9.404828	7.298158	8.215672	8.1500214	7.562807	7.590237	6.605902	6.030714	7.443221	6.458118	6.94849983333333
1369	Pandamarilactam 3x	0.324798077	MS2 matched	236.1288111	314.838	0.02783798	0.02718844	0.02697518	0.03244343	0.02768598	0.03302720	0.029193035	0.02504802	0.02820875	0.02478029	0.02391376	0.025487705	0.02302298	0.02297773	0.02933613	0.02722095	0.02463101	0.02654423	0.0256221716666667	0.02449449	0.02820580	0.02227169	0.01767843	0.02141462	0.022813006	0.02295718	0.02489668	0.03019391	0.02881687	0.03252238	0.02917582	0.0280938066666667
1370	PC(14:0/14:0)	0.585417923	MS2 matched	678.5087426	172.0605	0.4888127	0.3410951	0.5128567	0.5665347	0.5028580	0.4204157	0.472095483333333	0.3337741	0.3217704	0.3382307	0.3489180	0.3356733	0.4825089	0.4216416	0.3004546	0.4868202	0.4764310	0.3914587	0.4265525	0.3221040	0.2618750	0.4424095	0.3233326	0.3433257	0.33860936	0.3207248	0.3672066	0.3305184	0.3674067	0.2771349	0.5182002	0.363531933333333
1371	PC(14:0/15:0)	0.578425077	MS2 matched	692.5250164	148.59	0.10895801	0.10668729	0.15672017	0.11399180	0.13056870	0.13438796	0.125218988333333	0.10688575	0.10179080	0.09353234	0.10707474	0.1023209075	0.10915102	0.09631235	0.06832713	0.10691924	0.10692258	0.08557456	0.09553448	0.08487188	0.12359514	0.13329420	0.07020486	0.08340768	0.099074752	0.07463085	0.08333025	0.07612449	0.09909592	0.08139483	0.13323799	0.0913023883333333
1372	PC(14:0/20:4)	0.508843923	MS2 matched	754.5394953	162.025	0.3649857	0.2641189	0.3718601	0.3842371	0.3503415	0.1843369	0.319980033333333	0.2988845	0.2518863	0.2974482	0.3216780	0.29247425	0.3294396	0.4346116	0.1669838	0.3263008	0.3683236	0.3584645	0.330687316666667	0.2680326	0.3397894	0.3316595	0.2366550	0.2867805	0.2925834	0.2582402	0.2807147	0.2685606	0.2213232	0.1926625	0.4506255	0.278687783333333
1373	PC(14:0/P-18:0)	0.534006385	MS2 matched	718.576713	126.7415	0.001475994	0.017777027	0.030947661	0.031470713	0.014181869	0.029856747	0.0209516685	0.032055013	0.025833719	0.015416209	0.029331858	0.02565919975	0.013407076	0.073976806	0.081860457	0.040648625	0.056066828	0.056324246	0.0537140063333333	0.020176417	0.014162723	0.033736971	0.021053812	0.003375001	0.0185009848	0.005770414	0.037238584	0.002367422	0.022335976	0.018300384	0.055801708	0.023635748
1374	PC(14:1/P-18:0)	0.481652154	MS2 matched	716.5611462	162.0095	0.08158046	0.06488799	0.02625680	0.06786155	0.04676563	0.10619037	0.0655904666666667	0.06898061	0.06231709	0.05474079	0.06900202	0.0637601275	0.07593918	0.04963888	0.14285786	0.06706268	0.07047298	0.07858238	0.0807589933333333	0.04542820	0.03382144	0.02268073	0.09090407	0.06458572	0.051484032	0.04677947	0.12809155	0.04801424	0.08668055	0.06378191	0.04703950	0.0700645366666667
1375	PC(15:0/14:1)	0.407226385	MS2 matched	690.5086838	169.835	0.15822531	0.15505976	0.20332838	0.21228524	0.15845369	0.17242372	0.17662935	0.14638325	0.13615947	0.11953211	0.13436055	0.134108845	0.13166199	0.08893546	0.11896529	0.11260841	0.10204976	0.14030223	0.115753856666667	0.11712707	0.16292808	0.14945230	0.18758246	0.16292139	0.15600226	0.09947756	0.12824930	0.14012237	0.17038955	0.11983851	0.17402313	0.138683403333333
1376	PC(15:0/15:0)	0.592277538	MS2 matched	706.540319	596.304	0.0033753191	0.0009781629	0.0028236876	0.0029797884	0.0017018134	0.0020306145	0.00231489765	0.0030869335	0.0031660418	0.0018779823	0.0025609911	0.002672987175	0.0017731556	0.0024494687	0.0027369694	0.0010099880	0.0027828275	0.0025045025	0.00220948528333333	0.0008218387	0.0030384207	0.0018776494	0.0013519670	0.0014472012	0.0017074154	0.0031235305	0.0013202946	0.0001525231	0.0035696157	0.0019865133	0.0013052425	0.00190961995
1377	PC(15:0/16:0)	0.384738846	MS2 matched	720.5561548	168.73	0.7452912	0.7668066	0.9620116	0.8864865	0.8297940	0.7141233	0.817418866666667	0.6924932	0.7034600	0.6760650	0.7024572	0.69361885	0.7593096	0.6497794	0.4952185	0.9091909	0.8779414	0.7473860	0.7398043	0.6048862	0.7799364	0.8205270	0.5633512	0.5737462	0.6684894	0.7610708	0.5644226	0.9250297	0.8489009	0.7053057	1.2359914	0.840120183333333
1378	PC(15:0/16:1)	0.465866538	MS2 matched	718.5413027	143.964	0.8279795	0.8316924	0.9901346	0.9359176	0.8487375	0.9856839	0.903357583333333	0.4434201	0.8617183	0.8853315	0.6113297	0.7004499	0.7129403	0.5286687	0.5258492	0.7774267	0.8506339	0.7767365	0.695375883333333	0.6990376	0.9623551	0.8342545	0.3862067	0.7368703	0.72374484	0.5757165	0.8041425	0.6406415	0.3791790	0.8026825	0.9904210	0.698797166666667
1379	PC(15:0/24:0)	0.834105	MS2 matched	832.6646313	277.202	4.344545e-03	1.388014e-03	8.059504e-04	1.251420e-03	5.836819e-05	2.322109e-03	0.001695067765	1.188822e-03	1.050839e-03	1.452311e-03	5.106168e-04	0.0010506472	1.380474e-03	5.073963e-05	3.163529e-03	6.296450e-04	5.891265e-05	6.183645e-05	0.000890856121666667	8.437725e-04	2.901740e-04	5.623957e-05	4.099084e-03	3.869302e-03	0.001831714414	1.159514e-03	5.138391e-03	1.955153e-03	3.488858e-03	3.491581e-03	6.882516e-05	0.00255038702666667
1380	PC(15:0/P-18:1)	0.582186231	MS2 matched	730.5687516	113.7785	3.903454e-02	1.053233e-02	3.185412e-03	1.785404e-02	2.075323e-02	2.145613e-02	0.0188026136666667	5.744732e-05	2.095782e-02	5.704160e-05	1.279422e-02	0.00846663223	1.788081e-02	1.239536e-03	4.829273e-02	1.328144e-02	5.891265e-05	1.366456e-02	0.0157363314416667	2.123787e-02	6.527095e-05	5.623957e-05	5.393181e-02	6.191588e-02	0.027441414104	5.350167e-03	5.679115e-02	1.529809e-03	3.338593e-02	1.744401e-02	6.882516e-05	0.01909498186
1381	PC(16:0/15:0)	0.544123692	MS2 matched	720.5568443	145.151	0.5850802	0.6247303	0.8385805	0.6462566	0.6807960	0.3538391	0.621547116666667	0.2382953	0.5854801	0.2289196	0.6334899	0.421546225	0.5798351	0.6086027	0.4154284	0.4479472	0.5957558	0.5938684	0.5402396	0.5183271	0.7756359	0.7914262	0.4446157	0.4082613	0.58765324	0.5320213	0.4770477	0.6657775	0.7553288	0.6994695	0.7350520	0.644116133333333
1382	PC(16:0/16:0)	0.820220385	MS2 matched	734.5710406	141.8175	7.5622042	9.3037567	11.3042180	9.5014108	9.2611171	2.8925307	8.30420625	0.2086243	8.5918536	4.6122567	4.3089352	4.43041745	7.8521838	8.0034123	0.3105583	10.2966999	9.7008276	0.1869771	6.05844316666667	4.7078963	11.9322241	11.5732335	2.9535265	5.5840622	7.35018852	7.6950124	5.2280827	8.8479735	9.3433461	6.4959313	10.1889971	7.96655718333333
1383	PC(16:1/14:0)	0.788181769	MS2 matched	704.5246289	168.7235	1.4822276	1.2033278	1.7561903	1.6397186	1.4664774	1.0896498	1.43959858333333	1.1127365	1.1004415	1.1741964	1.1205623	1.126984175	1.4643885	1.2937188	0.7921993	1.3208863	1.4407537	1.2769704	1.2648195	0.9966831	1.2644359	1.2434596	1.0123896	1.1594900	1.13529164	0.9521523	1.2174860	0.9568741	0.9224262	0.7576841	1.4894489	1.04934526666667
1384	PC(16:1/15:0)	0.534830615	MS2 matched	718.5404533	168.7165	0.9535922	0.9064011	1.0471644	1.1209035	0.8711214	0.9980484	0.982871833333333	0.8341927	0.8504802	0.8727214	0.8051622	0.840639125	0.8470661	0.6533550	0.8990102	0.8702096	0.7781519	0.9354969	0.830548283333333	0.7180544	0.9011729	0.7665593	0.8934391	0.8888834	0.83362182	0.7503334	0.8508801	0.8810927	1.1948397	0.8822777	1.1740448	0.955578066666667
1385	PC(16:1/16:1)	0.584590923	MS2 matched	730.5405956	139.603	2.1893902	1.0410523	2.6827285	2.5616032	1.2650836	1.7137435	1.90893355	0.8595036	2.0555030	0.6262492	2.2896812	1.45773425	2.6494460	2.7183262	1.8799781	0.9835670	0.9583332	2.1942446	1.89731585	1.8134339	2.1692516	2.0509691	1.1871346	2.0260622	1.84937028	1.5345653	1.8957924	1.4712919	0.7962983	1.6978710	2.2309983	1.60446953333333
1386	PC(16:1/P-18:0)	0.470504385	MS2 matched	744.5921562	159.7955	0.20446251	0.13942960	0.10386038	0.14291096	0.14105246	0.33448436	0.177700045	0.27650789	0.19926729	0.20288603	0.21053782	0.2222997575	0.11487009	0.11986995	0.43397109	0.11981457	0.19473553	0.19643279	0.19661567	0.12079613	0.08876410	0.08324049	0.28128203	0.16419804	0.147656158	0.09400092	0.42342299	0.10544998	0.29872211	0.22243331	0.13130329	0.212555433333333
1387	PC(16:1/P-18:1)	0.795450231	MS2 matched	742.5809579	64.0988	0.007459511	0.004713750	0.005219944	0.006005078	0.005201330	0.009176650	0.00629604383333333	0.005915516	0.005605007	0.005122467	0.005618297	0.00556532175	0.003621178	0.001942732	0.005828619	0.002787557	0.001509555	0.003077613	0.00312787566666667	0.005849155	0.006814967	0.003487211	0.009388074	0.006616048	0.006431091	0.002969790	0.009543948	0.003003160	0.008509110	0.005158805	0.001796729	0.00516359033333333
1388	PC(18:0/18:4)	0.431358077	MS2 matched	782.570167	113.826	4.787363	7.752745	16.758882	8.067962	5.459175	6.038862	8.14416483333333	23.500010	6.827175	15.477413	10.654960	14.1148895	25.771314	24.330888	12.504015	15.338401	6.779122	10.662997	15.8977895	12.227714	11.588419	12.496281	13.248366	8.242471	11.5606502	8.496082	22.777345	6.239968	9.909004	9.773596	20.348173	12.924028
1389	PC(18:0/20:5)	0.416000615	MS2 matched	808.5863718	172.119	0.2939070	0.4020422	0.4101531	0.3127600	0.2876739	0.1555552	0.310348566666667	0.4359545	0.3498834	0.3180461	0.2927216	0.3491514	0.3230772	0.3507652	0.1078261	0.1908634	0.4533824	0.2419567	0.2779785	0.2375698	0.3399964	0.3350916	0.1069164	0.2723973	0.2583943	0.3147656	0.2903412	0.1505089	0.1168450	0.2026253	0.4200036	0.2491816
1390	PC(18:0/P-16:0)	0.481886077	MS2 matched	746.608217	119.478	5.975884e-03	1.218889e-01	1.262952e-01	6.945833e-05	4.184702e-02	2.663867e-01	0.0937438603883333	2.748018e-01	2.656420e-02	3.202062e-01	1.069070e-01	0.1821198	1.562463e-02	1.038367e-01	1.977326e-01	4.433732e-02	1.805321e-01	1.049710e-01	0.107839058333333	6.678141e-02	3.138695e-01	1.453629e-02	6.112727e-02	6.670571e-03	0.0925970082	3.635396e-03	1.385719e-01	3.706577e-02	2.634375e-01	2.506521e-01	1.628555e-01	0.142703027666667
1391	PC(18:1/14:0)	0.616695308	MS2 matched	732.5530381	166.4925	33.02594	31.04671	37.86357	36.48876	30.84097	29.23734	33.0838816666667	29.56447	27.73496	28.87561	27.52332	28.42459	30.82799	27.15077	27.46516	27.15842	29.29913	30.53045	28.7386533333333	25.19742	33.90664	31.80408	30.02605	30.22927	30.232692	22.09168	27.35614	27.07565	27.73139	25.22574	36.26129	27.6236483333333
1392	PC(18:1/15:0)	0.585489	MS2 matched	746.5716817	139.636	1.4882783	2.3777746	1.1351497	0.9185811	1.0675119	1.0688801	1.34269595	2.4914632	2.2733829	2.3939316	2.2273379	2.3465289	1.4807919	0.9095849	1.1187086	1.7185526	2.1908962	1.4638871	1.48040355	0.6707589	1.3580124	0.6476148	0.9936081	2.1882234	1.17164352	1.8934578	1.1599741	1.6060616	1.4130775	1.1119876	1.9359504	1.52008483333333
1393	PC(18:1/18:0)	0.601695692	MS2 matched	788.619465	181.5745	0.43492845	0.36603030	0.33990061	0.58758922	0.19370271	1.80670005	0.621475223333333	0.48243190	0.44222243	0.50667141	0.34573050	0.44426406	0.08245219	0.25835882	1.89969888	0.26796137	0.21617691	0.29623587	0.503480673333333	0.30180699	0.41377540	0.29603133	0.34061393	0.43187300	0.35682013	0.52572382	0.38942177	0.42146826	2.03506162	0.55816954	0.39342510	0.720545018333333
1394	PC(18:1/18:1)	0.580674538	MS2 matched	786.6023021	162.022	5.402539	5.471615	5.585422	6.897112	5.337817	6.415892	5.85173283333333	4.961526	4.506941	4.714462	4.566215	4.687286	4.041984	4.365319	5.977265	5.253990	4.696589	4.539167	4.81238566666667	3.989063	4.823234	4.534652	5.394833	4.504970	4.6493504	4.195593	5.423243	5.170182	6.627724	5.498183	5.820405	5.45588833333333
1395	PC(18:1/P-18:1)	0.483346769	MS2 matched	770.6082347	157.509	0.19352015	0.22011644	0.23179688	0.18056886	0.12365132	0.36375253	0.21890103	0.23055585	0.23229874	0.21143230	0.17492793	0.212303705	0.25004805	0.09644048	0.46651609	0.25150485	0.19092960	0.30026840	0.259284578333333	0.11705448	0.17112608	0.10572491	0.32046267	0.28260577	0.199394782	0.13446781	0.50221950	0.12835651	0.41680915	0.23981557	0.26458038	0.281041486666667
1396	PC(18:2/15:0)	0.359562077	MS2 matched	744.5569008	83.4137	0.022361667	0.024715358	0.024531158	0.029828728	0.018696988	0.026548758	0.0244471095	0.014737200	0.014017905	0.016530597	0.014325600	0.0149028255	0.020846671	0.012237309	0.020105669	0.009842918	0.009781904	0.018385541	0.015200002	0.018563947	0.023070817	0.016980773	0.029736356	0.023844045	0.0224391876	0.015876682	0.022380616	0.018554529	0.023660958	0.013058110	0.014387008	0.0179863171666667
1397	PC(18:2/18:0)	0.698235769	MS2 matched	786.6026193	128.335	5.230158	4.374740	2.208111	9.992142	8.971447	2.832156	5.601459	7.397054	8.224235	1.697897	3.926183	5.31134225	7.480246	5.114872	6.664092	3.737639	1.585994	3.417888	4.6667885	5.425783	1.793652	2.373721	8.503651	1.818202	3.9830018	6.806422	8.646159	8.107665	2.718456	1.829079	2.025739	5.02225333333333
1398	PC(18:3/18:0)	0.578191615	MS2 matched	784.5866668	121.61	0.8887162	5.9750894	3.3717062	0.7202979	1.2939495	1.9673828	2.36952366666667	5.2073450	3.9669833	1.8003908	0.7922925	2.9417529	0.9694868	2.8262347	3.2564634	0.9440009	1.8402484	4.2694267	2.35097681666667	1.1945028	1.0229214	1.1561843	3.9874534	1.2219602	1.71660442	1.1674607	2.3489405	1.3245773	0.5196632	3.6754881	2.8096364	1.97429436666667
1399	PC(18:3/18:1)	0.597600846	MS2 matched	782.5696507	131.742	4.086853	4.869302	3.812669	6.891015	5.978631	1.696376	4.55580766666667	2.497149	5.403306	2.759489	3.280933	3.48521925	6.219853	5.763406	1.749965	2.784085	6.188719	5.780668	4.74778266666667	3.352254	5.292782	5.033403	2.437479	8.515708	4.9263252	7.521271	1.507513	10.295431	5.232981	5.932956	7.397490	6.314607
1400	PC(18:4/18:1)	0.754825769	MS2 matched	780.5551722	118.185	2.2442496	0.7918785	1.2643924	0.7743359	0.9825678	0.7561066	1.13558846666667	0.8055884	0.8012510	0.7618304	0.8235128	0.79804565	0.7988247	0.4645064	0.3913861	0.6498320	0.7666988	0.5975155	0.611460583333333	0.9259458	2.0588383	0.7234638	0.8619911	0.7747167	1.06899114	0.5486084	0.7900771	0.4885323	0.6021444	0.5112514	1.0278980	0.6614186
1401	PC(18:4/P-18:1)	0.446927692	MS2 matched	764.562226	91.89735	2.672613e-03	7.452098e-03	3.703638e-03	2.943969e-03	3.880252e-03	7.727237e-03	0.00472996783333333	1.348222e-03	6.710640e-03	1.867785e-03	8.989315e-03	0.0047289905	3.505304e-03	5.140545e-03	9.885032e-03	7.914394e-03	2.201103e-03	8.879037e-03	0.00625423583333333	2.398296e-03	6.527095e-05	2.209415e-03	6.699014e-03	1.250644e-02	0.00477568719	2.132556e-03	8.454747e-03	1.218022e-02	3.070683e-03	6.306321e-05	7.217615e-03	0.005519814035
1402	PC(20:0/20:2)	0.615017231	MS2 matched	842.6640005	158.668	0.021785983	0.031341605	0.025763196	0.033820364	0.017870809	0.045907097	0.0294148423333333	0.033900199	0.034356447	0.036455565	0.014822838	0.02988376225	0.015352793	0.021779135	0.099987299	0.018395207	0.003914143	0.022951161	0.030396623	0.003868839	0.014922254	0.006474701	0.031569232	0.036901752	0.0187473556	0.023703927	0.045346446	0.015997199	0.063553404	0.039851311	0.018157726	0.0344350021666667
1403	PC(20:1/14:0)	0.596287846	MS2 matched	760.5875116	277.239	0.08536671	0.13599097	0.07585417	0.09713609	0.16124802	0.08040140	0.10599956	0.08772916	0.07974273	0.08254016	0.07929198	0.0823260075	0.15616385	0.05801783	0.18155794	0.05969529	0.03710551	0.09081423	0.097225775	0.06456492	0.08361415	0.05071328	0.07143751	0.16497534	0.08706104	0.08360483	0.06640005	0.11075744	0.07909924	0.17909734	0.05886188	0.0963034633333333
1404	PC(20:1/15:0)	0.465613615	MS2 matched	774.6017113	163.693	0.3955156	0.3555467	0.3960052	0.3849466	0.3227159	0.4382301	0.382160016666667	0.3770020	0.3151264	0.3678701	0.3359793	0.34899445	0.3056061	0.3044658	0.5310632	0.4530260	0.3666244	0.3641064	0.387481983333333	0.2674486	0.3255292	0.2941784	0.3577099	0.3617314	0.3213195	0.3270922	0.4218022	0.4493153	0.5652192	0.4757314	0.4207473	0.443317933333333
1405	PC(20:2/14:0)	0.593374308	MS2 matched	758.5701919	164.255	12.850245	13.746580	12.714851	13.917116	12.379280	14.185098	13.2988616666667	11.838671	11.045844	11.514764	11.226648	11.40648175	9.316152	9.161720	11.033723	10.541000	9.801406	9.995448	9.97490816666667	9.965467	11.212986	10.909991	12.213761	11.526755	11.165792	10.913984	13.097327	13.827507	14.611041	12.918404	14.420591	13.2981423333333
1406	PC(20:2/15:0)	0.567427846	MS2 matched	772.5845688	138.483	0.1937854	0.2050575	0.1567279	0.3186486	0.2156036	0.1717852	0.210268033333333	0.1941781	0.2001042	0.1126233	0.1486154	0.16388025	0.2017645	0.1261535	0.2501333	0.1251917	0.1025551	0.1855038	0.165216983333333	0.1510487	0.1127641	0.1160095	0.2016618	0.2601815	0.16833312	0.2355945	0.2009885	0.3041792	0.2524223	0.1159382	0.1630691	0.212031966666667
1407	PC(20:2/20:4)	0.594173538	MS2 matched	834.6014311	155.322	3.730020	5.300816	3.091926	3.799428	3.689546	6.471590	4.347221	4.073093	3.908634	4.193226	4.166477	4.0853575	3.405607	2.803511	5.367410	4.521506	3.894788	4.126361	4.01986383333333	4.207074	4.413317	3.479393	5.116063	4.797320	4.4026334	4.164526	4.188576	4.940949	6.292702	5.719311	4.071749	4.89630216666667
1408	PC(20:2/P-18:0)	0.633404231	MS2 matched	798.6398455	155.323	0.13820677	0.12153579	0.08010198	0.13773823	0.09222521	0.26495542	0.139127233333333	0.12623785	0.11219148	0.10910986	0.09742262	0.1112404525	0.12525443	0.04703390	0.27682328	0.08963501	0.05741057	0.14231721	0.123079066666667	0.06808908	0.06925882	0.05588716	0.16139231	0.14886727	0.100698928	0.07649766	0.25415844	0.08158544	0.22597017	0.15239819	0.07780600	0.144735983333333
1409	PC(20:3/14:0)	0.465387615	MS2 matched	756.5554973	133.9955	0.7151772	0.5243515	1.3429608	1.8135445	0.8331455	0.8677775	1.0161595	0.6582831	1.2726138	0.8087533	0.5865643	0.831553625	1.2673121	0.9377707	0.3437751	1.6083588	0.8346007	1.6468807	1.10644968333333	1.6560914	0.8906922	0.9805601	1.0594041	1.6239833	1.24214622	1.5527017	1.8432378	1.6832237	0.9990197	0.5754952	1.2970430	1.32512018333333
1410	PC(20:3/20:1)	0.577576462	MS2 matched	838.6332022	156.9815	0.2974715	0.2784528	0.3583660	0.3724454	0.2874995	0.3917944	0.331004933333333	0.3317162	0.3319285	0.3326519	0.3145265	0.327705775	0.3431676	0.2893645	0.4573657	0.3496907	0.3899556	0.4032274	0.372128583333333	0.2587685	0.3657098	0.3200004	0.3660799	0.3359061	0.32929294	0.2678931	0.3416960	0.3157636	0.4383931	0.4001995	0.3724125	0.356059633333333
1411	PC(20:4/14:0)	0.506409	MS2 matched	754.5399027	129.274	0.09272656	0.09831957	0.18206369	0.70957605	0.71774976	0.26952248	0.344993018333333	0.18832983	0.24198337	0.35275907	0.43819883	0.305317775	0.32174178	0.76084160	0.21650966	0.40770596	0.75516686	0.47347130	0.489239526666667	0.36727051	0.19255436	0.72112530	0.23833304	0.11858648	0.327573938	0.50327444	0.20833202	0.52607986	0.14473335	0.12893667	0.32039993	0.305292711666667
1412	PC(20:4/18:3)	0.524512462	MS2 matched	804.5557796	107.057	0.2145428	0.2946680	0.1523251	0.1937809	0.2234757	0.3041472	0.23048995	0.2746055	0.3361040	0.2881782	0.1847644	0.270913025	0.1731690	0.2544299	0.2280072	0.1302296	0.1913403	0.1837264	0.193483733333333	0.2625902	0.2356390	0.1400037	0.2456140	0.1693635	0.21064208	0.1941213	0.2922076	0.1145834	0.2452391	0.1855591	0.3512278	0.230489716666667
1413	PC(20:4/20:3)	0.602042077	MS2 matched	832.5878452	100.434	1.899963	2.646928	2.849181	4.541565	1.041912	1.563470	2.4238365	4.129919	1.322162	1.207958	3.925222	2.64631525	3.508581	3.190026	3.381338	2.773497	1.417236	3.635712	2.98439833333333	1.571256	1.911027	3.508323	4.307563	1.532221	2.566078	4.865115	1.874872	2.119694	3.150207	5.025622	2.397620	3.238855
1414	PC(20:4/20:4)	0.595225231	MS2 matched	830.5715061	98.5148	0.07145748	0.19402051	0.04760955	0.10291744	0.14476845	0.15296285	0.118956046666667	0.13488383	0.15207530	0.08556822	0.11217375	0.121175275	0.11928663	0.10634329	0.14101007	0.12123272	0.08835048	0.09571362	0.111989468333333	0.14734531	0.05805389	0.05999401	0.07438949	0.08599259	0.085155058	0.10764313	0.14705530	0.09151806	0.19960946	0.12943452	0.10951579	0.130796043333333
1415	PC(20:4/P-18:0)	0.567670769	MS2 matched	794.6079132	156.402	0.3447848	0.2514489	0.4268983	0.2943897	0.3421067	0.2398486	0.3165795	0.3371197	0.3252288	0.3401601	0.3683491	0.342714425	0.4631649	0.3907359	0.4418164	0.4572276	0.4341433	0.3955057	0.4304323	0.2539531	0.4043133	0.3643891	0.2483128	0.2503438	0.30426242	0.3313726	0.4158591	0.3733955	0.3688046	0.2948263	0.5133429	0.3829335
1416	PC(22:1/14:1)	0.593034462	MS2 matched	786.6029051	597.472	0.0030705338	0.0013046902	0.0021395483	0.0037227752	0.0025975484	0.0051175646	0.00299211008333333	0.0044898049	0.0039745000	0.0044993699	0.0039882054	0.00423797005	0.0011897771	0.0017333407	0.0071993564	0.0014082172	0.0013249289	0.0020502346	0.00248430915	0.0008115507	0.0021509993	0.0013482226	0.0035086748	0.0032956789	0.00222302526	0.0042093983	0.0024277884	0.0018158288	0.0051234756	0.0042449134	0.0019364785	0.0032929805
1417	PC(22:2/15:0)	0.503245923	MS2 matched	800.6171298	160.949	0.02895927	0.04428457	0.03750728	0.05506643	0.03748432	0.07708278	0.046730775	0.04346925	0.02369110	0.03648517	0.03687362	0.035129785	0.01773390	0.02878832	0.06722934	0.04570392	0.03469171	0.03581595	0.03832719	0.02228539	0.03342133	0.01107791	0.05434594	0.03830512	0.031887138	0.03232133	0.05518811	0.03306566	0.08021818	0.07552044	0.02869589	0.050834935
1418	PC(22:4/14:0)	0.547413308	MS2 matched	782.5687372	160.92	15.8282299	15.1238112	18.5036452	16.3259802	16.0565355	12.2541082	15.6820517	16.3906773	14.2912711	16.1266235	15.0775020	15.471518475	18.7824683	19.6091516	15.0480588	17.9735574	17.4649954	18.8591295	17.9562268333333	18.2998267	18.4679744	20.2655018	15.9049990	16.6025716	17.9081747	14.6304393	16.2464014	17.0119110	15.6542009	14.3822255	0.9206353	13.1409689
1419	PC(22:4/15:0)	0.708318769	MS2 matched	796.5868216	159.746	0.3746202	0.3315998	0.4222068	0.4451255	0.3575728	0.3464899	0.3796025	0.4098592	0.3702377	0.3961501	0.3667470	0.3857485	0.3685670	0.4028474	0.4281618	0.4630119	0.4577461	0.4610233	0.43022625	0.3341319	0.3955873	0.4128285	0.3380541	0.3455992	0.3652402	0.3405544	0.3865836	0.4200531	0.5283562	0.4087690	0.5279012	0.435369583333333
1420	PC(22:4/16:0)	0.610014538	MS2 matched	810.6022862	107.6755	6.783285	6.940296	10.070796	7.773543	8.023021	6.655208	7.7076915	10.582139	8.761661	5.337744	7.036030	7.9293935	8.934142	5.806076	6.384051	20.544660	8.222357	7.182129	9.51223583333333	6.896527	6.620286	7.811816	7.033722	6.064399	6.88535	6.634869	6.576066	6.367903	6.598772	5.500026	10.031396	6.95150533333333
1421	PC(22:4/P-18:0)	0.570606154	MS2 matched	822.6353371	151.946	0.013737922	0.023467315	0.029310995	0.008633780	0.017422116	0.028277017	0.0201415241666667	0.029366015	0.015987558	0.027945602	0.017831792	0.02278274175	0.009605702	0.019594930	0.058370773	0.023330574	0.023894058	0.033507408	0.0280505741666667	0.011235757	0.013146367	0.011422855	0.021193237	0.025869311	0.0165735054	0.009237125	0.051100859	0.012075210	0.038072477	0.032093549	0.024770162	0.0278915636666667
1422	PC(22:5/14:1)	0.367386692	MS2 matched	778.539307	160.876	0.14157551	0.16403795	0.13103266	0.15062864	0.14044527	0.16914046	0.149476748333333	0.12633394	0.10853810	0.13936386	0.12115840	0.123848575	0.08406306	0.13461127	0.09348800	0.14422730	0.13191915	0.11335934	0.116944686666667	0.12442307	0.12124819	0.13668868	0.13243130	0.12638526	0.1282353	0.11816981	0.08640546	0.14394281	0.11336841	0.11793746	0.17480697	0.12577182
1423	PC(22:5/15:0)	0.693298615	MS2 matched	794.5714959	68.6678	0.02093620	0.01793335	0.02369143	0.02325279	0.02623542	0.01941802	0.0219112016666667	0.01633785	0.01805284	0.01342605	0.01786503	0.0164204425	0.01958174	0.01695474	0.01502882	0.01628133	0.02050721	0.01670449	0.0175097216666667	0.01823161	0.02369106	0.01888899	0.01931859	0.02257310	0.02054067	0.01964483	0.02187947	0.01992809	0.02374380	0.02280878	0.02456751	0.0220954133333333
1424	PC(22:5/16:0)	0.552509538	MS2 matched	808.5876563	112.152	2.994371	3.815314	5.201388	6.022919	8.416498	2.590627	4.84018616666667	2.330747	6.458073	2.290678	2.765967	3.46136625	15.086665	5.252699	2.091146	3.118449	5.724409	3.662537	5.82265083333333	2.749204	2.747545	3.776444	3.662174	2.916811	3.1704356	11.393924	3.230614	13.467905	2.598385	2.531248	15.282657	8.08412216666667
1425	PC(22:5/16:1)	0.592866	MS2 matched	806.5719066	113.826	4.095945	3.427313	3.510375	3.611841	9.914535	3.034349	4.59905966666667	4.362611	13.018430	13.184259	3.706238	8.5678845	10.611434	8.504690	3.205128	3.679578	1.142362	4.007177	5.19172816666667	13.990952	2.323082	9.668130	3.992817	7.461459	7.487288	13.764929	4.879281	7.281569	4.457507	14.802533	4.407535	8.265559
1426	PC(22:5/18:0)	0.748963308	MS2 matched	836.6167493	156.398	0.9252477	1.1144142	1.0413017	1.0135931	0.9774612	1.3748176	1.07447258333333	0.9491631	0.8212396	0.9337168	0.9361131	0.91005815	0.7487307	0.7292628	1.1452364	0.9298790	0.8758112	0.8855707	0.885748466666667	0.7973932	1.0327229	0.8498281	0.9837051	0.9194731	0.91662448	0.8566240	0.9251241	0.9525899	1.1453543	1.0678409	0.9431894	0.9817871
1427	PC(22:5/20:4)	0.564840846	MS2 matched	856.5862487	153.0805	0.09656781	0.16029675	0.07944272	0.08810715	0.10440690	0.24060172	0.128237175	0.12068250	0.10318725	0.11754207	0.12452990	0.11648543	0.08055202	0.09594112	0.15596573	0.13908809	0.12011834	0.09520953	0.114479138333333	0.11137813	0.09782477	0.10606784	0.14447326	0.12022201	0.115993202	0.13040507	0.11213351	0.11787332	0.13222792	0.14144393	0.08620591	0.120048276666667
1428	PC(22:5/20:5)	0.579247154	MS2 matched	854.5709636	151.9355	0.2353268	0.3959318	0.2251233	0.2168388	0.2915175	0.5317574	0.3160826	0.3116202	0.2906529	0.3167714	0.3014605	0.30512625	0.1932202	0.2291514	0.3407030	0.3909012	0.3175749	0.2311650	0.28378595	0.3176146	0.2631848	0.3110920	0.3642721	0.3219626	0.31562522	0.3542502	0.2510863	0.3319272	0.3318258	0.4057913	0.2679973	0.323813016666667
1429	PC(22:5/22:5)	0.597833231	MS2 matched	882.6037168	84.5599	0.15176000	0.09660722	0.06532421	0.06838758	0.05814625	0.21097277	0.108533005	0.16883319	0.11793345	0.16475739	0.17262611	0.156037535	0.09372422	0.08194792	0.10653245	0.22222874	0.04799853	0.23462680	0.131176443333333	0.14700261	0.13061421	0.03415901	0.09093869	0.05265861	0.091074626	0.16104781	0.16954971	0.18413508	0.18785016	0.12069212	0.06737796	0.14844214
1430	PC(22:5/P-18:0)	0.57913	MS2 matched	820.6232871	151.95	0.10220937	0.09565819	0.11617250	0.09835805	0.09350727	0.18774848	0.115608976666667	0.12975575	0.13002392	0.14020603	0.13094985	0.1327338875	0.12659458	0.07337176	0.25622783	0.11754508	0.10746365	0.14242099	0.137270648333333	0.07578722	0.07652196	0.08556928	0.15407019	0.14895113	0.108179956	0.10640109	0.30165578	0.15077108	0.27615875	0.23969560	0.12490128	0.199930596666667
1431	PC(22:6/15:0)	0.334411077	MS2 matched	792.5559508	112.4295	0.9841566	2.8792170	1.4405193	0.6178447	0.9254661	1.3210985	1.3613837	0.8189731	1.5956705	3.2347540	1.3638543	1.753312975	0.7691533	2.0448516	3.6883800	1.2946642	3.1579061	1.3342349	2.04819835	1.4006640	1.3729197	1.0670068	1.6135476	3.2979158	1.75041078	0.6033592	1.1435688	1.7925194	1.4602857	1.6937777	1.4931906	1.36445023333333
1432	PC(22:6/16:1)	0.594697154	MS2 matched	804.5553947	158.095	0.2208991	0.3848070	0.2776168	0.2957964	0.1829236	0.4589595	0.3035004	0.2517750	0.2650868	0.3617197	0.2700462	0.287156925	0.2740369	0.3241204	0.1802852	0.3121162	0.2674421	0.2732539	0.271875783333333	0.3409784	0.2325699	0.2492336	0.2103792	0.3163911	0.26991044	0.3858121	0.4276237	0.3994766	0.2060343	0.2569496	0.3405044	0.336066783333333
1433	PC(22:6/20:0)	0.748549538	MS2 matched	862.6320439	95.853	0.04619519	0.05704423	0.03232619	0.02224525	0.04769437	0.21344677	0.0698253333333333	0.03858834	0.02875459	0.02863554	0.04283838	0.0347042125	0.03373940	0.02722317	0.02284557	0.03837859	0.03856618	0.03472571	0.03257977	0.04470369	0.02339267	0.02891353	0.12364625	0.05781660	0.055694548	0.04763414	0.03842493	0.04489857	0.04048232	0.04846653	0.03144068	0.041891195
1434	PC(22:6/20:1)	0.590595615	MS2 matched	860.619164	93.6078	0.34348453	0.59641281	0.06598252	0.36625529	0.20459919	0.95589063	0.422104161666667	0.11077094	0.42866228	0.12471882	0.13526827	0.1998550775	0.25154314	0.06920508	0.20596532	0.16792745	0.17784564	0.18814646	0.176772181666667	0.18316814	0.35745172	0.09300679	0.54011017	0.11072935	0.256893234	0.12020434	0.13543408	0.40822017	0.18417382	0.26619536	0.09591580	0.201690595
1435	PC(22:6/20:2)	0.594751077	MS2 matched	858.602921	116.077	0.070881994	0.021370191	0.007463247	0.032023780	0.011563169	0.022176926	0.0275798845	0.021503454	0.020122702	0.047886572	0.035910582	0.0313558275	0.024015391	0.026225317	0.019513541	0.029189772	0.013218564	0.035935422	0.0246830011666667	0.014877882	0.005251434	0.014196292	0.029060054	0.045485478	0.021774228	0.046968293	0.016148002	0.064135616	0.020394986	0.037385638	0.008035989	0.0321780873333333
1436	PC(22:6/20:3)	0.763756769	MS2 matched	856.5867871	92.98825	0.05252624	0.21440952	0.05726274	0.06440696	0.03727121	0.09776732	0.0872739983333333	0.15263009	0.18296378	0.03541774	0.06124622	0.1080644575	0.05541907	0.05727155	0.05757300	0.09378076	0.16831624	0.14456018	0.0961534666666667	0.04242742	0.06765465	0.06505452	0.05355292	0.07085326	0.059908554	0.13653880	0.10252573	0.06920927	0.04345311	0.21141618	0.06998434	0.105521238333333
1437	PC(22:6/20:5)	0.362389923	MS2 matched	852.54157	192.245	0.029648203	0.023712743	0.028622505	0.023560072	0.030621282	0.014594912	0.0251266195	0.023608355	0.023368766	0.023276541	0.013217287	0.02086773725	0.018720647	0.013146776	0.014223133	0.027027867	0.025110628	0.020023200	0.0197087085	0.015022302	0.025722591	0.023259571	0.023378569	0.008030857	0.019082778	0.019571234	0.012623706	0.026160638	0.027632955	0.024841109	0.044725853	0.0259259158333333
1438	PC(22:6/22:2)	0.571502308	MS2 matched	886.6345418	84.5679	0.008300085	0.010318952	0.014944756	0.012074690	0.019152445	0.028221632	0.0155020933333333	0.040349872	0.018022937	0.012665217	0.021334692	0.0230931795	0.019489953	0.019727082	0.025702600	0.049831582	0.028513747	0.023391193	0.0277760261666667	0.018261271	0.033487120	0.015157849	0.019148091	0.014370032	0.0200848726	0.014762049	0.014538351	0.012657216	0.019108580	0.016029029	0.015301090	0.0153993858333333
1439	PC(22:6/22:5)	0.765292	MS2 matched	880.5810927	149.724	0.03523007	0.08203100	0.01861897	0.02827413	0.03698735	0.15482163	0.0593271916666667	0.06166351	0.05460213	0.06535599	0.05663097	0.05956315	0.03240669	0.02276057	0.08466275	0.04655112	0.03633898	0.03822786	0.0434913283333333	0.05863830	0.03820296	0.02644288	0.09269860	0.07594838	0.058386224	0.06780052	0.07513823	0.06299298	0.09416487	0.08704012	0.03700651	0.0706905383333333
1440	PC(22:6/22:6)	0.589896615	MS2 matched	878.5712523	103.786	0.008713502	0.080510336	0.007415542	0.035465780	0.011234712	0.043972653	0.0312187541666667	0.029589897	0.042722880	0.013454332	0.063764223	0.037382833	0.031016705	0.008897111	0.055669342	0.028573040	0.013646303	0.040486841	0.0297148903333333	0.041381259	0.013925857	0.007359150	0.044875193	0.102588339	0.0420259596	0.090714847	0.043651030	0.110735460	0.031939498	0.032934558	0.026571592	0.0560911641666667
1441	PC(22:6/P-18:0)	0.502890923	MS2 matched	818.6073211	154.182	0.1166184	0.1236846	0.1024657	0.1107955	0.1202362	0.1559716	0.121628666666667	0.1416891	0.1329903	0.1389118	0.1334744	0.1367664	0.1108551	0.1268175	0.2091036	0.1551204	0.1429906	0.1418477	0.14778915	0.1167547	0.1629520	0.1275978	0.1413336	0.1237070	0.13446902	0.1474099	0.1904743	0.1608429	0.2015499	0.1989610	0.1776393	0.17947955
1442	PC(24:0/14:1)	0.577150077	MS2 matched	816.6485081	160.9025	0.10508975	0.04596367	0.04623202	0.12376284	0.06885567	0.12166466	0.085261435	0.07807369	0.06316145	0.06929372	0.05592287	0.0666129325	0.03670912	0.04350367	0.18656475	0.06588645	0.05792331	0.07052330	0.0768517666666667	0.06248613	0.06123426	0.07201871	0.08520101	0.07910806	0.072009634	0.08792395	0.08093107	0.08542469	0.13679110	0.09702920	0.06722861	0.09255477
1443	PC(24:0/20:5)	0.575284385	MS2 matched	892.6814686	151.404	1.174431e-02	4.752356e-03	6.152583e-03	4.147704e-03	5.852830e-03	8.722291e-03	0.00689534566666667	4.374217e-03	5.628387e-03	3.598907e-03	3.850107e-03	0.0043629045	1.091917e-03	3.159522e-03	1.673440e-02	4.153950e-03	3.238357e-03	6.964122e-03	0.005890378	2.487602e-03	2.294614e-03	5.391343e-03	8.169632e-03	5.774910e-03	0.0048236202	4.621698e-03	1.386532e-02	6.068257e-05	1.756983e-02	5.938196e-03	6.882516e-05	0.00702075862166667
1444	PC(24:1/14:1)	0.716613308	MS2 matched	814.6336793	160.901	0.2867322	0.3621622	0.2405275	0.3294183	0.2775209	0.5869739	0.3472225	0.2858317	0.2607734	0.2791267	0.2419607	0.266923125	0.1837996	0.1760027	0.5622204	0.2426128	0.2051772	0.2326100	0.26707045	0.1644452	0.1723091	0.1795446	0.3670166	0.3073306	0.23812922	0.2207645	0.3709040	0.2446704	0.4754725	0.4084471	0.2129541	0.3222021
1445	PC(24:1/18:4)	0.586652538	MS2 matched	864.6500421	99.86125	0.07053226	0.02309149	0.03006005	0.10148541	0.02801468	0.04145243	0.0491060533333333	0.02305505	0.01961883	0.02129140	0.02504245	0.0222519325	0.01171985	0.01844147	0.05762234	0.03356998	0.02282603	0.03010678	0.0290477416666667	0.02191789	0.01860949	0.02038655	0.02737808	0.03111191	0.023880784	0.01436770	0.02915036	0.02984156	0.05773812	0.02644557	0.02613573	0.0306131733333333
1446	PC(P-16:0/18:4)	0.414832231	MS2 matched	738.5462348	103.1365	0.019063710	0.023304741	0.055739085	0.014187194	0.020220186	0.023963690	0.0260797676666667	0.052488705	0.018088156	0.013248307	0.041479741	0.03132622725	0.034216477	0.020063774	0.031140832	0.030823545	0.033556183	0.036266090	0.0310111501666667	0.027381298	0.033607739	0.036241857	0.024039610	0.017060367	0.0276661742	0.017914838	0.020228450	0.009817507	0.019054038	0.022101837	0.039811316	0.0214879976666667
1447	PC(P-18:1/14:0)	0.747356154	MS2 matched	716.5702567	98.0805	0.14561328	0.06530205	0.05033728	0.11240835	0.06455985	0.11488204	0.0921838083333333	0.06178760	0.07045119	0.05698337	0.06834567	0.0643919575	0.04609704	0.01482430	0.05692383	0.02166498	0.01731028	0.04129623	0.0330194433333333	0.07366846	0.07281106	0.04861015	0.14723418	0.16263994	0.100992758	0.05868326	0.10452665	0.08279404	0.11758539	0.06240618	0.03338060	0.0765626866666667
1448	PC(P-18:1/14:1)	0.475598462	MS2 matched	714.5451875	160.893	1.330977e-02	1.684500e-02	2.255163e-03	2.071230e-02	1.107957e-02	3.021213e-02	0.0157356555	2.364879e-02	1.591707e-02	1.602818e-02	1.535415e-02	0.0177370475	1.492005e-02	2.514647e-03	2.376639e-02	7.665440e-03	1.908219e-03	1.268929e-02	0.0105773393333333	2.192703e-02	1.213549e-02	8.787072e-03	3.015146e-02	3.598413e-02	0.0217970364	9.202924e-03	5.488222e-02	1.235078e-02	4.995946e-02	2.544359e-02	6.882516e-05	0.0253179665266667
1449	PC(P-18:1/20:4)	0.499062692	MS2 matched	792.5915139	151.9535	0.5691907	0.7956924	0.7046203	0.5987423	0.7215030	0.7324375	0.687031033333333	0.6042300	0.6037476	0.5569496	0.6340249	0.599738025	0.4660939	0.4888897	0.7439727	0.5260256	0.7049011	0.5978831	0.587961016666667	0.4206172	0.7080100	0.6114865	0.6077556	0.4423384	0.55804154	0.5718319	1.0164542	0.6718367	0.7791749	0.6606350	0.9821415	0.7803457
1450	PC(P-18:1/20:5)	0.466422385	MS2 matched	790.5767004	85.7644	0.04319211	0.06130760	0.03534341	0.01122457	0.05004308	0.05488149	0.0426653766666667	0.05027979	0.04727163	0.04569476	0.04511432	0.047090125	0.06890344	0.06662373	0.10025440	0.04251243	0.07012800	0.08410137	0.0720872283333333	0.05042686	0.03807070	0.04440627	0.05714632	0.04298996	0.046608022	0.02717852	0.06093693	0.06527172	0.06861778	0.06440882	0.07693236	0.0605576883333333
1451	PC(P-18:1/22:2)	0.447240615	MS2 matched	824.6648138	85.1401	1.675782e-02	1.226487e-02	8.886409e-03	1.392369e-02	8.241320e-03	1.777792e-02	0.0129753381666667	7.304441e-03	1.510344e-02	7.329482e-03	9.353456e-03	0.00977270475	7.394431e-03	1.352003e-03	1.491400e-02	3.559175e-03	5.891265e-05	7.073966e-03	0.00572541460833333	1.107743e-02	9.479788e-03	2.633429e-03	2.006972e-02	2.519785e-02	0.0136916434	1.330966e-02	1.175217e-02	1.392371e-02	2.780301e-02	5.410309e-03	3.616587e-03	0.0126359076666667
1452	PC(P-18:1/22:5)	0.535761154	MS2 matched	818.6075633	93.6306	0.07714035	0.06726400	0.12879071	0.13093121	0.14916929	0.18774134	0.12350615	0.19232282	0.14446444	0.13585238	0.14395151	0.1541477875	0.16816938	0.14206927	0.18241303	0.15715416	0.14325635	0.15147857	0.15742346	0.11840318	0.14325359	0.11752200	0.14187199	0.09889773	0.123989698	0.07899981	0.17367450	0.08109361	0.09394486	0.09312755	0.10206281	0.10381719
1453	PC(P-18:1/22:6)	0.600335692	MS2 matched	816.5927799	151.912	0.1863363	0.1916369	0.1742684	0.1956867	0.1765052	0.1904974	0.185821816666667	0.1827671	0.1701504	0.1979198	0.1879032	0.184685125	0.1160274	0.1174886	0.1810524	0.1740383	0.1308823	0.1610224	0.1467519	0.1450398	0.2189719	0.2025806	0.1751567	0.1691101	0.18217182	0.2250594	0.3186511	0.2665902	0.2934608	0.3118171	0.2848995	0.283413016666667
242	p-Cresol glucuronide	0.581048308	MS2 matched	283.0786593	262.957	0.02686604	0.02899926	0.03105294	0.01674704	0.01591464	0.01488579	0.0224109516666667	0.03003864	0.03126528	0.02912096	0.02990192	0.0300817	0.04479665	0.03861404	0.02643633	0.03739642	0.03823700	0.03901243	0.0374154783333333	0.03474473	0.02769406	0.04837013	0.03807835	0.02874933	0.03552732	0.04389222	0.02253865	0.02208997	0.02566931	0.03228955	0.03298443	0.0299106883333333
1454	PE(18:0/22:6)	0.540963385	MS2 matched	792.5554433	177.6555	0.1852732	0.4143378	0.1914061	0.3341539	0.1554045	0.3714336	0.27533485	0.3287435	0.2361997	0.1897522	0.2851604	0.25996395	0.1345864	0.2690456	0.7518204	0.2123449	0.1535703	0.2191879	0.290092583333333	0.1337334	0.1926502	0.1446437	0.2372463	0.2261841	0.18689154	0.2711212	0.1778327	0.2420497	0.5894728	0.3841887	0.1875187	0.3086973
1455	PE(20:2/14:0)	0.452693692	MS2 matched	716.5240368	141.861	0.3979018	0.4114755	0.4686931	0.4716777	0.1209272	0.4830598	0.392289183333333	0.2590157	0.3637214	0.1213500	0.3762680	0.280088775	0.1551288	0.1256017	0.2185206	0.1932819	0.1228853	0.2269790	0.173732883333333	0.1207176	0.1493205	0.1709095	0.1797701	0.3442684	0.19299722	0.2317555	0.3516633	0.2896549	0.1512316	0.4181582	0.4676924	0.318359316666667
1456	PE(20:5/18:1)	0.527781692	MS2 matched	764.5250292	119.446	1.781797	1.031964	2.789168	1.104796	2.547923	1.521085	1.79612216666667	2.868646	1.526519	2.880961	2.031466	2.326898	2.212702	1.414539	1.988754	2.452111	1.351209	2.596185	2.00258333333333	2.107896	3.551478	1.208728	2.240937	1.006487	2.0231052	2.414266	1.780898	2.165648	4.128779	1.334794	2.769801	2.43236433333333
1457	PE(22:2/14:1)	0.416710154	MS2 matched	742.5396371	166.478	0.2192258	0.2223108	0.2275861	0.2216696	0.1871724	0.2818463	0.226635166666667	0.1907837	0.1724619	0.2164957	0.1808964	0.190159425	0.1191368	0.0961437	0.1829671	0.1090894	0.1156523	0.1517476	0.129122816666667	0.1305311	0.1693784	0.1598902	0.2111634	0.2391663	0.18202588	0.1485303	0.2377652	0.2114014	0.3378233	0.2447921	0.1915786	0.228648483333333
1458	PE(22:4/14:0)	0.505035846	MS2 matched	740.524543	163.1285	0.9993112	0.8221664	1.2792662	1.1311517	0.9500754	0.7122343	0.982367533333333	0.8574368	0.7870228	0.8183574	0.8288320	0.82291225	0.8088490	0.8261893	0.6337049	0.7413018	0.8161496	0.8704561	0.782775116666667	0.7887261	1.1157131	1.0225308	0.9098913	0.9198212	0.9513365	0.6387082	0.7992516	0.7725144	1.0109030	0.7378257	1.3121128	0.878552616666667
1459	PE(22:4/14:1)	0.488582692	MS2 matched	738.5081581	163.135	0.19235941	0.14234022	0.14393700	0.19996786	0.16567407	0.09641329	0.156781975	0.12718535	0.10621543	0.13445094	0.13042438	0.124569025	0.10198177	0.09186132	0.05903876	0.07698969	0.09980534	0.09304685	0.0871206216666667	0.08534462	0.14028035	0.15721416	0.11477415	0.09191138	0.117904932	0.11623644	0.10145558	0.08101973	0.11973842	0.05970167	0.20237789	0.113421621666667
1460	PE(22:4/16:0)	0.488213846	MS2 matched	768.5567314	121.599	1.5991146	0.9743163	1.3939709	2.0940307	2.8250010	0.6142349	1.58344473333333	4.7883562	4.6856198	0.9547024	1.5579442	2.99665565	1.3356740	1.1665746	1.1176563	2.1618926	1.0784911	5.4484273	2.05145265	1.2233496	1.4913802	1.3302432	3.7487597	1.2607196	1.81089046	1.2745059	3.6251812	1.4945860	5.6200310	3.8302096	7.5126433	3.8928595
1461	PE(22:4/18:1)	0.381647308	MS2 matched	794.5713632	34.6596	0.04894543	0.03090318	0.03967223	0.03653692	0.02818389	0.03920235	0.0372406666666667	0.04595638	0.03918322	0.03614129	0.03380024	0.0387702825	0.03978952	0.03855027	0.04709232	0.03375064	0.03668714	0.04679610	0.0404443316666667	0.04582216	0.03427481	0.03131761	0.06154253	0.05424741	0.045440904	0.04209864	0.05696103	0.04612889	0.05203882	0.06524196	0.05564631	0.053019275
1462	PE(22:4/18:2)	0.514511538	MS2 matched	792.5557729	158.673	1.617666	2.245297	1.569941	1.898096	1.366750	2.443562	1.85688533333333	1.966549	1.669942	1.775796	1.607767	1.7550135	1.311880	1.125241	2.129534	1.789744	1.683585	1.953077	1.66551016666667	1.453249	1.920466	1.585587	1.995003	1.713613	1.7335836	1.577932	1.477813	1.963686	3.183688	2.415332	2.153727	2.12869633333333
1463	PE(22:4/P-18:0)	0.322750923	MS2 matched	780.5777905	56.13525	0.06733138	0.04687700	0.03890722	0.08003357	0.04232451	0.06984349	0.0575528616666667	0.04640035	0.04224363	0.04857755	0.03968464	0.0442265425	0.04208745	0.01144200	0.11393142	0.04397412	0.03578382	0.04610198	0.0488867983333333	0.02678138	0.02753751	0.02371757	0.06789837	0.06932827	0.04305262	0.02596335	0.05376480	0.03779285	0.11518435	0.07242934	0.03449534	0.056605005
1464	PE(22:5/16:0)	0.485707385	MS2 matched	766.5406063	119.396	1.1457962	1.1734644	4.9407004	2.0959541	3.0834804	1.1270883	2.26108063333333	1.0444125	4.3557677	0.8358420	1.1282679	1.841072525	1.3425000	3.6281929	0.8803534	3.6383306	1.5735677	1.5318977	2.09914038333333	3.8935653	1.5877433	1.1731149	1.6511541	1.2415631	1.90942814	1.0310233	3.4795541	4.1865537	1.5065753	1.2033438	6.3961335	2.96719728333333
1465	PE(22:6/18:0)	0.589121231	MS2 matched	792.5559352	596.8415	0.0018302308	0.0010517766	0.0008156221	0.0017880510	0.0009327541	0.0032074126	0.00160430786666667	0.0028771502	0.0025609939	0.0026028447	0.0026152890	0.00266406945	0.0009060789	0.0005373187	0.0042810045	0.0004505378	0.0005359747	0.0018820181	0.00143215545	0.0007393912	0.0020029190	0.0008316308	0.0021612841	0.0023861736	0.00162427974	0.0038197322	0.0014333064	0.0010950368	0.0055404152	0.0036285895	0.0012246718	0.00279029198333333
1466	PE(22:6/20:0)	0.430361769	MS2 matched	820.5868648	104.273	0.05932984	0.12040816	0.07914916	0.11728440	0.08090246	0.15493348	0.10200125	0.10091942	0.17737018	0.13376984	0.16653079	0.1446475575	0.10436672	0.11288063	0.07051552	0.13788974	0.06754863	0.12316218	0.102727236666667	0.02851127	0.02987168	0.08302460	0.10409297	0.19609220	0.088318544	0.05181478	0.06209020	0.19355556	0.13868738	0.12068791	0.11295426	0.113298348333333
1467	PE(22:6/20:1)	0.379207846	MS2 matched	818.571859	66.3785	0.013068791	0.011459215	0.011974596	0.013455443	0.011316321	0.011905258	0.012196604	0.011044373	0.009062782	0.008153062	0.009425185	0.0094213505	0.009027888	0.008003453	0.009264809	0.007948187	0.008990340	0.009585400	0.00880334616666667	0.010293625	0.007649083	0.009895544	0.010697954	0.010129185	0.0097330782	0.012545918	0.013281332	0.014555988	0.013434688	0.009418475	0.015483502	0.0131199838333333
1468	PE(22:6/22:1)	0.304206692	MS2 matched	846.6029787	154.205	1.019547e-02	2.121457e-02	9.523136e-03	1.814467e-02	1.105712e-02	2.638393e-02	0.0160864826666667	1.695759e-02	2.108005e-02	1.152552e-02	1.472013e-02	0.0160708225	6.202757e-03	7.328967e-03	3.454764e-02	1.480988e-02	9.841575e-03	1.964293e-03	0.0124491853333333	1.408838e-02	7.371480e-03	8.766061e-03	2.146113e-02	2.309371e-02	0.0149561522	1.912510e-02	1.484225e-02	1.825260e-02	3.254443e-02	3.076243e-02	6.882516e-05	0.0192659391933333
1469	PE(22:6/22:4)	0.325820462	MS2 matched	840.5552505	98.08475	0.36269838	0.21164350	0.15491101	0.12803029	0.16544363	0.47067811	0.24890082	0.11890882	0.44802269	0.09116392	0.27437979	0.233118805	0.23692937	0.29606214	0.58838764	0.14757222	0.10285966	0.29366200	0.277578838333333	0.39140723	0.08412920	0.13694277	0.37720036	0.20154306	0.238244524	0.13004136	0.12797786	0.48444747	0.25365924	0.57869522	0.16943091	0.290708676666667
1470	PE(24:1/14:1)	0.394638154	MS2 matched	772.5874796	77.1948	8.543426e-03	7.006079e-03	4.702181e-03	1.013926e-02	6.161903e-03	6.733023e-03	0.007214312	1.202384e-03	4.340655e-03	1.007672e-03	4.325855e-03	0.0027191415	5.747304e-03	1.247801e-03	5.228444e-03	8.799088e-04	5.891265e-05	5.468720e-03	0.00310518174166667	4.856618e-03	6.527095e-05	4.327651e-04	1.530007e-02	1.091925e-02	0.00631479481	4.789533e-03	8.900292e-03	6.179504e-03	1.725111e-03	6.306321e-05	8.250760e-04	0.003747096535
1471	PE(24:1/18:3)	0.304246	MS2 matched	824.6184379	156.389	0.02762370	0.03506896	0.02679258	0.02585941	0.02973125	0.02634774	0.0285706066666667	0.01966566	0.01934040	0.03589905	0.03345789	0.02709075	0.01497905	0.02147931	0.04386899	0.02986094	0.02611568	0.02301942	0.0265538983333333	0.03361637	0.01571556	0.01489186	0.02996003	0.02402101	0.023640966	0.03438105	0.02828478	0.02405092	0.03903711	0.02963258	0.03426831	0.031609125
1472	PE(24:1/18:4)	0.310364923	MS2 matched	822.6023371	156.4345	0.05341254	0.05971619	0.07027639	0.05750668	0.06287749	0.06173993	0.0609215366666667	0.04690619	0.04298454	0.05177844	0.05429436	0.0489908825	0.05077153	0.03413526	0.06156653	0.06731710	0.04614312	0.06680824	0.0544569633333333	0.03992488	0.05509504	0.04676350	0.05383095	0.05326108	0.04977509	0.06051652	0.05794159	0.05372357	0.07559712	0.05529602	0.04871233	0.0586311916666667
1473	PE(P-16:0/16:1)	0.410462769	MS2 matched	674.5130394	164.254	3.453239e-02	2.026034e-02	5.331620e-03	1.749341e-02	1.921436e-02	2.788214e-02	0.02078571	2.178500e-02	2.092360e-02	2.391440e-02	1.832339e-02	0.0212365975	1.436665e-02	8.334551e-03	4.522641e-02	5.914715e-03	5.163878e-03	1.843401e-02	0.0162400356666667	6.172260e-03	1.248194e-02	5.623957e-05	4.288897e-02	4.299346e-02	0.020918573914	1.408672e-02	4.346371e-02	1.382830e-02	5.489978e-02	1.049852e-02	6.882516e-05	0.0228076425266667
1474	PE(P-16:0/18:2)	0.462869308	MS2 matched	700.5299901	117.087	0.06219432	0.10636600	0.08704507	0.06882908	0.06953956	0.22943166	0.103900948333333	0.14488936	0.10495021	0.14270865	0.10539498	0.1244858	0.06273503	0.05849937	0.60259324	0.05837477	0.03938265	0.11649306	0.156346353333333	0.10280377	0.10887988	0.07091621	0.19400206	0.10380739	0.116081862	0.03295150	0.25709603	0.03256374	0.19055128	0.15725748	0.07869442	0.124852408333333
1475	PE(P-18:1/18:1)	0.350013154	MS2 matched	728.5608953	597.945	1.265975e-03	7.722795e-04	2.037507e-04	1.816713e-03	4.726758e-04	3.500667e-03	0.00133867683333333	1.299219e-03	2.237290e-03	1.721170e-03	1.926694e-03	0.00179609325	6.867365e-04	5.073963e-05	5.079684e-03	1.504256e-04	1.178253e-04	1.051564e-03	0.00118949583833333	3.856428e-04	8.797711e-04	5.623957e-05	2.634933e-03	3.074232e-03	0.001406163694	1.358377e-03	2.338432e-03	2.347860e-04	4.241905e-03	1.996976e-03	6.882516e-05	0.00170655019333333
1476	PE(P-18:1/18:3)	0.477677154	MS2 matched	724.5297123	156.4275	0.3756222	0.3490768	0.3825167	0.3808099	0.3826962	0.3674356	0.373026233333333	0.3893302	0.3585450	0.3769293	0.3565918	0.370349075	0.5255211	0.5088410	0.5030760	0.6516157	0.6114987	0.6054160	0.567661416666667	0.2961293	0.3371509	0.3952811	0.2973239	0.3041448	0.326006	0.2730529	0.2611417	0.3288611	0.4404913	0.2630903	0.4750589	0.3402827
1477	PE(P-18:1/20:1)	0.593082462	MS2 matched	756.5922613	600.312	0.0028564889	0.0011143990	0.0014846997	0.0035184052	0.0016047234	0.0030465919	0.00227088468333333	0.0036887655	0.0025121464	0.0021107740	0.0022127590	0.002631111225	0.0007264023	0.0006387697	0.0067346640	0.0005189769	0.0012533434	0.0022123591	0.0020140859	0.0009548925	0.0014333077	0.0010336499	0.0043566624	0.0033869313	0.00223308876	0.0023382033	0.0029188467	0.0002607830	0.0038878758	0.0021905422	0.0008285830	0.00207080566666667
1478	PE(P-18:1/22:4)	0.575267923	MS2 matched	778.5764992	690.684	0.0009187441	0.0003905102	0.0009176409	0.0017512699	0.0010526039	0.0012659100	0.0010494465	0.0016676179	0.0010118259	0.0016350613	0.0011467059	0.00136530275	0.0004304562	0.0005112907	0.0056461806	0.0001626421	0.0004974387	0.0014027924	0.00144180011666667	0.0006325804	0.0009090532	0.0006545936	0.0023495136	0.0022178955	0.00135272726	0.0011932794	0.0018026372	0.0006975566	0.0016745202	0.0019857053	0.0005913529	0.00132417526666667
1479	PE(P-18:1/22:5)	0.356971462	MS2 matched	776.5605558	153.068	0.9301553	1.0746491	0.9832253	0.9989546	0.8959447	1.4687869	1.05861931666667	0.9000123	0.9100120	0.8921899	0.8956726	0.8994717	0.6868716	0.6210284	1.3593034	0.9971834	0.8893480	0.8581837	0.901986416666667	0.6986739	0.8012840	0.7514161	1.1188058	0.8685878	0.84775352	0.7490872	0.8804630	0.8614035	1.4669733	1.2143944	0.9207150	1.01550606666667
243	Pelargonic acid	0.999438769	MS2 matched	157.1194084	344.318	0.04363245	0.02196899	0.04427746	0.04061073	0.02955594	0.01651099	0.0327594266666667	0.03457393	0.02035859	0.03300143	0.01672745	0.02616535	0.02955884	0.02463172	0.03450255	0.02432061	0.02645491	0.01501869	0.0257478866666667	0.02441403	0.04281847	0.02480572	0.02583618	0.02542303	0.028659486	0.01758337	0.02146523	0.04030355	0.03654560	0.04492181	0.01810182	0.02982023
244	Pentadecanoic acid	0.934984154	MS2 matched	241.2172853	12.3719	0.03116856	0.02742288	0.03666535	0.04596049	0.03865497	0.04306012	0.037155395	0.03702540	0.03688035	0.03772006	0.03823648	0.0374655725	0.03812535	0.02005243	0.08769846	0.01633922	0.04112486	0.06203338	0.04422895	0.02062245	0.04347689	0.03813932	0.03873004	0.03814843	0.035823426	0.03696496	0.03830634	0.04091968	0.05015574	0.04206136	0.04724521	0.0426088816666667
1480	Perilloside A	0.763987923	MS2 matched	315.1745497	192.239	0.0054389426	0.0100490337	0.0083163449	0.0041533850	0.0032244375	0.0065054901	0.0062812723	0.0054089597	0.0067592076	0.0066976293	0.0078772406	0.0066857593	0.0058795803	0.0071228158	0.0067883114	0.0042495135	0.0050482670	0.0045347162	0.00560386736666667	0.0033029435	0.0059272707	0.0105189496	0.0033885262	0.0032432226	0.00527618252	0.0132704480	0.0027060747	0.0054312387	0.0007647823	0.0069860341	0.0034896740	0.0054413753
1481	PG(18:0/16:1)	0.688470769	MS2 matched	749.5332207	102.0045	0.1311881	0.3377406	0.3608885	0.7005125	0.1948453	0.1897869	0.319160316666667	0.5569819	0.2186864	0.2727922	0.6289029	0.41934085	0.2087972	0.1701281	0.2076587	0.6745682	0.2089754	0.8098800	0.380001266666667	0.2368609	0.2427112	0.5453714	0.2846344	0.5994224	0.38180006	0.5434989	0.2191654	0.2646377	0.4874097	0.4382674	0.4139392	0.394486383333333
1482	PG(20:3/20:3)	0.576557385	MS2 matched	823.5615591	52.7574	0.03552452	0.04056143	0.04429956	0.04899433	0.03523190	0.03390108	0.0397521366666667	0.02756820	0.02769776	0.02478374	0.02427090	0.02608015	0.03323536	0.01503996	0.02365712	0.02995554	0.02812269	0.03405277	0.0273439066666667	0.01892800	0.04390812	0.03425830	0.02837388	0.02429397	0.029952454	0.02043395	0.01811855	0.03389364	0.06486314	0.03431069	0.06067537	0.03871589
1483	Phenmetrazine	0.808147692	MS2 matched	178.1230977	242.969	0.21257326	0.19462580	0.05406277	0.11745163	0.05158488	0.17689934	0.134532946666667	0.08435327	0.06194106	0.09779406	0.14847080	0.0981397975	0.10454307	0.07207880	0.13007551	0.15994254	0.07889042	0.11749071	0.110503508333333	0.02871125	0.06276729	0.08477825	0.06011477	0.04339969	0.05595425	0.05088347	0.10233373	0.09056988	0.18048420	0.19195413	0.08305817	0.116547263333333
245	Phenylpyruvic acid	0.769742615	MS2 matched	163.0392992	55.6061	0.08251726	0.08666580	0.07276506	0.08491247	0.06664874	0.06866948	0.0770298016666667	0.10591087	0.09728390	0.10993873	0.10759812	0.105182905	0.12512274	0.08945072	0.14945965	0.11871298	0.12398229	0.12986055	0.122764821666667	0.09773751	0.12255627	0.10154651	0.11770045	0.11249454	0.110407056	0.09562801	0.10034408	0.11992478	0.16784733	0.14113538	0.16062920	0.13091813
246	Phloretic acid	0.539624308	MS2 matched	165.0550643	89.6792	0.08677973	0.08984043	0.08863670	0.09735597	0.08384250	0.08966194	0.0893528783333333	0.08358115	0.09951761	0.08088733	0.08280854	0.0866986575	0.08519217	0.07821545	0.09030103	0.08359053	0.08573022	0.08687684	0.0849843733333333	0.07860897	0.09083127	0.08265145	0.09239267	0.09669147	0.088235166	0.06993752	0.08341559	0.09239038	0.09093651	0.08123350	0.08131261	0.0832043516666667
1484	Phosphocreatine	0.369432923	MS2 matched	212.0437209	448.5	0.02491415	0.03824461	0.05409352	0.01793199	0.02198309	0.02219247	0.029893305	0.03741047	0.03147981	0.03093776	0.03083530	0.032665835	0.02027475	0.03025346	0.01676914	0.02076514	0.03350499	0.02282716	0.0240657733333333	0.05916686	0.03111650	0.04595966	0.06629115	0.04976910	0.050460654	0.04905065	0.02744208	0.02394816	0.02105217	0.02554470	0.02155199	0.0280982916666667
1485	Phosphoribosyl formamidocarboxamide	0.670913692	MS2 matched	367.067092	425.512	0.0013145534	0.0011865391	0.0012418488	0.0012853749	0.0021233152	0.0021156633	0.00154454911666667	0.0027229946	0.0030000873	0.0020185473	0.0028925985	0.002658556925	0.0015908358	0.0044492444	0.0021898161	0.0020622496	0.0033074291	0.0026640842	0.00271060986666667	0.0028253794	0.0028299984	0.0026615061	0.0025739059	0.0026951341	0.00271718478	0.0025216962	0.0026583632	0.0021398862	0.0008154182	0.0024069383	0.0013188334	0.00197685591666667
248	Phosphoribosyl pyrophosphate	0.444662	MS2 matched	388.9352381	467.169	0.04788007	0.04426462	0.03691903	0.05343950	0.03677796	0.04933489	0.044769345	0.04586231	0.04733451	0.04678532	0.04247741	0.0456148875	0.04688832	0.04000066	0.05651859	0.04637802	0.04756096	0.05067934	0.048004315	0.04278984	0.05113560	0.04367511	0.05069361	0.04755869	0.04717057	0.03955535	0.04110936	0.04932291	0.05979921	0.05219527	0.05132674	0.0488848066666667
1486	Phosphoric acid	0.985151308	MS2 matched	98.98489053	463.3815	0.01224690	0.02843753	0.02239866	0.02661410	0.02715652	0.03144219	0.0247159833333333	0.04917279	0.05437133	0.04989120	0.05368121	0.0517791325	0.03736711	0.06500205	0.04493200	0.05017667	0.05177520	0.03811681	0.0478949733333333	0.07920527	0.05382919	0.04669358	0.08039912	0.06716233	0.065457898	0.07680506	0.08205583	0.06350832	0.03905670	0.06378020	0.05511767	0.0633872966666667
249	Phosphoserine	0.952623692	MS2 matched	184.0012397	439.136	0.08119548	0.08373724	0.07196991	0.09160968	0.07458930	0.09173580	0.0824729016666667	0.08594362	0.09156758	0.08921418	0.08878583	0.0888778025	0.07906816	0.07379007	0.09991291	0.08782627	0.08520018	0.09160538	0.0862338283333333	0.07828989	0.10048217	0.08147742	0.09461753	0.08921238	0.088815878	0.08299850	0.09536263	0.09206900	0.11360095	0.09795026	0.10725812	0.0982065766666667
250	Phthalic acid	0.772799077	MS2 matched	165.0186407	130.1125	0.15737519	0.14296469	0.15802620	0.16624400	0.15785823	0.20980443	0.16537879	0.14737479	0.11843355	0.19142598	0.21277036	0.16750117	0.12172710	0.05540962	0.14421281	0.11684365	0.12099564	0.12433458	0.113920566666667	0.08015468	0.14224031	0.13629179	0.08316795	0.06878557	0.10212806	0.15114389	0.09997439	0.15762667	0.14466751	0.18191924	0.17473603	0.151677955
1487	Phytosphingosine	0.915317231	MS2 matched	318.3013835	60.76775	0.03172263	0.03243382	0.02371424	0.02988743	0.02380810	0.02884087	0.0284011816666667	0.04163403	0.06664438	0.03665132	0.04221334	0.0467857675	0.02419317	0.01981589	0.02059177	0.02513114	0.01776684	0.02839275	0.0226485933333333	0.01729594	0.02869405	0.02762761	0.02228985	0.01960705	0.0231029	0.01986063	0.01969273	0.02033046	0.02811574	0.02309979	0.02558109	0.0227800733333333
1488	Piceatannol 4'-galloylglucoside	0.335958154	MS2 matched	559.1530963	227.059	0.2267200	0.2245736	0.1936855	0.2003459	0.1995143	0.1889695	0.2056348	0.1819514	0.1964081	0.2081571	0.2094919	0.199002125	0.2167145	0.1874292	0.2340023	0.2356707	0.2561953	0.2323894	0.2270669	0.1949284	0.2369217	0.2075471	0.2134302	0.2005306	0.2106716	0.1860817	0.1713559	0.2136765	0.2562990	0.2235641	0.2544229	0.217566683333333
251	Picolinic acid	0.999778077	MS2 matched	122.0213915	378.645	0.7852756	0.7048005	0.6377378	0.7132451	0.7049049	0.7730284	0.71983205	0.6464558	0.6658235	0.6989117	0.7193002	0.6826228	0.6398301	0.6427390	0.7177912	0.6612730	0.7258020	0.7052547	0.682115	0.6655904	0.7357914	0.7216549	0.6523651	0.7532083	0.70572202	0.6066188	0.7518251	0.6986559	0.7662840	0.7394509	0.6972610	0.71001595
252	Picrotin	0.469572385	MS2 matched	309.0955106	175.958	0.3041997	0.3773204	0.2863648	0.2723698	0.2008002	0.1755160	0.269428483333333	0.3118646	0.4539728	0.1750916	0.2899050	0.3077085	0.3062392	0.4495402	0.1192846	0.3231937	0.1779778	0.1751877	0.258570533333333	0.4454366	0.3337148	0.3977698	0.4186488	0.2887463	0.37686326	0.3949187	0.2184488	0.2179017	0.4395757	0.1094160	0.3431478	0.287234783333333
1489	Pinostrobin chalcone	0.614111846	MS2 matched	271.0933328	197.871	8.970512e-03	1.224198e-02	5.824907e-05	6.945833e-05	4.809809e-03	1.142577e-02	0.00626262973333333	8.342501e-03	1.015281e-02	6.654585e-03	8.900895e-03	0.00851269775	8.956562e-03	1.057495e-02	8.059059e-03	1.251217e-02	1.461437e-02	1.026652e-02	0.0108306051666667	1.066857e-02	4.268584e-04	5.623957e-05	5.985216e-05	9.039928e-03	0.004050289626	1.286125e-02	8.031419e-03	6.068257e-05	8.222219e-03	1.155466e-02	1.016147e-02	0.008481950095
1490	Pipecolic acid	0.892122385	MS2 matched	130.0867733	553.3805	0.1965629	0.2219467	0.2047690	0.2003893	0.2269374	0.1985916	0.208199483333333	0.2570975	0.2647913	0.2162929	0.2387804	0.244240525	0.2033840	0.2313006	0.2788473	0.1783806	0.2412655	0.2660373	0.23320255	0.2248284	0.2739629	0.1918736	0.2616437	0.2288011	0.23622194	0.1995041	0.3049527	0.2543548	0.2079670	0.2991044	0.2131251	0.24650135
1491	Piperidine	0.839628385	MS2 matched	86.09716049	278.365	0.5098307	0.4756872	0.4885976	0.3945199	0.4999753	0.4385261	0.467856133333333	0.4806827	0.4491665	0.4820342	0.4695458	0.4703573	0.5250690	0.5841019	0.4474017	0.5074893	0.5433914	0.5201409	0.5212657	0.5503334	0.4308148	0.4942869	0.5297612	0.4940344	0.49984614	0.4543693	0.3891465	0.3656022	0.2938362	0.4166228	0.3996966	0.3865456
1492	Polyoxyethylene (600) monoricinoleate	0.869344154	MS2 matched	341.3061702	261.197	0.04153771	0.03586487	0.05359474	0.03405055	0.03917724	0.02541756	0.0382737783333333	0.03553138	0.03218819	0.03628823	0.03680694	0.035203685	0.04622333	0.03993876	0.02579145	0.04157150	0.04187105	0.03674032	0.0386894016666667	0.03139275	0.04072041	0.04676875	0.04002269	0.03625521	0.039031962	0.05168313	0.02448357	0.02833330	0.03111439	0.02923386	0.04032508	0.034195555
253	Pristanic acid	0.830036615	MS2 matched	297.2801965	39.7428	0.09466105	0.09719137	0.06566628	0.08931612	0.08147532	0.09804383	0.0877256616666667	0.09173928	0.06769475	0.06960936	0.06673970	0.0739457725	0.11208838	0.05591453	0.12250952	0.07018220	0.05179982	0.08193091	0.0824042266666667	0.07963577	0.06189352	0.05580357	0.08866467	0.10849184	0.078897874	0.09981503	0.13814710	0.10642304	0.11402421	0.16490137	0.07744767	0.11679307
1493	Prolylhydroxyproline	0.500108231	MS2 matched	229.1191298	322.2465	0.004161223	0.005404708	0.003177788	0.001595716	0.002277763	0.004324215	0.0034902355	0.004801818	0.006074203	0.005566869	0.001420167	0.00446576425	0.006595766	0.002116538	0.008316312	0.012577269	0.005372758	0.007467377	0.00707433666666667	0.003218452	0.005275147	0.004316845	0.004678063	0.003754716	0.0042486446	0.009795513	0.005591953	0.008667417	0.010966717	0.013593190	0.012291774	0.010151094
254	Propionic acid	1	MS2 matched	73.02846272	392.207	0.6712326	0.5890640	0.5858139	0.6572469	0.6332838	0.6504563	0.631182916666667	0.5423433	0.5556425	0.5495533	0.5689891	0.55413205	0.6024036	0.5429470	0.5433736	0.6438913	0.6210000	0.6016168	0.592538716666667	0.5458522	0.5988759	0.5595626	0.5478009	0.5750886	0.56543604	0.4850141	0.5394604	0.5937855	0.6609171	0.5395434	0.6780308	0.582791883333333
255	Prostaglandin B2	0.745700308	MS2 matched	333.2075598	90.7899	6.266713e-03	2.250362e-03	4.361788e-03	7.322027e-03	1.888962e-03	6.437429e-05	0.00369237104833333	1.375023e-02	1.167680e-02	1.123603e-02	1.217043e-02	0.0122083725	3.538833e-02	3.594681e-02	7.835692e-04	1.398414e-02	2.180727e-02	2.523576e-02	0.0221909798666667	1.368449e-02	1.734727e-02	1.244877e-02	1.132357e-02	6.438606e-03	0.0122485412	1.351849e-02	1.344950e-02	7.532142e-03	4.924033e-03	2.534430e-03	1.550672e-02	0.0095775525
256	Prostaglandin E2	0.739178231	MS2 matched	351.221053	22.25165	0.03518222	0.03075174	0.03063137	0.11508289	0.03378229	0.06010921	0.0509232866666667	0.02763400	0.02562528	0.02657216	0.04758853	0.0318549925	0.03516684	0.02357678	0.03256552	0.03354101	0.03373794	0.03455595	0.0321906733333333	0.02387009	0.03587664	0.03451348	0.03606095	0.03261286	0.032586804	0.02499644	0.03123962	0.03262411	0.03882874	0.03130572	0.03862870	0.0329372216666667
1494	Protoanemonin	0.989715462	MS2 matched	97.02911695	440.518	6.376976e-05	1.129830e-02	2.863733e-03	2.813481e-03	8.342730e-03	8.620941e-03	0.00566715912666667	1.500737e-02	1.441976e-02	1.551199e-02	1.201723e-02	0.0142390875	1.575799e-02	1.951451e-02	1.062035e-02	1.703527e-02	1.880578e-02	1.238151e-02	0.0156859016666667	3.390779e-02	1.686002e-02	1.544057e-02	3.438718e-02	2.376656e-02	0.024872424	3.793016e-02	2.610482e-02	1.859145e-02	7.722688e-05	1.563750e-02	1.411842e-02	0.0187432628133333
1495	PS(14:0/15:0)	0.353120077	MS2 matched	694.4676871	243.515	1.849806e-03	1.436074e-03	6.759038e-04	5.152823e-04	7.945810e-04	1.342625e-03	0.00110237868333333	3.491410e-03	2.143345e-03	4.577895e-03	5.637893e-03	0.00396263575	1.218674e-03	8.953916e-04	6.528820e-05	5.666096e-04	6.440023e-04	1.271507e-03	0.000776912116666667	6.592200e-04	1.340742e-03	1.460808e-03	4.020764e-04	6.006944e-05	0.000784583168	1.655087e-03	5.825733e-05	6.068257e-05	1.138535e-03	1.443607e-03	1.654972e-03	0.00100185681666667
1496	PS(15:0/18:0)	0.586044	MS2 matched	750.5447084	596.3125	0.0014225562	0.0006082094	0.0014063338	0.0022830181	0.0011310575	0.0016104689	0.00141027398333333	0.0019376076	0.0016036410	0.0017066672	0.0014781470	0.0016815157	0.0008082624	0.0006825990	0.0030763234	0.0002555962	0.0003490594	0.0015929678	0.00112746803333333	0.0004024299	0.0014024405	0.0003390167	0.0016044102	0.0020358289	0.00115682524	0.0019930128	0.0007424604	0.0002945213	0.0029541161	0.0017229694	0.0004733264	0.00136340106666667
257	PS(16:0/16:0)	0.764189615	MS2 matched	734.5141815	92.50035	0.034226613	0.015484319	0.039086827	0.036663561	0.029116445	0.044112520	0.0331150475	0.027973867	0.007928273	0.037992391	0.026595969	0.025122625	0.020522052	0.025477776	0.030332440	0.017447239	0.040604726	0.031718722	0.0276838258333333	0.020390779	0.039580372	0.038317963	0.024775325	0.021128563	0.0288386004	0.021101647	0.025508487	0.020252009	0.044706772	0.031037597	0.049374221	0.0319967888333333
1497	PS(16:0/20:1)	0.445803538	MS2 matched	790.5608087	211.326	0.5055302	0.4984632	0.3096490	0.5601063	0.4001394	0.7416985	0.502597766666667	0.4628083	0.4732512	0.4288632	0.4744064	0.459832275	0.4008475	0.2335214	0.7990868	0.3745631	0.3465942	0.5065096	0.443520433333333	0.3951128	0.3986258	0.2959999	0.6804247	0.6211938	0.4782714	0.3648191	0.6564608	0.4560501	0.8634643	0.6555951	0.3399534	0.556057133333333
1498	PS(18:0/14:0)	0.521159846	MS2 matched	736.5304696	102.0165	0.028065749	0.010122550	0.012890847	0.013829981	0.009396024	0.010810807	0.014185993	0.018521826	0.016746337	0.014950917	0.014325224	0.016136076	0.009940700	0.015746573	0.014817242	0.011219107	0.023999833	0.014920012	0.0151072445	0.004923583	0.018392931	0.012515014	0.009528517	0.009559933	0.0109839956	0.009169626	0.012732842	0.006210932	0.015213788	0.017071011	0.002749547	0.0105246243333333
1499	PS(20:1/15:0)	0.360415769	MS2 matched	776.5451328	211.326	0.013358800	0.020983617	0.011377591	0.022688016	0.010461074	0.026665489	0.0175890978333333	0.008472892	0.012719309	0.011803267	0.013400238	0.0115989265	0.009270859	0.004293801	0.019636897	0.011452337	0.006578704	0.011317942	0.01042509	0.002709783	0.011546451	0.009027668	0.019617293	0.016071940	0.011794627	0.015091727	0.019196900	0.014414943	0.032163355	0.017433442	0.016334914	0.0191058801666667
1500	PS(20:1/20:1)	0.421894231	MS2 matched	844.6079817	209.084	0.027684333	0.016269827	0.016791454	0.038142653	0.015538124	0.031943407	0.0243949663333333	0.017014729	0.019425536	0.021458848	0.013788481	0.0179218985	0.005820499	0.005245747	0.040525721	0.006003077	0.006453533	0.004217282	0.0113776431666667	0.015604053	0.016233683	0.010002050	0.030166041	0.026490266	0.0196992186	0.010643209	0.031303536	0.010108357	0.043706506	0.035761278	0.008690989	0.0233689791666667
1501	PS(20:3/15:0)	0.853936538	MS2 matched	772.5279974	343.524	0.016314002	0.013882639	0.010384482	0.016796412	0.016221408	0.025525728	0.0165207785	0.016089009	0.017175235	0.015203332	0.014182649	0.01566255625	0.009842809	0.010711809	0.014648605	0.013370320	0.003646966	0.007968880	0.0100315648333333	0.013239194	0.014364339	0.008820827	0.014724060	0.013665985	0.012962881	0.023439051	0.002052091	0.013805241	0.010093772	0.019108996	0.007988568	0.0127479531666667
1502	PS(20:5/22:2)	0.517521	MS2 matched	862.5609197	205.718	0.03166883	0.03761254	0.03359945	0.04820476	0.03364524	0.03543417	0.036694165	0.03068174	0.02879724	0.03260924	0.02676409	0.0297130775	0.02921103	0.02371808	0.03682564	0.03113335	0.02630579	0.03171231	0.0298177	0.02254497	0.03279732	0.02718112	0.03270966	0.02741046	0.028528706	0.02283371	0.02832576	0.02799189	0.04376701	0.03694712	0.02755192	0.031236235
1503	PS(22:2/15:0)	0.385693769	MS2 matched	802.5771834	150.8245	0.02467766	0.03598951	0.02207824	0.03680195	0.02415907	0.04146313	0.0308615933333333	0.02790660	0.03023733	0.02896317	0.03240044	0.029876885	0.02211262	0.02228536	0.04629834	0.02746828	0.02274760	0.02633974	0.0278753233333333	0.01060139	0.02443466	0.02189662	0.03182379	0.03011709	0.02377471	0.02580430	0.03371261	0.02578715	0.04198540	0.04174762	0.03227797	0.0335525083333333
1504	PS(22:4/15:0)	0.856991154	MS2 matched	798.5431916	343.521	0.011249957	0.011474110	0.007059499	0.011350287	0.007203933	0.016229030	0.010761136	0.011353696	0.009669855	0.008580688	0.011245035	0.0102123185	0.008035843	0.007638233	0.013632459	0.006446881	0.003079186	0.004967389	0.0072999985	0.006036411	0.004635690	0.007552135	0.010190001	0.006808668	0.007044581	0.009021545	0.005301689	0.007665374	0.008110149	0.010242114	0.004081540	0.00740373516666667
1505	PS(22:6/20:3)	0.658424769	MS2 matched	858.5291043	205.719	0.02268292	0.03151259	0.02373289	0.02840893	0.02788219	0.02574028	0.0266599666666667	0.03180006	0.02312420	0.02896800	0.02314287	0.0267587825	0.03193584	0.03148381	0.02476582	0.03953434	0.03318983	0.03716798	0.0330129366666667	0.01929164	0.02319777	0.02995356	0.02208169	0.01808561	0.022522054	0.02082124	0.01774931	0.01832902	0.02113965	0.01815682	0.02883451	0.020838425
1506	Pseudopelletierine	0.574448	MS2 matched	154.1231562	49.3592	0.011257741	0.010161593	0.015588892	0.013181910	0.012626713	0.016773052	0.0132649835	0.013933238	0.017193872	0.017567738	0.030185008	0.019719964	0.010362749	0.007270265	0.010365554	0.010385960	0.010137596	0.013444501	0.0103277708333333	0.008514321	0.013665830	0.012845498	0.009479441	0.008965326	0.0106940832	0.022370396	0.033703426	0.028470048	0.030040899	0.025070473	0.022384995	0.0270067061666667
258	Pseudouridine	0.834585308	MS2 matched	243.0624665	251.5255	0.1341652	0.1662028	0.1286027	0.1477281	0.1457070	0.1675663	0.148328683333333	0.1579433	0.1549092	0.1537507	0.1650854	0.15792215	0.1597370	0.1784036	0.1454603	0.1840498	0.2055504	0.1824782	0.17594655	0.1506026	0.1346279	0.1382873	0.1180949	0.1248780	0.13329814	0.2029065	0.1719914	0.2188359	0.1724496	0.1790584	0.1950989	0.190056783333333
1507	Pyridine	1	MS2 matched	80.05024226	385.797	0.10647032	0.10512584	0.10842735	0.12304139	0.10633648	0.08817315	0.106262421666667	0.10405018	0.09429876	0.10725287	0.10811665	0.103429615	0.09525908	0.10015993	0.11298877	0.09632264	0.10435155	0.11061771	0.10328328	0.09232001	0.11438839	0.11350158	0.10037913	0.11510074	0.10713797	0.09128600	0.09838316	0.10507059	0.11517539	0.10271663	0.11169929	0.104055176666667
1508	Pyridoxal	0.879823692	MS2 matched	168.0661485	80.0171	0.05927029	0.07237962	0.08864294	0.06581326	0.05866726	0.04137579	0.0643581933333333	0.06602673	0.06333177	0.05260849	0.07514240	0.0642773475	0.12851108	0.07587449	0.06259404	0.08021075	0.08409568	0.09040193	0.086947995	0.07707484	0.04932608	0.07864206	0.08008196	0.08678696	0.07438238	0.10304188	0.05683102	0.07367778	0.04917576	0.05686695	0.09284807	0.0720735766666667
1509	Pyrimidine	0.940719846	MS2 matched	81.04549752	45.957	0.007253283	0.005485790	0.009125849	0.004266501	0.006106215	0.005050133	0.0062146285	0.012867608	0.012461764	0.017372477	0.018569829	0.0153179195	0.008945894	0.010283970	0.008208636	0.010970758	0.010457408	0.009980821	0.0098079145	0.011287792	0.007566928	0.008908272	0.011843310	0.007116006	0.0093444616	0.014308411	0.010149323	0.015934040	0.010035855	0.013007041	0.013701289	0.0128559931666667
1510	Pyroglutamic acid	0.777525231	MS2 matched	130.05039	421.11	0.5784180	0.3776144	0.5708546	0.5653347	0.5529295	0.5975300	0.540446866666667	0.7050258	0.6798208	1.2399661	0.6181602	0.810743225	0.6332133	1.6685004	0.7172124	1.4425252	1.3619043	0.6906251	1.08566345	0.8032807	1.2980893	1.2351412	0.6711940	0.7627392	0.95408888	0.6997363	0.7307510	0.7416232	0.7718274	0.3856603	1.0184868	0.724680833333333
1511	Pyro-L-glutaminyl-L-glutamine	0.396553769	MS2 matched	258.1027203	325.144	0.016464037	0.014400963	0.014684088	0.017171671	0.018221462	0.015024790	0.0159945018333333	0.014628207	0.013434815	0.012834180	0.014338672	0.0138089685	0.013022142	0.014880010	0.012510963	0.013339657	0.012855644	0.011905857	0.0130857121666667	0.012956025	0.015020608	0.016158296	0.015636466	0.017986622	0.0155516034	0.012217888	0.009472675	0.012733335	0.012052083	0.012354134	0.013556105	0.01206437
260	Pyrophosphoric acid	0.992001077	MS2 matched	176.9353869	497.875	0.2394791	0.1730749	0.1414238	0.1417103	0.1733113	0.2065364	0.179255966666667	0.1581797	0.2127699	0.1330229	0.1374487	0.1603553	0.1711947	0.1715036	0.1426616	0.1253576	0.1561591	0.1336376	0.1500857	0.1352182	0.1425698	0.1339777	0.1261396	0.1939731	0.14637568	0.1469913	0.1126631	0.1198760	0.1374032	0.1081305	0.1249165	0.124996766666667
261	Pyrrole-2-carboxylic acid	0.993703615	MS2 matched	110.0237473	481.578	0.2498181	0.2009035	0.2094086	0.2394383	0.2169189	0.2225145	0.223166983333333	0.2202410	0.2282110	0.2375915	0.2449686	0.232753025	0.2577670	0.2960135	0.2818606	0.2646238	0.3148357	0.2635714	0.279778666666667	0.2262459	0.2273321	0.2123663	0.2273630	0.2448345	0.22762836	0.2142845	0.2841289	0.2375808	0.2381049	0.2822182	0.2881125	0.257404966666667
1512	Pyrrolidine	0.996410769	MS2 matched	72.08151911	312.541	0.17027724	0.16105797	0.17154392	0.16715288	0.19263595	0.18400366	0.17444527	0.13236723	0.13208328	0.13075434	0.14080703	0.13400297	0.14180867	0.15844903	0.10842267	0.13960221	0.15612086	0.14280407	0.141201251666667	0.14638499	0.10270561	0.13277354	0.11231917	0.11555583	0.121947828	0.12010484	0.09603999	0.09292378	0.07544097	0.09856371	0.09428452	0.0962263016666667
262	Pyrrolidonecarboxylic acid	0.359100231	MS2 matched	128.0343791	72.6749	2.8805454	2.8808465	2.6945266	3.1872060	2.7135521	3.0754064	2.90534716666667	2.8668692	2.7045162	2.3929754	1.0331445	2.249376325	3.0519761	0.3857438	3.0441341	3.0275061	0.3740334	0.6311553	1.7524248	1.8421857	1.3117955	2.3074052	2.9190286	2.5279057	2.18166414	2.4015377	2.4721307	2.8764842	3.5157271	3.1181087	3.5111469	2.98252255
263	Pyrroloquinoline quinone	0.37593	MS2 matched	329.0086033	325.8815	0.02635769	0.04840748	0.02764597	0.01325252	0.01847400	0.01864989	0.0254645916666667	0.02000034	0.01771714	0.01759991	0.01568503	0.017750605	0.01506790	0.01874542	0.02461071	0.01651764	0.01820376	0.01433423	0.0179132766666667	0.03273250	0.01568724	0.02150781	0.01312257	0.01425324	0.019460672	0.03666587	0.01211347	0.01798664	0.02841194	0.02848423	0.02754616	0.025201385
264	Pyruvic acid	0.995767385	MS2 matched	87.0077884	254.9615	1.0178110	1.0356084	0.9164887	1.1829496	1.0004648	1.0213578	1.02911338333333	0.9168456	1.0150343	0.9388748	0.9545898	0.956336125	0.8013027	0.8075718	0.9846226	0.8781785	0.9872724	0.9292595	0.898034583333333	0.8894685	1.0970839	1.0413460	1.1034974	1.0098961	1.02825838	0.9214163	0.9606663	1.0560851	1.0148835	1.0243852	1.1536870	1.0218539
1513	Quebrachidine	0.390764846	MS2 matched	353.1879426	184.3715	0.011303176	0.011817022	0.007657358	0.004341878	0.007368888	0.004076771	0.00776084883333333	0.005422210	0.006989662	0.008352753	0.009004578	0.00744230075	0.006649610	0.011255305	0.005393801	0.011769821	0.013322723	0.005763840	0.00902585	0.006641132	0.007346097	0.011292557	0.005010372	0.003485761	0.0067551838	0.004411111	0.004288147	0.005766949	0.006933674	0.005703232	0.006225791	0.00555481733333333
1514	Quindoxin	0.530239923	MS2 matched	163.0506519	221.4425	0.03723466	0.03824437	0.03637059	0.04104347	0.03341507	0.03335959	0.0366112916666667	0.04408085	0.04496717	0.04205352	0.04739889	0.0446251075	0.06182670	0.04573658	0.06054492	0.06922036	0.06243742	0.06539180	0.06085963	0.04271085	0.04350941	0.01801370	0.04487404	0.04091659	0.038004918	0.05385154	0.03809719	0.06832696	0.06629053	0.04763026	0.07686482	0.0585102166666667
1515	Quinone	0.766933	MS2 matched	109.0290934	473.376	0.006630698	0.011720409	0.006471295	0.007955167	0.007387513	0.008768522	0.00815560066666667	0.017722591	0.023887722	0.021067492	0.022939307	0.021404278	0.014792416	0.029226162	0.015469662	0.022538144	0.022040033	0.011597009	0.0192772376666667	0.046954346	0.019063162	0.016905131	0.039918089	0.032215812	0.031011308	0.050243827	0.046179758	0.025302593	0.011801108	0.025999605	0.022256202	0.0302971821666667
1516	Racemethionine	0.965740308	MS2 matched	150.0588375	297.753	0.8737226	0.6904858	1.1733491	0.8313314	0.8566801	0.9114406	0.8895016	1.2285713	1.5513267	1.1618600	1.5640854	1.37646085	1.2544329	1.2252838	1.0541895	1.2352004	1.2826216	1.0065232	1.17637523333333	1.4220221	1.0390577	1.2378300	1.1550202	1.0264458	1.17607516	1.6173854	1.5718398	1.7265226	1.2127966	1.4915019	1.6206638	1.54011835
1517	Rhodamine B	0.998026923	MS2 matched	443.2347159	75.4672	0.002602777	0.004060458	0.001650644	0.001178520	0.005113480	0.008700885	0.00388446066666667	0.021890401	0.019579255	0.021417623	0.023570071	0.0216143375	0.078434006	0.021984579	0.041409198	0.027303158	0.029844494	0.138154139	0.0561882623333333	0.001175089	0.007536468	0.004528786	0.004297756	0.003108823	0.0041293844	0.007003948	0.007440834	0.012843115	0.016559799	0.035139844	0.006817164	0.014300784
265	Ribitol	0.972140462	MS2 matched	151.0604356	93.0393	0.7818133	0.6488610	0.6203571	0.6169475	0.6054932	0.5618985	0.639228433333333	0.6675265	0.6231371	0.6202057	0.6521613	0.64075765	0.7588326	0.5968829	0.8864456	0.6297106	0.6051261	0.7105374	0.697922533333333	0.5998672	0.6023715	0.6050977	0.6647586	0.6888454	0.63218808	0.6947477	0.7447744	0.6591171	0.6230456	0.7714663	0.6265834	0.686622416666667
266	Ribose 1-phosphate	0.423490154	MS2 matched	229.0117688	406.8465	0.09391524	0.09716507	0.09707487	0.08767037	0.11522880	0.14684478	0.106316521666667	0.10389097	0.11813049	0.10558957	0.10716261	0.10869341	0.08360851	0.09701679	0.07851865	0.08958174	0.08241129	0.07557400	0.08445183	0.14650435	0.10734791	0.10215892	0.13138961	0.13311910	0.124103978	0.11840639	0.13664408	0.12851594	0.08339441	0.09424779	0.10687493	0.111347256666667
267	Ricinoleic acid	0.987773462	MS2 matched	297.2435876	51.0724	0.06627445	0.04798518	0.04492830	0.06116502	0.05091039	0.08441406	0.0592795666666667	0.06400400	0.06803767	0.08947942	0.08515934	0.0766701075	0.06373284	0.05458349	0.09048356	0.05297125	0.04672605	0.06770960	0.0627011316666667	0.06851365	0.06110982	0.03954644	0.07332731	0.07734330	0.063968104	0.04663601	0.06881125	0.05998305	0.11906050	0.06719613	0.04548414	0.0678618466666667
268	Rosmarinic acid	0.690848923	MS2 matched	359.0772624	240.149	0.006278022	0.003961748	0.006516074	0.003704380	0.005145412	0.002865177	0.0047451355	0.007734364	0.005317349	0.004952151	0.004855250	0.0057147785	0.007375266	0.006506766	0.004022041	0.006133257	0.006013595	0.005920830	0.0059952925	0.008289321	0.004497919	0.006867836	0.004579104	0.006507517	0.0061483394	0.006601113	0.004330271	0.004164628	0.001720594	0.005252542	0.004797710	0.00447780966666667
1518	Rubraflavone B	0.607948769	MS2 matched	475.253101	447.5515	0.013507022	0.015157202	0.009262777	0.005710163	0.008340250	0.005723647	0.0096168435	0.012363865	0.013597330	0.013152180	0.012520237	0.012908403	0.015080175	0.020183319	0.020895741	0.010903630	0.011870464	0.014719793	0.0156088536666667	0.016965731	0.010256283	0.010752348	0.025103756	0.017579931	0.0161316098	0.013591912	0.006350832	0.007948655	0.008554786	0.017216558	0.008576247	0.010373165
1519	S-(Allylthio)-L-cysteine	0.740981923	MS2 matched	194.0333343	287.4595	0.02847474	0.02455250	0.03395366	0.03211652	0.02759068	0.03476895	0.0302428416666667	0.02612564	0.02533818	0.02466849	0.02090560	0.0242594775	0.01867020	0.01444410	0.01978175	0.01953141	0.01401635	0.01828937	0.01745553	0.03054425	0.03236872	0.02982777	0.03072886	0.03255264	0.031204448	0.01759972	0.02895931	0.02666517	0.03557460	0.02816938	0.03521162	0.0286966333333333
1520	S-(Formylmethyl)glutathione	0.712390615	MS2 matched	350.095157	178.783	0.005423328	0.005939935	0.003283649	0.007979247	0.006313725	0.003741794	0.00544694633333333	0.002123065	0.008003423	0.016361580	0.004096317	0.00764609625	0.008427646	0.013977982	0.009855953	0.011169629	0.008949560	0.005966049	0.00972446983333333	0.011394814	0.016245189	0.017873151	0.007006405	0.011777497	0.0128594112	0.013049345	0.005871417	0.003006431	0.015576729	0.009848214	0.008271028	0.00927052733333333
269	Saccharin	0.975847462	MS2 matched	181.9912029	29.6285	0.01349404	0.01610709	0.02020987	0.04540860	0.01456222	0.02079256	0.0217623966666667	0.03557478	0.04073674	0.04077672	0.04260328	0.03992288	0.08040558	0.01704217	0.01672687	0.01670897	0.01356630	0.01545335	0.02665054	0.01593680	0.02490397	0.03471202	0.02127864	0.01536081	0.022438448	0.02100535	0.04363062	0.02195283	0.02719633	0.01720790	0.06282356	0.032302765
1521	S-Adenosyl-L-homocysteine	0.981661077	MS2 matched	385.1300129	403.948	0.02101896	0.03137059	0.01281878	0.01389206	0.01887672	0.01831473	0.0193819733333333	0.02536076	0.02222166	0.02058457	0.02210035	0.022566835	0.03855913	0.02104412	0.02240081	0.02193552	0.02218221	0.01967762	0.0242999016666667	0.02523132	0.02343284	0.02517761	0.02371750	0.02250489	0.024012832	0.02603865	0.03931829	0.02087732	0.01853574	0.02075066	0.02386767	0.024898055
1522	S-adenosyl-L-methionine	0.941333769	MS2 matched	399.1460975	545.366	0.009369290	0.014238031	0.007626801	0.009926386	0.009594379	0.009578641	0.010055588	0.012691508	0.009400269	0.018375495	0.017862485	0.01458243925	0.008197266	0.008726704	0.009307254	0.010229337	0.008673025	0.005295330	0.00840481933333333	0.009094631	0.010217857	0.007575418	0.008253727	0.009028336	0.0088339938	0.014518318	0.016291141	0.025207192	0.011619169	0.014796466	0.009001121	0.0152389011666667
1523	Safrole	0.598561462	MS2 matched	163.0731331	330.919	0.07784041	0.05905837	0.07073599	0.07608139	0.08277625	0.03573008	0.0670370816666667	0.06343354	0.06324436	0.03567380	0.06372138	0.05651827	0.08470406	0.06333322	0.16719892	0.15009040	0.13842440	0.08771877	0.115244961666667	0.04996443	0.02368658	0.04781591	0.05146460	0.06124977	0.046836258	0.01500528	0.05388113	0.06528230	0.06202106	0.05867246	0.06559641	0.0534097733333333
271	Sakuranetin	0.887618923	MS2 matched	285.0706774	391.087	0.008902873	0.009090258	0.008835173	0.009982411	0.011512694	0.010772771	0.00984936333333333	0.011097535	0.008356504	0.011339527	0.008701016	0.0098736455	0.012747787	0.011470223	0.010101964	0.012414050	0.012465899	0.011117735	0.0117196096666667	0.011179758	0.009383478	0.011168025	0.008736904	0.009173072	0.0099282474	0.009213469	0.007974922	0.009232034	0.005529101	0.004460434	0.010623587	0.0078389245
272	Salicin	0.987331462	MS2 matched	285.0943144	267.4835	0.006875259	0.010976893	0.008776198	0.009033560	0.009493177	0.015786177	0.0101568773333333	0.008076955	0.009099604	0.009035861	0.007412978	0.0084063495	0.007582310	0.008233497	0.008120935	0.012319130	0.008791052	0.005630737	0.00844627683333333	0.007284303	0.005852411	0.005326542	0.006406726	0.006546973	0.006283391	0.014292163	0.012920572	0.013285272	0.010561365	0.001501874	0.015754339	0.0113859308333333
273	Salicyluric acid	0.589839154	MS2 matched	194.0488079	77.21025	0.007665074	0.007039795	0.007839411	0.003874666	0.008200956	0.007925476	0.00709089633333333	0.010947265	0.007271508	0.012662270	0.009773410	0.01016361325	0.009342796	0.010481015	0.010602079	0.003358195	0.005194970	0.018258726	0.00953963016666667	0.015968069	0.019686519	0.012091243	0.009797289	0.012572825	0.014023189	0.011932479	0.011369568	0.008289605	0.013448316	0.021364024	0.011476167	0.0129800265
1524	Salviaflaside methyl ester	0.882392615	MS2 matched	537.1708188	225.941	0.8094315	0.7817749	0.7099592	0.4942889	0.6139705	0.5382164	0.657940233333333	0.7070018	0.6869698	0.7009366	0.6716719	0.691645025	0.6753679	0.6044246	0.7573785	0.6966988	0.8266116	0.7824252	0.723817766666667	0.7104460	0.6296683	0.6735677	0.9136738	0.7080690	0.72708496	0.9278863	0.4638039	0.6891227	0.6070864	0.7585958	0.8373633	0.7139764
274	Sarcosine	1	MS2 matched	88.03930132	361.566	11.374374	11.087505	10.232593	10.633319	11.392171	13.231389	11.3252251666667	10.860740	10.907670	10.498554	10.834509	10.77536825	9.653401	10.898723	10.912731	11.168686	11.499577	9.688173	10.6368818333333	11.950811	10.876491	9.961481	11.643775	11.619181	11.2103478	11.222850	11.855986	11.331381	10.755083	10.934980	10.288486	11.0647943333333
1525	Sarmentosin	0.673638308	MS2 matched	276.1019882	231.605	0.015019396	0.012952862	0.014326027	0.014038742	0.018438590	0.014830580	0.0149343661666667	0.013221241	0.012854282	0.012294139	0.012206657	0.01264407975	0.012279549	0.012587135	0.008803560	0.011682387	0.011124463	0.010217421	0.0111157525	0.013511917	0.015278661	0.015312045	0.011702947	0.016269155	0.014414945	0.010866139	0.010084520	0.012204736	0.008138552	0.011828532	0.009693812	0.0104693818333333
1526	Schizotenuin F	0.602518	MS2 matched	553.1401162	470.168	0.002449914	0.002072074	0.002279759	0.003106384	0.003593816	0.003330554	0.00280541683333333	0.002575172	0.002393064	0.002541535	0.002183534	0.00242332625	0.002338441	0.002464135	0.001531364	0.002581351	0.003057349	0.002440319	0.00240215983333333	0.002761328	0.002375619	0.003190844	0.002510809	0.002481973	0.0026641146	0.002509758	0.002537287	0.001811104	0.001802839	0.001624503	0.002717102	0.00216709883333333
1527	Sepiapterin	0.613387538	MS2 matched	238.0960414	294.304	0.010737831	0.009119853	0.010282944	0.010625674	0.008991973	0.010680811	0.010073181	0.008738403	0.008254472	0.007608115	0.005682574	0.007570891	0.006123512	0.002746448	0.009161587	0.002848220	0.003861509	0.005250002	0.00499854633333333	0.007100270	0.011910182	0.008325169	0.011991279	0.008196114	0.0095046028	0.004988304	0.008235939	0.009970467	0.016115973	0.009869822	0.009780010	0.0098267525
1528	Seryllysine	0.434013308	MS2 matched	234.1454461	320.521	0.007563216	0.011141204	0.007174112	0.007975343	0.011065532	0.017810674	0.0104550135	0.010610992	0.011243145	0.010048488	0.010648448	0.01063776825	0.008687012	0.010756901	0.015767373	0.016315724	0.010883137	0.007391439	0.0116335976666667	0.016111150	0.009979636	0.007824553	0.020267332	0.017553634	0.014347261	0.009257280	0.004927696	0.007158594	0.005631602	0.006439586	0.005423368	0.006473021
1529	S-Formylglutathione	0.456825	MS2 matched	336.0881671	399.457	0.17633439	0.15992894	0.14980436	0.11614389	0.16138578	0.17849554	0.157015483333333	0.08802737	0.09832095	0.15345135	0.14275960	0.1206398175	0.11168816	0.11761422	0.17360023	0.13569911	0.10870316	0.13572373	0.130504768333333	0.08763619	0.10368529	0.16152569	0.14284821	0.14812744	0.128764564	0.12964474	0.15154813	0.09989755	0.18786261	0.10687929	0.11996838	0.13263345
1530	SM(d16:1/24:1)	0.700826231	MS2 matched	785.655273	597.468	1.744270e-03	7.259131e-04	4.415956e-04	1.505049e-03	2.907149e-04	1.340705e-03	0.00100804126666667	1.812618e-03	2.248708e-03	1.307202e-03	8.183848e-04	0.0015467282	5.232697e-04	2.304430e-04	3.111683e-03	6.029511e-05	5.891265e-05	1.258775e-03	0.00087389641	4.537962e-04	1.782677e-03	6.783879e-04	2.640111e-03	1.677365e-03	0.00144646742	1.217198e-03	2.257913e-03	4.955211e-04	3.219205e-03	3.220340e-03	6.882516e-05	0.00174650037666667
1531	SM(d17:1/24:0)	0.610227	MS2 matched	801.6869987	192.251	0.08208426	0.06962072	0.04419123	0.09825828	0.05988864	0.09925765	0.07555013	0.07374446	0.05884187	0.05675973	0.06358661	0.0632331675	0.06708019	0.02828156	0.14988393	0.04438998	0.03735565	0.07819106	0.067530395	0.06176750	0.06608972	0.02790978	0.12601244	0.09088971	0.07453383	0.05359979	0.11138150	0.06564839	0.12931266	0.08918116	0.05132615	0.083408275
1532	SM(d17:1/24:1)	0.617179308	MS2 matched	799.6708596	196.748	0.14069615	0.13009880	0.11252391	0.15416884	0.12343281	0.17726342	0.139697321666667	0.12345441	0.13060483	0.11019062	0.11075060	0.118750115	0.10611909	0.04415825	0.15162946	0.06574592	0.04693444	0.12166568	0.0893754733333333	0.13863099	0.17257277	0.08436350	0.21106488	0.19798173	0.160922774	0.13775185	0.18698124	0.20404341	0.27133558	0.16978461	0.10945069	0.17989123
1533	SM(d18:0/16:0)	0.343396615	MS2 matched	705.5827595	201.2395	1.2100701	1.0238098	1.0123465	1.1961607	1.0336667	1.2988662	1.12915333333333	0.8028980	0.9041776	0.8479150	0.7587800	0.82844265	0.7882615	0.4855414	0.6851562	0.6635253	0.6463942	0.6736438	0.657087066666667	0.8779224	0.9704444	0.9216869	1.2048881	1.0900191	1.01299218	0.7451735	1.0677639	1.0635853	1.3372606	1.0140802	1.0604618	1.04805421666667
1534	SM(d18:0/18:1)	0.583933538	MS2 matched	731.6052085	200.119	7.373588	7.650232	9.795384	10.271126	8.369170	7.002451	8.41032516666667	6.501964	6.913727	6.375684	5.579498	6.34271825	6.174244	5.879721	5.733976	8.478898	8.501147	6.975504	6.95724833333333	7.373799	10.085681	8.350881	6.042386	5.622033	7.494956	7.325327	5.472610	9.428344	8.247747	6.086087	11.056395	7.936085
1535	SM(d18:1/14:0)	0.602942	MS2 matched	675.5456284	277.23	0.0066756792	0.0043154633	0.0041471421	0.0159081903	0.0045009671	0.0222914873	0.00963982155	0.0059641636	0.0039812558	0.0033017140	0.0034176415	0.004166193725	0.0030492228	0.0010918294	0.0032826233	0.0004249588	0.0003102582	0.0019519141	0.00168513443333333	0.0034126892	0.0028656111	0.0014192715	0.0059068951	0.0160528803	0.00593146944	0.0032961880	0.0048265311	0.0028871405	0.0029167908	0.0063529943	0.0009526655	0.00353871836666667
1536	SM(d18:1/16:0)	0.819276923	MS2 matched	703.5768666	332.636	0.024556093	0.011625274	0.011115969	0.016999766	0.017029005	0.063674195	0.024166717	0.015557959	0.015153419	0.013125069	0.014784646	0.01465527325	0.008114734	0.005018812	0.017921668	0.005856122	0.002599627	0.005566455	0.007512903	0.013959700	0.012104293	0.003031113	0.026068955	0.021192728	0.0152713578	0.028472552	0.019361993	0.007753035	0.014294219	0.025029063	0.005593791	0.0167507755
1537	SM(d18:1/18:1)	0.584322923	MS2 matched	729.5927195	200.097	0.4719941	0.4387935	0.5073821	0.5651241	0.4599289	0.6022812	0.507583983333333	0.4259675	0.3876958	0.3681328	0.3096498	0.372861475	0.3648908	0.2838798	0.3842857	0.2957667	0.3229302	0.3822205	0.338995616666667	0.3922476	0.4355285	0.3448262	0.4760626	0.4901245	0.42775788	0.3034749	0.4487591	0.3537076	0.4789355	0.3732695	0.3495909	0.384622916666667
1538	SM(d18:1/20:0)	0.721554615	MS2 matched	759.6397883	598.642	0.005562673	0.005847433	0.005523278	0.006423430	0.003782946	0.006834966	0.00566245433333333	0.005755386	0.005838395	0.003559816	0.006280570	0.00535854175	0.001312599	0.002144238	0.007344143	0.004311072	0.006256085	0.004230612	0.00426645816666667	0.003959279	0.007037603	0.002066835	0.006844725	0.005179975	0.0050176834	0.008489047	0.004493209	0.002214141	0.009508999	0.010537414	0.002617820	0.006310105
1539	SM(d18:1/22:0)	0.696127462	MS2 matched	787.6719105	193.3695	0.3929332	0.3322452	0.2239197	0.4784262	0.2863068	0.4457747	0.3599343	0.2891725	0.2721310	0.2515364	0.2461500	0.264747475	0.3808884	0.1665637	0.7368136	0.2414205	0.1743589	0.4286733	0.3547864	0.2578708	0.2200580	0.1702782	0.3771965	0.3224206	0.26956482	0.2623103	0.4488180	0.3205054	0.5353184	0.3349865	0.2446023	0.357756816666667
1540	SM(d18:1/24:0)	0.330616769	MS2 matched	815.7028382	192.225	1.4010614	0.9692194	0.5828351	1.4200660	0.7789673	1.4958387	1.10799798333333	0.8238674	0.7455011	0.8713585	0.7727370	0.803366	1.2251324	0.5751957	3.0834913	0.7583148	0.5586172	1.4148424	1.26926563333333	0.7383856	0.6931746	0.5007676	1.3697014	1.0783302	0.87607188	0.6411866	1.6762489	0.6349972	2.1910285	1.1194310	0.6009831	1.14397921666667
1541	SM(d18:1/24:1)	0.603776462	MS2 matched	813.6864379	181.01	0.07687572	0.07579660	0.05393133	0.09293160	0.05242005	0.12735901	0.0798857183333333	0.07296772	0.08488131	0.10019278	0.07030860	0.0820876025	0.07584089	0.04976396	0.17748623	0.05957754	0.06424532	0.10819731	0.0891852083333333	0.11249586	0.07783303	0.03654394	0.07190777	0.08205523	0.076167166	0.09841060	0.11023051	0.03372067	0.07912831	0.09254513	0.05853175	0.0787611616666667
275	sn-Glycerol3-phosphate	0.999654538	MS2 matched	171.0059258	400.133	0.15685416	0.12705274	0.14864853	0.15904161	0.14906720	0.13570796	0.146062033333333	0.13092844	0.12211485	0.12599203	0.13788803	0.1292308375	0.09974011	0.10595145	0.13153538	0.08884584	0.10877882	0.09276589	0.104602915	0.15525729	0.16035599	0.13615744	0.15938129	0.16875679	0.15598176	0.11048500	0.16658296	0.15171935	0.16306039	0.13295272	0.15643469	0.146872518333333
276	Sodium 3-(3,4-dihydroxyphenyl)-2-hydroxypropanoate	0.923589308	MS2 matched	197.0423391	245.8225	0.30702404	0.21283884	0.24738835	0.38522065	0.16819716	0.33785110	0.276420023333333	0.21345315	0.27075524	0.25713370	0.25386202	0.2488010275	0.20085046	0.09670430	0.23264435	0.24276262	0.16387211	0.29982777	0.206110268333333	0.17146320	0.33905523	0.13691973	0.21341553	0.11785402	0.195741542	0.05264857	0.11782642	0.28371169	0.23368764	0.17437091	0.40904621	0.211881906666667
277	Spaglumic acid	0.951254846	MS2 matched	303.0835848	444.8555	5.311074	4.542030	4.545778	5.451713	4.367600	5.322622	4.9234695	4.935938	4.923329	4.926632	5.071180	4.96426975	5.826909	5.256077	7.538014	5.196890	5.632043	6.201875	5.941968	4.505362	5.176859	3.928157	5.296101	5.160258	4.8133474	3.770236	6.644181	4.658430	5.349259	5.293399	4.815144	5.0884415
1542	Sphinganine	0.985590308	MS2 matched	302.3061503	45.9718	0.02072115	0.03740210	0.01904767	0.02694814	0.02003615	0.03950487	0.02727668	0.07558773	0.07281590	0.07725965	0.07573553	0.0753497025	0.03018045	0.03134224	0.01974538	0.03284273	0.01580532	0.02974567	0.0266102983333333	0.01238777	0.04972803	0.03976803	0.02217792	0.02118444	0.029049238	0.02185617	0.02590288	0.01933250	0.03530348	0.02771824	0.02727268	0.0262309916666667
1543	Sphingosine	0.932381769	MS2 matched	300.2906771	72.10775	0.04405046	0.03055742	0.04812173	0.04667841	0.04146199	0.04660600	0.0429126683333333	0.05504981	0.05920670	0.04738285	0.06079351	0.0556082175	0.06752922	0.07636196	0.03784838	0.06294981	0.06259623	0.05073185	0.059669575	0.05110715	0.07193316	0.07260551	0.02560350	0.03506197	0.051262258	0.06588455	0.02936891	0.04169326	0.03775971	0.03492896	0.05981671	0.0449086833333333
1544	Squamocin L	0.566599692	MS2 matched	607.5108223	155.316	0.015237595	0.021837840	0.020984984	0.019856977	0.013223765	0.019222374	0.0183939225	0.015163477	0.020255626	0.011466431	0.015165127	0.01551266525	0.022099169	0.024310783	0.019545446	0.025964438	0.025864415	0.019850166	0.0229390695	0.005982408	0.021500923	0.018225973	0.017574675	0.013588000	0.0153743958	0.017060133	0.015765462	0.025164396	0.018977400	0.013470058	0.027327388	0.0196274728333333
278	Stearic acid	0.997052	MS2 matched	283.2645336	170.378	0.2491497	0.2294814	0.2274601	0.2556071	0.2032654	0.2468917	0.235309233333333	0.2215454	0.2037302	0.2364271	0.2184249	0.2200319	0.2021359	0.1689632	0.3303255	0.2838480	0.2448279	0.2565682	0.247778116666667	0.1573383	0.2834543	0.1929565	0.2341781	0.1960730	0.21280004	0.1764935	0.2442389	0.2221432	0.4178094	0.2633842	0.2682898	0.265393166666667
1545	stearoyl sphingomyelin	0.658654615	MS2 matched	731.608723	219.185	0.13185699	0.23727889	1.00078745	1.21858913	0.72265306	0.11660315	0.571294778333333	0.81387504	0.12077520	0.73618837	0.67073523	0.58539346	0.09431883	0.52320047	0.37033933	0.12670557	0.07312000	0.71024180	0.316321	0.12385825	1.07456957	0.64336916	0.11146940	0.10242960	0.411139196	0.74474999	0.09992338	0.15602583	0.40304751	0.31476514	0.53587274	0.375730765
1546	Stigmastane-3,6-dione	0.552480846	MS2 matched	429.3740203	29.0387	0.2243370	0.2129292	0.2057312	0.2148216	0.2018390	0.3370052	0.2327772	0.1689749	0.1717451	0.1347155	0.1382555	0.15342275	0.1656919	0.1283656	0.1613852	0.1566482	0.1146888	0.1575097	0.147381566666667	0.2635120	0.2289788	0.1749062	0.2856950	0.2330045	0.2372193	0.1711020	0.2502606	0.1910176	0.3767151	0.2402474	0.2037148	0.238842916666667
279	Succinic acid	0.955726385	MS2 matched	117.0184483	461.965	0.15446116	0.13520151	0.06998469	0.02464002	0.13143958	0.15091373	0.111106781666667	0.06245911	0.21853122	0.13066914	0.16825267	0.144978035	0.10143996	0.52366360	0.08372935	0.15955272	0.23793409	0.15230320	0.209770486666667	0.22085527	0.14837262	0.14106152	0.23169274	0.23788732	0.195973894	0.21529443	0.17478677	0.21590931	0.02716653	0.17411761	0.14873001	0.15933411
280	Succinic acid semialdehyde	0.991111077	MS2 matched	101.0233319	197.287	10.083715	13.796077	6.795923	16.072560	21.005542	15.589060	13.8904795	12.772509	18.076555	6.426987	11.878862	12.28872825	15.559366	17.912246	17.447691	14.975505	12.389209	7.055915	14.223322	17.795946	9.287118	8.572957	8.607364	13.415796	11.5358362	16.743404	12.856089	10.977062	14.943811	17.550020	5.972177	13.1737605
281	Succinic anhydride	0.472697538	MS2 matched	99.00773013	169.31	0.5909898	0.6341166	0.7471368	0.5836285	0.7171215	0.6524781	0.654245216666667	0.6677996	0.6072316	1.2792233	0.6301955	0.7961125	0.6111101	1.3294769	0.6769638	0.6991774	1.5836596	0.7348904	0.939213033333333	1.4970496	0.7518915	1.2924273	1.1719739	1.1037239	1.16341324	0.6202689	0.8241544	0.7762975	0.5604378	0.6793990	0.9136476	0.7290342
1547	Succinyladenosine	0.794228077	MS2 matched	384.1163618	411.844	0.009220435	0.008624966	0.006798153	0.004419870	0.007823712	0.012960232	0.00830789466666667	0.011739087	0.011069558	0.009442782	0.010837890	0.01077232925	0.007170463	0.015147501	0.008313479	0.008470410	0.012334115	0.008829155	0.0100441871666667	0.019680788	0.006478293	0.011163945	0.008696990	0.011042479	0.011412499	0.015607983	0.021510386	0.008914132	0.003772019	0.008575396	0.004911384	0.01054855
1548	Sweroside	0.953130462	MS2 matched	359.1401174	80.05645	0.023305762	0.019123154	0.018142186	0.016906556	0.023576934	0.025765348	0.0211366566666667	0.017786165	0.016563656	0.020713458	0.017772166	0.01820886125	0.010737062	0.013942171	0.013942930	0.009179584	0.010810332	0.011581500	0.0116989298333333	0.022739776	0.028768344	0.022884802	0.031687847	0.031515415	0.0275192368	0.009673008	0.011256524	0.010533395	0.009978658	0.009795369	0.009665097	0.0101503418333333
1549	Taurine	0.991071	MS2 matched	126.0221506	306.859	24.30273	20.47042	23.45504	24.47185	26.58750	21.24947	23.422835	23.52081	23.38833	22.83040	24.18490	23.48111	26.72437	26.18429	16.48475	24.50039	27.50770	24.13511	24.2561016666667	25.77174	25.23676	26.77961	20.44052	25.57248	24.760222	22.47249	18.10443	22.84578	17.42776	15.76982	25.13880	20.29318
283	Taurocholic acid	0.999643077	MS2 matched	514.2844759	208.496	0.036427838	0.032939546	0.025982864	0.023741282	0.039186570	0.051423417	0.0349502528333333	0.017647523	0.023880226	0.022094677	0.021442873	0.02126632475	0.016706193	0.019563990	0.038940702	0.017638525	0.017324689	0.022211744	0.0220643071666667	0.014691945	0.020047555	0.020852937	0.014670877	0.015699678	0.0171925984	0.006164997	0.006706553	0.006806984	0.025644276	0.030843929	0.006571890	0.0137897715
1550	Tetrahydrocortisone	0.943967615	MS2 matched	365.2335609	61.7991	0.003612898	0.004322213	0.004535378	0.004148502	0.003317847	0.005050220	0.00416450966666667	0.004571243	0.004742458	0.004653239	0.004333427	0.00457509175	0.002495830	0.002196495	0.001371796	0.002129178	0.001844977	0.001745718	0.001963999	0.007805559	0.013134826	0.010156292	0.010817497	0.011829059	0.0107486466	0.002298682	0.002789118	0.002744471	0.001617703	0.002183536	0.002034227	0.00227795616666667
1551	Tetrahydroharmol	0.754573	MS2 matched	203.1145682	387.9725	0.009094327	0.009382161	0.019680912	0.035884353	0.019785215	0.035970878	0.0216329743333333	0.019289802	0.014724500	0.020570115	0.018767154	0.01833789275	0.012575956	0.018689101	0.036512308	0.018252784	0.017995784	0.034732499	0.0231264053333333	0.004855618	0.006856159	0.007468622	0.009692220	0.017309321	0.009236388	0.016379571	0.009542025	0.008498425	0.038830030	0.023613505	0.022241774	0.0198508883333333
1552	Tetramethylsilane	0.633481538	MS2 matched	301.1403006	207.964	0.006978014	0.011988556	0.010331181	0.004636531	0.011150685	0.012235017	0.00955333066666667	0.011165437	0.009115665	0.004187926	0.004201260	0.007167572	0.005050218	0.007689011	0.003433469	0.006606867	0.007033779	0.007084263	0.00614960116666667	0.014957264	0.010270961	0.005956304	0.007922630	0.009174683	0.0096563684	0.012126683	0.012116611	0.009914128	0.005705252	0.010062940	0.010595709	0.0100868871666667
284	Theaflavin	0.568215769	MS2 matched	563.1249159	435.7045	0.09283511	0.07531324	0.08591341	0.08792378	0.12087794	0.12394814	0.0978019366666667	0.09609504	0.09112192	0.09760480	0.10404461	0.0972165925	0.07718422	0.11084999	0.05877510	0.08466683	0.09659011	0.06980178	0.082978005	0.13867182	0.09897567	0.11415534	0.09317957	0.12011849	0.113020178	0.10252134	0.09918941	0.10112074	0.06903256	0.08086173	0.09479777	0.091253925
1553	Thelephoric acid	0.451026692	MS2 matched	353.0320165	391.486	0.010430881	0.010155281	0.007952008	0.013156616	0.007658050	0.009215614	0.00976140833333333	0.010693660	0.008372459	0.007827112	0.009595726	0.00912223925	0.010798748	0.007141375	0.007814113	0.009270904	0.007617040	0.010064681	0.00878447683333333	0.005928654	0.008420330	0.007690862	0.007917469	0.007609832	0.0075134294	0.007003926	0.007120312	0.009119171	0.014115272	0.007706234	0.013603088	0.0097780005
1554	Thiamine	0.999516231	MS2 matched	265.1127375	371.0525	0.11062384	0.11027471	0.15948593	0.08640485	0.09402058	0.07167491	0.105414136666667	0.18174966	0.18386229	0.17702284	0.18733881	0.1824934	0.29489415	0.26673557	0.18311820	0.24171300	0.30954540	0.28181890	0.26297087	0.24419826	0.18270212	0.20759702	0.24024633	0.19311648	0.213572042	0.23649519	0.13513466	0.12745500	0.09828454	0.14666593	0.13053922	0.145762423333333
285	Thiamine monophosphate	0.760011846	MS2 matched	343.0566688	452.7795	0.02281336	0.02105016	0.01921597	0.02564299	0.03199296	0.03502379	0.0259565383333333	0.01878692	0.01954156	0.01971791	0.01990809	0.01948862	0.02102249	0.01935417	0.02462718	0.02547969	0.02056931	0.02188033	0.0221555283333333	0.01611439	0.02023743	0.01559261	0.01417398	0.01884733	0.016993148	0.01308150	0.02299592	0.01920275	0.02338136	0.02039421	0.02100037	0.0200093516666667
1555	Thiamine pyrophosphate	0.903263769	MS2 matched	425.0459027	509.486	0.005297904	0.007831016	0.007724103	0.006598802	0.011390399	0.012889866	0.008622015	0.004018043	0.008572467	0.007109617	0.005562562	0.00631567225	0.003782146	0.007058137	0.007871026	0.007241546	0.005372067	0.005867730	0.00619877533333333	0.007452260	0.007217506	0.005672058	0.008815423	0.007730546	0.0073775586	0.005754179	0.011547960	0.010391437	0.009328948	0.006627445	0.005667124	0.0082195155
1556	Thiazole	0.760511615	MS2 matched	281.004214	432.776	0.002029652	0.004784134	0.003637271	0.004133829	0.003248605	0.003404027	0.00353958633333333	0.005860018	0.004500024	0.006566629	0.005790991	0.0056794155	0.005100121	0.005034946	0.005034088	0.005866369	0.005325252	0.004397677	0.00512640883333333	0.008674190	0.006005807	0.006463290	0.007533255	0.007174741	0.0071702566	0.009218231	0.007520821	0.006514801	0.007587569	0.006613983	0.006011278	0.00724444716666667
287	Thioguanine	0.916418615	MS2 matched	166.017223	163.6735	0.3707926	0.3391837	0.5329910	0.6660346	0.5162382	0.5406493	0.4943149	0.5299802	0.5528435	0.6139441	0.5578693	0.563659275	0.8315370	0.8344522	0.4752770	0.8083152	0.9785396	0.9273146	0.809239266666667	0.3979877	0.3918679	0.4723187	0.3833196	0.4769782	0.42449442	0.4073684	0.3117669	0.3738475	0.4647236	0.3663559	0.6369827	0.426840833333333
1557	Thiolutin	0.855305923	MS2 matched	229.0115025	439.3575	0.009238391	0.012581967	0.009335441	0.010428671	0.008868536	0.013787361	0.0107067278333333	0.012356053	0.013191554	0.013291270	0.015161608	0.01350012125	0.011805384	0.015148323	0.015067601	0.023116309	0.013683985	0.012668693	0.0152483825	0.019597212	0.003354191	0.011843736	0.019327339	0.015407137	0.013905923	0.020380798	0.004298054	0.019549050	0.014200202	0.019970933	0.020929790	0.0165548045
288	Threonic acid	0.654864077	MS2 matched	135.0290989	315.562	1.5273513	1.4339401	1.6075674	1.3891925	1.7525766	1.5692020	1.54663831666667	1.0298517	1.3848250	1.3805639	1.1081011	1.225835425	1.2689224	1.3872358	0.7911211	1.1365307	1.6935459	1.4151452	1.28208351666667	1.2100535	1.2366235	1.3753200	0.7749167	1.3070191	1.18078656	1.5332536	1.5108224	1.2899154	0.8156551	1.0868121	1.3034098	1.25664473333333
289	Thymidine	0.745256077	MS2 matched	241.0830678	85.18955	0.042570053	0.009872182	0.008007655	0.027462014	0.025918450	0.019358709	0.0221981771666667	0.031726081	0.050782479	0.029380015	0.028863504	0.03518801975	0.076591488	0.082909774	0.049448625	0.069798317	0.052702041	0.107910308	0.0732267588333333	0.065483780	0.031612184	0.017136364	0.035667828	0.058085696	0.0415971704	0.029704157	0.039594261	0.061027920	0.016710105	0.018115723	0.038114613	0.0338777965
290	Thymine	0.640865231	MS2 matched	125.0347019	63.5489	0.1391632	0.1229057	0.1055619	0.1233043	0.1095881	0.1168556	0.119563133333333	0.1364012	0.1432547	0.1366713	0.1491832	0.1413776	0.1406455	0.1270261	0.1460703	0.1467573	0.1478808	0.2172079	0.15426465	0.1163390	0.1367185	0.1252250	0.1286448	0.1328483	0.12795512	0.1529256	0.1513026	0.1313570	0.1387815	0.1734804	0.1089076	0.14279245
1558	Thyrotropin releasing hormone	0.566520692	MS2 matched	363.1785853	278.3675	0.005421762	0.003323402	0.011707888	0.011056232	0.007108900	0.002654350	0.00687875566666667	0.005615890	0.004399058	0.003320056	0.004661764	0.004499192	0.002785809	0.004147909	0.004679375	0.003942293	0.004072384	0.003574255	0.00386700416666667	0.003121659	0.009908296	0.004163997	0.005892825	0.003435704	0.0053044962	0.004963744	0.003154109	0.003781133	0.006709148	0.002821126	0.001983799	0.0039021765
1559	Tiglylglycine	0.630509231	MS2 matched	158.0816998	77.7526	0.013691693	0.009698958	0.008519209	0.016001797	0.010929233	0.013643965	0.0120808091666667	0.024329121	0.018729098	0.022133992	0.023544594	0.02218420125	0.066001246	0.022778537	0.057795579	0.022826833	0.033175436	0.028990590	0.0385947035	0.019962917	0.052213343	0.008882328	0.028426967	0.032163387	0.0283297884	0.020639544	0.041586966	0.043864759	0.034713203	0.052794203	0.030966367	0.037427507
291	trans-Aconitic acid	0.320498769	MS2 matched	173.0085178	362.683	0.11129608	0.13338708	0.06215644	0.10626374	0.15509999	0.13976444	0.117994628333333	0.11307788	0.12186556	0.11504271	0.12172113	0.11792682	0.09254458	0.13594768	0.07776042	0.11769915	0.14599278	0.10121391	0.111859753333333	0.11132738	0.12514396	0.10820227	0.12785398	0.12334268	0.119174054	0.07315214	0.12041861	0.10686542	0.17765403	0.09645394	0.12233121	0.116145891666667
1560	trans-Hexadec-2-enoyl carnitine	0.370422308	MS2 matched	398.3280752	197.88	0.37806035	0.23156305	0.12676164	0.16820754	0.54637493	0.35312290	0.300681735	0.22326738	0.21354195	0.20977668	0.20935023	0.21398406	0.14052121	0.12740033	0.35067076	0.10411529	0.09023088	0.14176163	0.159116683333333	0.20609655	0.17171387	0.11407589	0.36775580	0.35982237	0.243892896	0.12764969	0.35221048	0.17878626	0.12720603	0.16122050	0.09500121	0.173679028333333
1561	Traumatic acid	0.925660462	MS2 matched	229.1418594	377.8375	0.03116096	0.02854685	0.02924227	0.03345388	0.03175946	0.03156579	0.0309548683333333	0.02964691	0.02887139	0.02858519	0.02780319	0.02872667	0.02775793	0.02496866	0.03194476	0.03043004	0.02625729	0.02893200	0.02838178	0.02630710	0.03272076	0.02489307	0.03131162	0.02744588	0.028535686	0.02258177	0.02939221	0.02728401	0.03334269	0.03149839	0.03310552	0.0295340983333333
1562	Triethanolamine	0.955928538	MS2 matched	150.1130455	148.601	0.014831061	0.007744214	0.007083024	0.011912024	0.008324913	0.017167324	0.0111770933333333	0.021559859	0.010360671	0.014310033	0.013069126	0.01482492225	0.005883632	0.007296027	0.011322518	0.007564937	0.009210672	0.008301108	0.008263149	0.008191517	0.014998988	0.016469874	0.007857870	0.011887689	0.0118811876	0.007515694	0.013740062	0.008709458	0.010881029	0.009082871	0.008055541	0.00966410916666667
1563	Triphosphate	0.957922846	MS2 matched	285.0144524	352.691	0.013257217	0.011475420	0.012726020	0.010853856	0.013799015	0.010524922	0.012106075	0.011934376	0.013177619	0.012074781	0.013874857	0.01276540825	0.013398755	0.016810363	0.009893595	0.013314128	0.013775058	0.012185842	0.0132296235	0.015973411	0.012127045	0.014073146	0.010484393	0.012762418	0.0130840826	0.013547157	0.014542227	0.014304461	0.008913508	0.011849058	0.013691541	0.012807992
1564	Tromethamine	0.522059385	MS2 matched	122.0822982	342.402	0.2168094	0.2000986	0.2263359	0.2178732	0.1844325	0.2274622	0.212168633333333	0.2444609	0.1889706	0.2211374	0.1945954	0.212291075	0.1997269	0.1806540	0.2202952	0.2508364	0.2442242	0.2187527	0.219081566666667	0.1759893	0.2449940	0.1943370	0.2173740	0.1874458	0.20402802	0.1574605	0.1900909	0.2084400	0.2562828	0.2257750	0.2450858	0.213855833333333
1565	Tryptophyl-Cysteine	0.661333538	MS2 matched	308.1034501	463.061	0.06183905	0.05128289	0.05695244	0.06612537	0.08073112	0.05461493	0.0619243	0.03965064	0.05208178	0.05108236	0.04494486	0.04693991	0.04124683	0.04235989	0.04513266	0.04140194	0.05197920	0.04703979	0.0448600516666667	0.04163263	0.05717483	0.05190834	0.04059010	0.04825370	0.04791192	0.03397706	0.04077230	0.04739230	0.04874119	0.04318393	0.05913893	0.045534285
1566	Tryptophyl-Valine	0.760382692	MS2 matched	304.1622882	406.276	0.02036855	0.02167345	0.02379027	0.01093444	0.01943674	0.01252673	0.0181216966666667	0.01996942	0.02270745	0.02262929	0.02390270	0.022302215	0.03023224	0.02939895	0.03314336	0.03120550	0.03737319	0.03356184	0.0324858466666667	0.02122663	0.01508139	0.01858573	0.02486103	0.02077582	0.02010612	0.03006001	0.01485784	0.01897460	0.01948322	0.02105312	0.02089069	0.02088658
1567	Tyramine-O-sulfate	0.665980231	MS2 matched	218.048786	184.3785	4.421620e-03	3.992600e-03	5.824907e-05	6.191492e-04	2.815046e-03	4.876737e-03	0.002797233545	5.388948e-03	7.557840e-03	7.227426e-03	4.515622e-03	0.006172459	7.456858e-03	7.081673e-03	8.726181e-03	7.419376e-03	6.054604e-03	7.287300e-03	0.00733766533333333	2.469189e-03	1.047140e-02	1.669388e-03	5.275313e-03	4.065523e-03	0.0047901626	2.702356e-03	6.323891e-03	6.368270e-03	8.601253e-03	1.706409e-02	1.214510e-03	0.00704572833333333
292	UDP-D-glucose	0.985468923	MS2 matched	565.0489311	447.447	0.007950527	0.005823890	0.005401292	0.008215723	0.013567842	0.016263836	0.009537185	0.010653368	0.010630603	0.010911417	0.009808260	0.010500912	0.005711617	0.001373003	0.008161948	0.012614861	0.016312278	0.007860440	0.00867235783333333	0.007202417	0.004961802	0.002835497	0.003438090	0.007021884	0.005091938	0.001437948	0.015702166	0.010829727	0.006421119	0.007998146	0.007341429	0.0082884225
1568	UDP-N-acetyl-alpha-D-galactosamine	0.831180923	MS2 matched	608.0915439	434.939	0.01395234	0.01139973	0.01114382	0.01139494	0.01696164	0.01866314	0.0139192683333333	0.01896518	0.01919026	0.02064134	0.02269523	0.0203730025	0.01643972	0.02777142	0.01825936	0.01665457	0.02161751	0.01789784	0.0197734033333333	0.02431632	0.01588067	0.01685391	0.01296674	0.01723361	0.01745025	0.02131867	0.02345142	0.01541499	0.01147639	0.01594817	0.01317192	0.0167969266666667
293	Undecanoic acid	0.973355308	MS2 matched	185.1541335	45.4092	0.11902686	0.13194422	0.14201109	0.15053109	0.10863952	0.10743869	0.126598578333333	0.07652443	0.06980371	0.06533556	0.08752774	0.07479786	0.10965969	0.11995826	0.11801444	0.10890274	0.13566752	0.11414201	0.11772411	0.08066116	0.12764026	0.12206882	0.10743715	0.10111940	0.107785358	0.11693968	0.09424581	0.13084572	0.10305646	0.14461194	0.14926169	0.123160216666667
294	Uracil	0.999996154	MS2 matched	111.0188988	74.9368	40.08165	39.01739	36.25519	32.12514	34.97169	36.21944	36.4450833333333	36.78514	36.99913	34.70194	38.54535	36.75789	38.20288	37.09208	35.26342	37.93672	38.41291	37.70795	37.4359933333333	39.14537	34.34344	39.62612	40.71411	40.66601	38.89901	43.80931	32.12687	34.11802	32.18432	33.53024	35.07758	35.1410566666667
295	Uridine	0.975163308	MS2 matched	243.0620333	162.547	2.563014	2.495242	1.943679	2.507837	2.416034	2.665355	2.43186016666667	3.098866	2.765331	3.030215	3.068642	2.9907635	2.702938	3.061699	3.816822	3.602958	3.072919	2.895783	3.1921865	4.086714	3.548144	3.228544	3.926748	3.760173	3.7100646	2.582827	2.990021	2.860476	2.757645	2.493700	3.088193	2.795477
296	Uridine 5'-monophosphate	0.929234154	MS2 matched	323.0290795	448.2435	0.06280914	0.07860544	0.06638015	0.07211686	0.09591027	0.12093856	0.0827934033333333	0.10189314	0.10734941	0.10511118	0.10530841	0.104915535	0.09509853	0.20112820	0.08523820	0.14856996	0.17792469	0.10412297	0.135347091666667	0.16363661	0.08811274	0.07577576	0.09136476	0.12189663	0.1081573	0.09099905	0.17569340	0.12489518	0.06173103	0.08760946	0.09036210	0.105215036666667
297	Uridine diphosphate glucuronic acid	0.384950923	MS2 matched	579.0283275	479.278	0.003150470	0.003930814	0.003822358	0.003255265	0.005417254	0.004993516	0.00409494616666667	0.005494382	0.007171642	0.005890890	0.006005433	0.00614058675	0.004819847	0.010532473	0.004967178	0.005585031	0.007648927	0.006097583	0.0066085065	0.009987499	0.003198697	0.005125639	0.005174973	0.006311914	0.0059597444	0.009824225	0.008992626	0.005789644	0.002541102	0.005698699	0.004758686	0.006267497
298	Urocanic acid	0.623360769	MS2 matched	137.0347323	298.434	0.04257831	0.04709752	0.03055179	0.03875741	0.03949414	0.05687134	0.0425584183333333	0.04679146	0.04456432	0.05335390	0.05602174	0.050182855	0.05557422	0.05751739	0.12555961	0.05573875	0.06601878	0.09973205	0.0766901333333333	0.02778418	0.07815272	0.03222616	0.03735405	0.03523810	0.042151042	0.03000550	0.04901462	0.03665585	0.05657189	0.08181291	0.03139041	0.0475751966666667
299	Valdecoxib	0.704636846	MS2 matched	313.0655331	315.5605	0.002483634	0.002677078	0.002402432	0.003512864	0.002288719	0.003333578	0.00278305083333333	0.002431982	0.001812722	0.001913938	0.002744763	0.00222585125	0.003066584	0.002539183	0.004679479	0.003362933	0.002680090	0.003939819	0.00337801466666667	0.001760560	0.002278827	0.001465106	0.001560343	0.002198695	0.0018527062	0.002052411	0.003171410	0.002798774	0.004702376	0.005269310	0.002213229	0.00336791833333333
300	Valeric acid	0.954798923	MS2 matched	101.0598415	713.92	0.2557726	0.2113044	0.3396417	0.4054039	0.1961146	0.2293667	0.272933983333333	0.2377903	0.2057940	0.2827997	0.1977475	0.231032875	0.1978066	0.1798093	0.2258393	0.2114421	0.2110279	0.2094958	0.2059035	0.1810646	0.2300320	0.2268395	0.2097847	0.2058322	0.2107106	0.1654911	0.1758003	0.2065634	0.3059244	0.4405407	0.2299094	0.254038216666667
1569	Valyl-Lysine	0.856532692	MS2 matched	246.1819561	555.746	0.4056891	0.4261984	0.3546465	0.3765113	0.4299032	0.4907771	0.413954266666667	0.4180608	0.4622183	0.4246696	0.4632082	0.442039225	0.4391780	0.5512979	0.6799800	0.4977911	0.5360972	0.4728450	0.529531533333333	0.4630052	0.4021234	0.3619422	0.4394630	0.4393053	0.42116782	0.4387856	0.4607228	0.4511693	0.4187073	0.4269326	0.3981611	0.432413116666667
1570	Vanillylamine	0.745009385	MS2 matched	154.0840764	413.617	0.13980794	0.29092286	0.10395063	0.11722063	0.09773366	0.11801570	0.14460857	0.09483016	0.21682772	0.08054115	0.15734390	0.1373857325	0.13609584	0.21792265	0.09510257	0.09835164	0.27140951	0.08252454	0.150234458333333	0.22267219	0.31689393	0.14120801	0.13972430	0.11485978	0.187071642	0.11775316	0.26702510	0.26482372	0.07662210	0.08952325	0.29886149	0.185768136666667
1571	Vignatic acid A	0.357561231	MS2 matched	554.2895856	190.014	0.05245460	0.06367170	0.09846846	0.04880546	0.05380186	0.06112264	0.06305412	0.07408865	0.06012018	0.06042690	0.05301341	0.061912285	0.04538755	0.04737497	0.03905170	0.04425258	0.04984486	0.05160849	0.0462533583333333	0.04799428	0.05295466	0.07072577	0.05466938	0.04323123	0.053915064	0.06802640	0.04655996	0.05270428	0.04206011	0.04649446	0.08518130	0.0568377516666667
1572	Vulgaxanthin I	0.532992385	MS2 matched	340.1164515	451.885	0.001918988	0.001319259	0.001803817	0.003600562	0.006980405	0.002269248	0.0029820465	0.003882724	0.007840003	0.002963941	0.003770525	0.00461429825	0.002564947	0.004635559	0.002852747	0.003348794	0.003892144	0.003047418	0.00339026816666667	0.004706562	0.004048440	0.002088664	0.005125578	0.007888276	0.004771504	0.003667605	0.003537409	0.002621167	0.002341165	0.003720578	0.004876493	0.00346073616666667
301	Xanthine	0.998712462	MS2 matched	151.0252787	219.702	1.5282694	1.6919894	1.5246926	1.0935762	1.2679371	0.8057689	1.3187056	1.5987366	1.6764650	1.7459736	1.7241053	1.686320125	1.4958605	2.0600580	1.3638963	1.4093260	1.9160161	1.9809445	1.70435023333333	2.2252259	1.8199271	2.5269019	1.9576628	1.7551239	2.05696832	2.2373657	1.2263393	1.3439381	1.3284474	1.5438467	1.7325920	1.56875486666667
302	Xanthurenic acid	0.499950692	MS2 matched	204.0298896	272.135	1.997015e-02	1.186389e-02	3.503860e-02	1.667049e-02	9.363944e-03	9.430348e-03	0.017056237	1.632979e-02	1.193529e-02	1.661706e-02	9.769371e-03	0.01366287775	2.295915e-02	2.918769e-03	4.016510e-02	6.029511e-05	7.861253e-03	2.676491e-02	0.016788246185	5.274763e-05	2.465601e-02	1.086770e-02	1.520903e-02	1.466488e-02	0.013090073526	5.046762e-05	3.469616e-02	4.440427e-03	1.630672e-02	1.572651e-02	9.095366e-03	0.01338594177
1573	Yuccaol C	0.389889923	MS2 matched	543.1187187	385.8285	0.008516589	0.008676935	0.006301210	0.003996685	0.008615132	0.009706075	0.00763543766666667	0.011010092	0.008849861	0.010343249	0.010372305	0.01014387675	0.011907971	0.011938143	0.007129686	0.015413376	0.014506126	0.011510934	0.012067706	0.010250465	0.011961718	0.007083168	0.008162176	0.007941444	0.0090797942	0.010818944	0.008463350	0.008817486	0.003671668	0.005557926	0.005094431	0.00707063416666667
[truncated: 2 more rows]
