# Supplementary material for: Daily Brain Metabolic Rhythms of Wild Nocturnal Bats
Source: Int J Mol Sci. 2024 Sep 12;25(18):9850. doi: 10.3390/ijms25189850 (PMC11432702; doi:10.3390/ijms25189850)
Supplement: Supplementary file 1 [file ijms-25-09850-s001.zip › Supplementary Table S2.xlsx]

## Sheet: Sheet1
Daily brain metabolic rhythms of wild nocturnal bats
Tianhui Wang,Hui Wang, Yujia Chu, Mingyue Bao, Xintong Li, Guoting Zhang & Jiang Feng
Table S2. The annotation results of all identified metabolites.
MS2 name	Match	HMDB_accession	Exact_Mass	chemical_formula	PubChem	ChEBI	KEGG_COMPOUND_ID	metlin_id	CAS_number	smiles	super_class	class	sub_class
Stigmastane-3,6-dione	Stigmastane-3,6-dione	HMDB0039822	428.3654308	C29H48O2	543599	NA	NA	NA	NA	CCC(CCC(C)C1CCC2C3CC(=O)C4CC(=O)CCC4(C)C3CCC12C)C(C)C	Lipids and lipid-like molecules	Steroids and steroid derivatives	Stigmastanes and derivatives
Thiamine monophosphate	Thiamine monophosphate	HMDB0002666	345.0786373	C12H18N4O4PS	1131	9533	C01081	NA	495-23-8	CC1=C(CCOP(O)(O)=O)SC=[N+]1CC1=CN=C(C)N=C1N	Organoheterocyclic compounds	Diazines	Pyrimidines and pyrimidine derivatives
Dopamine 3-O-sulfate	Dopamine 3-O-sulfate	HMDB0006275	233.0357932	C8H11NO5S	122136	37946	C13690	NA	51317-41-0	NCCC1=CC(OS(O)(=O)=O)=C(O)C=C1	Organic acids and derivatives	Organic sulfuric acids and derivatives	Arylsulfates
N-Carbamoyl-2-amino-2-(4-hydroxyphenyl)acetic acid	N-Carbamoyl-2-amino-2-(4-hydroxyphenyl)acetic acid	HMDB0031813	210.0640568	C9H10N2O4	578941	NA	NA	NA	32507-69-0	NC(=O)NC(C(O)=O)C1=CC=C(O)C=C1	Organic acids and derivatives	Carboxylic acids and derivatives	Amino acids,peptides,and analogues
Guanosine-5-monophosphate	Guanosine monophosphate	HMDB0001397	363.057999	C10H14N5O8P	6804	17345	C00144	6216	85-32-5	NC1=NC2=C(N=CN2[C@@H]2O[C@H](COP(O)(O)=O)[C@@H](O)[C@H]2O)C(=O)N1	Nucleosides,nucleotides,and analogues	Purine nucleotides	Purine ribonucleotides
5,8-Dihydro-6-(4-methyl-3-pentenyl)-1,2,3,4-tetrathiocin	5,8-Dihydro-6-(4-methyl-3-pentenyl)-1,2,3,4-tetrathiocin	HMDB0038142	264.0134833	C10H16S4	10912402	166665	NA	NA	82203-03-0	CC(C)=CCC\C1=C\CSSSSC1	Organoheterocyclic compounds	NA	NA
N2-gamma-Glutamylglutamine	N2-gamma-Glutamylglutamine	HMDB0011738	275.1117353	C10H17N3O6	150914	73707	C05283	NA	10148-81-9	N[C@@H](CCC(=O)N[C@@H](CCC(N)=O)C(O)=O)C(O)=O	Organic acids and derivatives	Carboxylic acids and derivatives	Amino acids,peptides,and analogues
Valdecoxib	Valdecoxib	HMDB0005033	314.072513	C16H14N2O3S	119607	63634	C21552	NA	181695-72-7	CC1=C(C(=NO1)C1=CC=CC=C1)C1=CC=C(C=C1)S(N)(=O)=O	Benzenoids	Benzene and substituted derivatives	Benzenesulfonamides
PE(18:0/22:6)	PE(18:0/22:6(4Z,7Z,10Z,13Z,16Z,19Z))	HMDB0009012	791.546505	C45H78NO8P	9546798	78266	NA	NA	NA	[H][C@@](COC(=O)CCCCCCCCCCCCCCCCC)(COP(O)(=O)OCCN)OC(=O)CC\C=C/C\C=C/C\C=C/C\C=C/C\C=C/C\C=C/CC	Lipids and lipid-like molecules	Glycerophospholipids	Glycerophosphoethanolamines
Vignatic acid A	Vignatic acid A	HMDB0033599	553.2788006	C30H39N3O7	85210698	170134	NA	NA	181485-19-8	CC(C)CC(O)C(=O)NC1C(OC2=CC=C(CC(NC(=O)C(CC3=CC=CC=C3)NC1=O)C(O)=O)C=C2)C(C)C	Organic acids and derivatives	Carboxylic acids and derivatives	Amino acids,peptides,and analogues
2-Naphthalenethiol	2-Naphthalenethiol	HMDB0029689	160.0346709	C10H8S	7058	NA	NA	NA	91-60-1	SC1=CC2=C(C=CC=C2)C=C1	Benzenoids	Naphthalenes	NA
8-Hydroxy-2-deoxyguanosine	8-Hydroxy-deoxyguanosine	HMDB0003333	283.0916686	C10H13N5O5	73318	40304	NA	6890	88847-89-6	NC1=NC2=C(N=C(O)N2[C@H]2C[C@H](O)[C@@H](CO)O2)C(=O)N1	Nucleosides,nucleotides,and analogues	Purine nucleosides	Purine 2-deoxyribonucleosides
Luteolin 7-glucoside	Luteolin 7-glucoside	HMDB0035588	448.1005615	C21H20O11	5280637	27994	C03951	NA	5373-11-5	OC[C@H]1O[C@@H](OC2=CC3=C(C(O)=C2)C(=O)C=C(O3)C2=CC=C(O)C(O)=C2)[C@H](O)[C@@H](O)[C@@H]1O	Phenylpropanoids and polyketides	Flavonoids	Flavonoid glycosides
Pyroglutamic acid	Pyroglutamic acid	HMDB0000267	129.0425931	C5H7NO3	7405	18183	C01879	NA	98-79-3	OC(=O)[C@@H]1CCC(=O)N1	Organic acids and derivatives	Carboxylic acids and derivatives	Amino acids,peptides,and analogues
beta-Alanyl-L-lysine	beta-Alanyl-L-lysine	HMDB0060442	217.1426415	C9H19N3O3	440638	27749	C05341	NA	NA	[H][C@@](CCCCN)(N=C(O)CCN)C(O)=O	Organic acids and derivatives	Peptidomimetics	Hybrid peptides
N-Acetylvaline	N-Acetylvaline	HMDB0011757	159.0895433	C7H13NO3	66789	21565	NA	NA	96-81-1	CC(C)[C@H](NC(C)=O)C(O)=O	Organic acids and derivatives	Carboxylic acids and derivatives	Amino acids,peptides,and analogues
Beta-Aminopropionitrile	Beta-Aminopropionitrile	HMDB0004101	70.0530982	C3H6N2	1647	27413	C05670	7017	151-18-8	NCCC#N	Organic nitrogen compounds	Organonitrogen compounds	Organic cyanides
Fentin	Fentin	HMDB0240281	368.0223117	C18H16OSn	9907219	30473	C18729	NA	NA	O[Sn](C1=CC=CC=C1)(C1=CC=CC=C1)C1=CC=CC=C1	Benzenoids	Benzene and substituted derivatives	NA
PC(P-18:1/20:4)	PC(P-18:1/20:4)	HMDB0011286	791.5828905	C46H82NO7P	53480763	NA	NA	NA	NA	CCCCCC\C=C/CCCCCCCC\C=C/OC[C@]([H])(COP([O-])(=O)OCC[N+](C)(C)C)OC(=O)CCC\C=C/C\C=C/C\C=C/C\C=C/CCCCC	Lipids and lipid-like molecules	Glycerophospholipids	Glycerophosphocholines
PC(24:1/14:1)	PC(24:1(15Z)/14:1(9Z))	HMDB0008789	813.6247553	C46H88NO8P	53479489	NA	NA	NA	NA	CCCCCCCC\C=C/CCCCCCCCCCCCCC(=O)OC[C@]([H])(COP([O-])(=O)OCC[N+](C)(C)C)OC(=O)CCCCCCC\C=C/CCCC	Lipids and lipid-like molecules	Glycerophospholipids	Glycerophosphocholines
N-Acetylhistidine	N-Acetylhistidine	HMDB0032055	197.0800412	C8H11N3O3	75619	16437	C02997	NA	2497-02-1	CC(=O)N[C@@H](CC1=CNC=N1)C(O)=O	Organic acids and derivatives	Carboxylic acids and derivatives	Amino acids,peptides,and analogues
N-Arachidonoyl GABA	N-Arachidonoyl GABA	HMDB0062330	389.2929941	C24H39NO3	NA	NA	NA	NA	NA	[H]\C(CCCCC)=C(/[H])C\C([H])=C(\[H])C\C([H])=C(\[H])CC([H])=C([H])CCCC(O)=NCCCC(O)=O	Organic acids and derivatives	Carboxylic acids and derivatives	Amino acids,peptides,and analogues
Glucoconringiin	Glucoconringiin	HMDB0038418	391.0606873	C11H21NO10S2	131752365	NA	C08408	NA	28463-28-7	CC(C)(O)C\C(SC1OC(CO)C(O)C(O)C1O)=N/OS(O)(=O)=O	Organic oxygen compounds	Organooxygen compounds	Carbohydrates and carbohydrate conjugates
PC(20:2/14:0)	PC(20:2(11Z,14Z)/14:0)	HMDB0008328	757.5621551	C42H80NO8P	52923153	89095	NA	NA	NA	CCCCCCCCCCCCCC(=O)O[C@]([H])(COC(=O)CCCCCCCCC\C=C/C\C=C/CCCCC)COP([O-])(=O)OCC[N+](C)(C)C	Lipids and lipid-like molecules	Glycerophospholipids	Glycerophosphocholines
Rosmarinic acid	Rosmarinic acid	HMDB0003572	360.0845175	C18H16O8	5281792	50371	C01850	6960	20283-92-5	OC(=O)[C@@H](CC1=CC(O)=C(O)C=C1)OC(=O)\C=C\C1=CC(O)=C(O)C=C1	Phenylpropanoids and polyketides	Cinnamic acids and derivatives	Hydroxycinnamic acids and derivatives
PC(18:3/18:1)	PC(18:3(6Z,9Z,12Z)/18:1(11Z))	HMDB0008169	781.5621551	C44H80NO8P	53478807	89547	NA	NA	NA	CCCCCC\C=C/CCCCCCCCCC(=O)O[C@]([H])(COC(=O)CCCC\C=C/C\C=C/C\C=C/CCCCC)COP([O-])(=O)OCC[N+](C)(C)C	Lipids and lipid-like molecules	Glycerophospholipids	Glycerophosphocholines
Glutathione	Glutathione	HMDB0000125	307.083806	C10H17N3O6S	124886	16856	C00051	44	70-18-8	N[C@@H](CCC(=O)N[C@@H](CS)C(=O)NCC(O)=O)C(O)=O	Organic acids and derivatives	Carboxylic acids and derivatives	Amino acids,peptides,and analogues
SM(d17:1/24:1)	SM(d17:1/24:1)	HMDB0011696	798.6614757	C46H91N2O6P	52931208	NA	NA	NA	2292199-43-8	[H][C@@](COP([O-])(=O)OCC[N+](C)(C)C)(NC(=O)CCCCCCCCCCCCC\C=C/CCCCCCCC)[C@H](O)\C=C\CCCCCCCCCCCC	Lipids and lipid-like molecules	Sphingolipids	Phosphosphingolipids
CyclicAMP/cAMP	CyclicAMP/cAMP	HMDB0000058	329.0525197	C10H12N5O6P	6076	17489	C00575	5120	60-92-4	[H][C@@]12COP(O)(=O)O[C@@]1([H])[C@@H](O)[C@@H](O2)N1C=NC2=C1N=CN=C2N	Nucleosides,nucleotides,and analogues	Purine nucleotides	Cyclic purine nucleotides
L-Arginine	L-Arginine	HMDB0000517	174.1116757	C6H14N4O2	6322	16467	C00062	5502	74-79-3	N[C@@H](CCCNC(N)=N)C(O)=O	Organic acids and derivatives	Carboxylic acids and derivatives	Amino acids,peptides,and analogues
PE(20:2/14:0)	PE(20:2(11Z,14Z)/14:0)	HMDB0009283	715.5152049	C39H74NO8P	52924574	NA	NA	NA	NA	[H][C@@](COC(=O)CCCCCCCCC\C=C/C\C=C/CCCCC)(COP(O)(=O)OCCN)OC(=O)CCCCCCCCCCCCC	Lipids and lipid-like molecules	Glycerophospholipids	Glycerophosphoethanolamines
N,N-Dimethylformamide	N,N-Dimethylformamide	HMDB0001888	73.05276385	C3H7NO	6228	17741	C03134	NA	68-12-2	CN(C)C=O	Organic acids and derivatives	Carboxylic acids and derivatives	Carboxylic acid derivatives
PC(22:4/15:0)	PC(22:4(7Z,10Z,13Z,16Z)/15:0)	HMDB0008625	795.5778051	C45H82NO8P	52923617	NA	NA	NA	NA	CCCCCCCCCCCCCCC(=O)O[C@]([H])(COC(=O)CCCCC\C=C/C\C=C/C\C=C/C\C=C/CCCCC)COP([O-])(=O)OCC[N+](C)(C)C	Lipids and lipid-like molecules	Glycerophospholipids	Glycerophosphocholines
Xanthurenic acid	Xanthurenic acid	HMDB0000881	205.0375077	C10H7NO4	5699	10072	C02470	5841	59-00-7	OC(=O)C1=NC2=C(O)C=CC=C2C(O)=C1	Organoheterocyclic compounds	Quinolines and derivatives	Quinoline carboxylic acids
Carbofuran	Carbofuran	HMDB0031770	221.1051934	C12H15NO3	2566	34611	C14291	NA	1563-66-2	CN=C(O)OC1=CC=CC2=C1OC(C)(C)C2	Organoheterocyclic compounds	Coumarans	NA
PC(24:1/18:4)	PC(24:1(15Z)/18:4(6Z,9Z,12Z,15Z))	HMDB0008799	863.6404054	C50H90NO8P	53479509	NA	NA	NA	NA	CCCCCCCC\C=C/CCCCCCCCCCCCCC(=O)OC[C@]([H])(COP([O-])(=O)OCC[N+](C)(C)C)OC(=O)CCCC\C=C/C\C=C/C\C=C/C\C=C/CC	Lipids and lipid-like molecules	Glycerophospholipids	Glycerophosphocholines
Carboxytolbutamide	Carboxytolbutamide	HMDB0041849	300.0779923	C12H16N2O5S	159651	NA	NA	NA	2224-10-4	CCCCN=C(O)NS(=O)(=O)C1=CC=C(C=C1)C(O)=O	Benzenoids	Benzene and substituted derivatives	Benzenesulfonamides
Hydroxyprolyl-Hydroxyproline	Hydroxyprolylhydroxyproline	HMDB0028864	244.1059216	C10H16N2O5	61159526	NA	NA	NA	21768-17-2	O[C@H]1CN[C@@H](C1)C(=O)N1C[C@H](O)C[C@H]1C(O)=O	Organic acids and derivatives	Carboxylic acids and derivatives	Amino acids,peptides,and analogues
Zymonic acid	Zymonic acid	HMDB0031210	158.0215233	C6H6O5	71436380	172309	NA	NA	24891-71-2	CC1(OC(=O)C(O)=C1)C(O)=O	Organoheterocyclic compounds	Dihydrofurans	Furanones
Salicyluric acid	Salicyluric acid	HMDB0000840	195.0531578	C9H9NO4	10253	9008	C07588	617	487-54-7	OC(=O)CNC(=O)C1=C(O)C=CC=C1	Benzenoids	Benzene and substituted derivatives	Benzoic acids and derivatives
Naphthalene-2-sulfonic acid	2-Naphthalenesulfonic acid	HMDB0255446	208.0194148	C10H8O3S	8420	44229	C16202	NA	NA	OS(=O)(=O)C1=CC2=C(C=CC=C2)C=C1	Benzenoids	Naphthalenes	Naphthalene sulfonic acids and derivatives
Tyramine-O-sulfate	Tyramine-O-sulfate	HMDB0006409	217.0408785	C8H11NO4S	153005	133530	NA	NA	30223-92-8	NCCC1=CC=C(OS(O)(=O)=O)C=C1	Organic acids and derivatives	Organic sulfuric acids and derivatives	Arylsulfates
apo-[3-methylcrotonoyl-CoA:carbon-dioxide ligase (ADP-forming)]	apo-[3-methylcrotonoyl-CoA:carbon-dioxide ligase (ADP-forming)]	HMDB0059607	173.1164267	C7H15N3O2	25244460	NA	C04827	NA	NA	NCCCC[C@H](NC=O)C(N)=O	Organic acids and derivatives	Carboximidic acids and derivatives	Carboximidic acids
8-hydroxymirtazapine	8-hydroxymirtazapine	HMDB0060957	281.1528122	C17H19N3O	11500131	NA	NA	NA	NA	CN1CCN2C(C1)C1=CC=CC=C1CC1=CC(O)=CN=C21	Organoheterocyclic compounds	Piperazinoazepines	NA
Undecanoic acid	Undecanoic acid	HMDB0000947	186.1619799	C11H22O2	8180	32368	C17715	5894	112-37-8	CCCCCCCCCCC(O)=O	Lipids and lipid-like molecules	Fatty Acyls	Fatty acids and conjugates
Bovinocidin	Bovinocidin	HMDB0034259	119.0218577	C3H5NO4	1678	16348	C05669	NA	504-88-1	OC(=O)CCN(=O)=O	Organic 1,3-dipolar compounds	Allyl-type 1,3-dipolar organic compounds	Organic nitro compounds
LysoPC(20:2)	LysoPC(20:2(11Z,14Z)/0:0)	HMDB0010392	547.3637896	C28H54NO7P	52924053	83055	C04230	NA	NA	CCCCC\C=C/C\C=C/CCCCCCCCCC(=O)OC[C@](O)([H])COP([O-])(=O)OCC[N+](C)(C)C	Lipids and lipid-like molecules	Glycerophospholipids	Glycerophosphocholines
(2E,4E,6Z)-2,4,6-Decatrienoic acid dehydropiperidide	(2E,4E,6Z)-2,4,6-Decatrienoic acid dehydropiperidide	HMDB0033530	231.1623143	C15H21NO	131751449	NA	NA	NA	43110-67-4	CCC\C=C\C=C/C=C/C(=O)N1CCCC=C1	Organoheterocyclic compounds	Pyridines and derivatives	Hydropyridines
Eicosapentaenoic acid	Eicosapentaenoic acid	HMDB0001999	302.2245802	C20H30O2	446284	28364	C06428	6423	10417-94-4	CC\C=C/C\C=C/C\C=C/C\C=C/C\C=C/CCCC(O)=O	Lipids and lipid-like molecules	Fatty Acyls	Fatty acids and conjugates
2-Methylglutaric acid	2-Methylglutaric acid	HMDB0000422	146.0579088	C6H10O4	12046	68567	NA	5411	617-62-9	CC(CCC(O)=O)C(O)=O	Lipids and lipid-like molecules	Fatty Acyls	Fatty acids and conjugates
Methionyl-Leucine	Methionyl-Leucine	HMDB0028977	262.1351133	C11H22N2O3S	3425788	NA	NA	NA	NA	CSCCC(N)C(=O)NC(CC(C)C)C(O)=O	Organic acids and derivatives	Carboxylic acids and derivatives	Amino acids,peptides,and analogues
PC(15:0/15:0)	PC(15:0/15:0)	HMDB0007934	705.5308549	C38H76NO8P	24778654	86088	NA	NA	NA	[H][C@@](COC(=O)CCCCCCCCCCCCCC)(COP([O-])(=O)OCC[N+](C)(C)C)OC(=O)CCCCCCCCCCCCCC	Lipids and lipid-like molecules	Glycerophospholipids	Glycerophosphocholines
DL-2-Aminooctanoic acid	DL-2-Aminooctanoic acid	HMDB0000991	159.1259288	C8H17NO2	69522	75145	NA	5923	644-90-6	CCCCCCC(N)C(O)=O	Organic acids and derivatives	Carboxylic acids and derivatives	Amino acids,peptides,and analogues
5,6-Dihydroxyindole	5,6-Dihydroxyindole	HMDB0004058	149.0476785	C8H7NO2	114683	27404	C05578	7009	3131-52-0	OC1=C(O)C=C2C=CNC2=C1	Organoheterocyclic compounds	Indoles and derivatives	Hydroxyindoles
DL-Tyrosine	DL-Tyrosine	HMDB0250803	181.0738932	C9H11NO3	1153	18186	C01536	NA	NA	NC(CC1=CC=C(O)C=C1)C(O)=O	Organic acids and derivatives	Carboxylic acids and derivatives	Amino acids,peptides,and analogues
Indole-3-butyric acid	3-Indolebutyric acid	HMDB0002096	203.0946287	C12H13NO2	8617	33070	C11284	6485	133-32-4	OC(=O)CCCC1=CNC2=C1C=CC=C2	Organoheterocyclic compounds	Indoles and derivatives	Indoles
Mannose 6-phosphate	Mannose 6-phosphate	HMDB0001078	260.0297185	C6H13O9P	439198	49728	C00275	5987	3672-15-9	O[C@@H]1O[C@H](COP(O)(O)=O)[C@@H](O)[C@H](O)[C@@H]1O	Organic oxygen compounds	Organooxygen compounds	Carbohydrates and carbohydrate conjugates
Pyruvic acid	Pyruvic acid	HMDB0000243	88.01604399	C3H4O3	1060	32816	C00022	NA	127-17-3	CC(=O)C(O)=O	Organic acids and derivatives	Keto acids and derivatives	Alpha-keto acids and derivatives
6-Hydroxynicotinic acid	6-Hydroxynicotinic acid	HMDB0002658	139.026943	C6H5NO3	72924	16168	C01020	NA	5006-66-6	OC(=O)C1=CN=C(O)C=C1	Organoheterocyclic compounds	Pyridines and derivatives	Pyridinecarboxylic acids and derivatives
Adipic acid	Adipic acid	HMDB0000448	146.0579088	C6H10O4	196	30832	C06104	115	124-04-9	OC(=O)CCCCC(O)=O	Lipids and lipid-like molecules	Fatty Acyls	Fatty acids and conjugates
11-Hydroxyprogesterone 11-glucuronide	11-Hydroxyprogesterone 11-glucuronide	HMDB0010364	506.2515828	C27H38O9	42621273	NA	NA	NA	77710-64-6	CC(=O)[C@H]1CCC2C3CCC4=CC(=O)CC[C@]4(C)C3C(C[C@]12C)O[C@@H]1O[C@@H]([C@@H](O)[C@H](O)[C@H]1O)C(O)=O	Lipids and lipid-like molecules	Steroids and steroid derivatives	Steroidal glycosides
PC(22:6/15:0)	PC(22:6(4Z,7Z,10Z,13Z,16Z,19Z)/15:0)	HMDB0008724	791.546505	C45H78NO8P	52923679	NA	NA	NA	NA	CCCCCCCCCCCCCCC(=O)O[C@]([H])(COC(=O)CC\C=C/C\C=C/C\C=C/C\C=C/C\C=C/C\C=C/CC)COP([O-])(=O)OCC[N+](C)(C)C	Lipids and lipid-like molecules	Glycerophospholipids	Glycerophosphocholines
CMP-2-aminoethylphosphonate	CMP-2-aminoethylphosphonate	HMDB0060067	430.0654659	C11H20N4O10P2	440754	3276	C05673	NA	NA	NCCP(O)(=O)OP(O)(=O)OC[C@H]1O[C@H]([C@H](O)[C@@H]1O)N1C=CC(=N)N=C1O	Organic oxygen compounds	Organooxygen compounds	Carbohydrates and carbohydrate conjugates
1-Pyrroline	1-Pyrroline	HMDB0012497	69.05784923	C4H7N	79803	19092	C15668	NA	5724-81-2	C1CC=NC1	Organoheterocyclic compounds	Pyrrolines	NA
1-(gamma-Glutamylamino)cyclopropanecarboxylic acid	1-(gamma-Glutamylamino)cyclopropanecarboxylic acid	HMDB0031701	230.0902716	C9H14N2O5	131751184	174181	NA	NA	171437-78-8	NC(CCC(=O)NC1(CC1)C(O)=O)C(O)=O	Organic acids and derivatives	Carboxylic acids and derivatives	Amino acids,peptides,and analogues
Homocarnosine	Homocarnosine	HMDB0000745	240.1222404	C10H16N4O3	10243361	85981	C00884	270	3650-73-5	NCCCC(=O)N[C@@H](CC1=CNC=N1)C(O)=O	Organic acids and derivatives	Peptidomimetics	Hybrid peptides
Histidinyl-Asparagine	Histidinyl-Asparagine	HMDB0304779	269.112404	C10H15N5O4	9860193	NA	NA	NA	NA	NC(CC1=CN=CN1)C(O)=NC(CC(O)=N)C(O)=O	Organic acids and derivatives	Carboxylic acids and derivatives	Amino acids,peptides,and analogues
gamma-Carboxyglutamic acid	gamma-Carboxyglutamic acid	HMDB0041900	191.042987	C6H9NO6	40772	NA	NA	NA	53445-96-8	NC(CC(C(O)=O)C(O)=O)C(O)=O	Organic acids and derivatives	Carboxylic acids and derivatives	Amino acids,peptides,and analogues
PE(22:4/14:1)	PE(22:4(7Z,10Z,13Z,16Z)/14:1(9Z))	HMDB0009581	737.4995548	C41H72NO8P	52924806	NA	NA	NA	NA	[H][C@@](COC(=O)CCCCC\C=C/C\C=C/C\C=C/C\C=C/CCCCC)(COP(O)(=O)OCCN)OC(=O)CCCCCCC\C=C/CCCC	Lipids and lipid-like molecules	Glycerophospholipids	Glycerophosphoethanolamines
Cyclic GMP	Cyclic GMP	HMDB0001314	345.0474343	C10H12N5O7P	24316	16356	C00942	6152	7665-99-8	NC1=NC2=C(N=CN2[C@@H]2O[C@@H]3COP(O)(=O)O[C@H]3[C@H]2O)C(=O)N1	Nucleosides,nucleotides,and analogues	Purine nucleotides	Cyclic purine nucleotides
gamma-Aminobutyric acid	gamma-Aminobutyric acid	HMDB0000112	103.0633285	C4H9NO2	119	16865	C00334	NA	56-12-2	NCCCC(O)=O	Organic acids and derivatives	Carboxylic acids and derivatives	Amino acids,peptides,and analogues
5-Acetyl-2,4-dimethyloxazole	5-Acetyl-2,4-dimethyloxazole	HMDB0038174	139.0633285	C7H9NO2	318418	NA	NA	NA	23012-25-1	CC(=O)C1=C(C)N=C(C)O1	Organoheterocyclic compounds	Azoles	Oxazoles
PC(20:4/20:4)	PC(20:4(5Z,8Z,11Z,14Z)/20:4(5Z,8Z,11Z,14Z))	HMDB0008443	829.5621551	C48H80NO8P	24779076	60657	NA	NA	NA	CCCCC\C=C/C\C=C/C\C=C/C\C=C/CCCC(=O)OC[C@]([H])(COP([O-])(=O)OCC[N+](C)(C)C)OC(=O)CCC\C=C/C\C=C/C\C=C/C\C=C/CCCCC	Lipids and lipid-like molecules	Glycerophospholipids	Glycerophosphocholines
2-acetyl-1-alkyl-sn-glycero-3-phosphocholine	2-acetyl-1-alkyl-sn-glycero-3-phosphocholine	NA	NA	C10H22NO7PR	7195	177262;36707	C04598	NA	NA	NA	Lipids and lipid-like molecules	Glycerophospholipids	Glycerophosphocholines
Deoxycytidine	Deoxycytidine	HMDB0000014	227.0906059	C9H13N3O4	13711	15698	C00881	3367	951-77-9	NC1=NC(=O)N(C=C1)[C@H]1C[C@H](O)[C@@H](CO)O1	Nucleosides,nucleotides,and analogues	Pyrimidine nucleosides	Pyrimidine 2-deoxyribonucleosides
Piceatannol 4-galloylglucoside	Piceatannol 4-galloylglucoside	HMDB0040862	558.1373409	C27H26O13	131752958	176048	NA	NA	116107-19-8	OC1C(COC(=O)C2=CC(O)=C(O)C(O)=C2)OC(OC2=C(O)C=C(\C=C/C3=CC(O)=CC(O)=C3)C=C2)C(O)C1O	Phenylpropanoids and polyketides	Stilbenes	Stilbene glycosides
2,4-Diacetylafzelin	2,4-Diacetylafzelin	HMDB0040138	516.1267762	C25H24O12	14825857	176209	NA	NA	133882-73-2	CC1OC(OC2=C(OC3=CC(O)=CC(O)=C3C2=O)C2=CC=C(O)C=C2)C(OC(C)=O)C(O)C1OC(C)=O	Phenylpropanoids and polyketides	Flavonoids	Flavonoid glycosides
Butylamine	1-Butylamine	HMDB0031321	73.08914936	C4H11N	8007	43799	C18706	NA	109-73-9	CCCCN	Organic nitrogen compounds	Organonitrogen compounds	Amines
1-(Hydroxymethyl)-5,5-dimethyl-2,4-imidazolidinedione	1-(Hydroxymethyl)-5,5-dimethyl-2,4-imidazolidinedione	HMDB0031670	158.0691422	C6H10N2O3	67000	143246	NA	NA	116-25-6	CC1(C)N(CO)C(=O)NC1=O	Organoheterocyclic compounds	Azolidines	Imidazolidines
3-Acetyl-2,7-naphthyridine	3-Acetyl-2,7-naphthyridine	HMDB0037296	172.0636629	C10H8N2O	155795	NA	NA	NA	73607-00-8	CC(=O)C1=CC2=CC=NC=C2C=N1	Organoheterocyclic compounds	Diazanaphthalenes	Naphthyridines
Cytidine 5-diphosphocholine	Citicoline	HMDB0001413	489.1151558	C14H27N4O11P2	13805	49086	C00307	6229	987-78-0	C[N+](C)(C)CCOP(O)(=O)OP(O)(=O)OC[C@H]1O[C@H]([C@H](O)[C@@H]1O)N1C=CC(N)=NC1=O	Organoheterocyclic compounds	Pteridines and derivatives	Pterins and derivatives
4-Hydroxybenzaldehyde	4-Hydroxybenzaldehyde	HMDB0011718	122.0367794	C7H6O2	126	17597	C00633	NA	123-08-0	OC1=CC=C(C=O)C=C1	Organic oxygen compounds	Organooxygen compounds	Carbonyl compounds
Sarmentosin	Sarmentosin	HMDB0030697	275.1005019	C11H17NO7	6122810	NA	C08340	NA	71933-54-5	OCC1OC(OC\C=C(/CO)C#N)C(O)C(O)C1O	Lipids and lipid-like molecules	Fatty Acyls	Fatty acyl glycosides
Pyrophosphoric acid	Pyrophosphate	HMDB0000250	177.9432255	H4O7P2	1023	29888	C00013	NA	14000-31-8	OP(O)(=O)OP(O)(O)=O	Homogeneous non-metal compounds	Non-metal oxoanionic compounds	Non-metal pyrophosphates
PC(16:1/14:0)	PC(16:1(9Z)/14:0)	HMDB0007998	703.5152049	C38H74NO8P	52922432	NA	NA	NA	NA	CCCCCCCCCCCCCC(=O)O[C@]([H])(COC(=O)CCCCCCC\C=C/CCCCCC)COP([O-])(=O)OCC[N+](C)(C)C	Lipids and lipid-like molecules	Glycerophospholipids	Glycerophosphocholines
Phenylpyruvic acid	Phenylpyruvic acid	HMDB0000205	164.0473441	C9H8O3	997	30851	C00166	328	156-06-9	OC(=O)C(=O)CC1=CC=CC=C1	Benzenoids	Benzene and substituted derivatives	Phenylpyruvic acid derivatives
PC(22:6/22:5)	PC(22:6(4Z,7Z,10Z,13Z,16Z,19Z)/22:5(4Z,7Z,10Z,13Z,16Z))	HMDB0008746	879.5778051	C52H82NO8P	53479415	NA	C00157	NA	NA	CCCCC\C=C/C\C=C/C\C=C/C\C=C/C\C=C/CCC(=O)O[C@]([H])(COC(=O)CC\C=C/C\C=C/C\C=C/C\C=C/C\C=C/C\C=C/CC)COP([O-])(=O)OCC[N+](C)(C)C	Lipids and lipid-like molecules	Glycerophospholipids	Glycerophosphocholines
2-Amino-6-methyldipyrido[1,2-a:3,2-d]imidazole	2-Amino-6-methyldipyrido[1,2-a:3,2-d]imidazole	HMDB0029749	198.0905463	C11H10N4	49971	NA	C19244	NA	67730-11-4	CC1=CC=CN2C3=C(C=CC(=N)N3)N=C12	Organoheterocyclic compounds	Imidazopyridines	NA
Guanosine	Guanosine	HMDB0000133	283.0916686	C10H13N5O5	6802	16750	C00387	87	118-00-3	NC1=NC2=C(N=CN2[C@@H]2O[C@H](CO)[C@@H](O)[C@H]2O)C(=O)N1	Nucleosides,nucleotides,and analogues	Purine nucleosides	NA
Glycerylphosphorylethanolamine	Glycerylphosphorylethanolamine	HMDB0000114	215.0558737	C5H14NO6P	123874	52330	C01233	5151	1190-00-7	NCCOP(O)(=O)OCC(O)CO	Lipids and lipid-like molecules	Glycerophospholipids	Glycerophosphoethanolamines
Nicotinamide	Niacinamide	HMDB0001406	122.0480128	C6H6N2O	936	17154	C00153	1497	98-92-0	NC(=O)C1=CC=CN=C1	Organoheterocyclic compounds	Pyridines and derivatives	Pyridinecarboxylic acids and derivatives
PE(24:1/18:4)	PE(24:1(15Z)/18:4(6Z,9Z,12Z,15Z))	HMDB0009756	821.5934552	C47H84NO8P	53480028	NA	NA	NA	NA	[H][C@@](COC(=O)CCCCCCCCCCCCC\C=C/CCCCCCCC)(COP(O)(=O)OCCN)OC(=O)CCCC\C=C/C\C=C/C\C=C/C\C=C/CC	Lipids and lipid-like molecules	Glycerophospholipids	Glycerophosphoethanolamines
PS(14:0/15:0)	PS(14:0/15:0)	HMDB0112273	693.4580844	C35H68NO10P	52926037	NA	NA	NA	NA	[H][C@](N)(COP(O)(=O)OC[C@@]([H])(COC(=O)CCCCCCCCCCCCC)OC(=O)CCCCCCCCCCCCCC)C(O)=O	Lipids and lipid-like molecules	Glycerophospholipids	Glycerophosphoserines
PE(22:4/14:0)	PE(22:4(7Z,10Z,13Z,16Z)/14:0)	HMDB0009580	739.5152049	C41H74NO8P	52924805	NA	NA	NA	NA	[H][C@@](COC(=O)CCCCC\C=C/C\C=C/C\C=C/C\C=C/CCCCC)(COP(O)(=O)OCCN)OC(=O)CCCCCCCCCCCCC	Lipids and lipid-like molecules	Glycerophospholipids	Glycerophosphoethanolamines
SM(d18:1/16:0)	SM(d18:1/16:0)	HMDB0010169	702.5675748	C39H79N2O6P	9939941	78646	NA	NA	6254-89-3	[H][C@@](COP([O-])(=O)OCC[N+](C)(C)C)(NC(=O)CCCCCCCCCCCCCCC)[C@H](O)\C=C\CCCCCCCCCCCCC	Lipids and lipid-like molecules	Sphingolipids	Phosphosphingolipids
N-Arachidonoyl glycine	N-Arachidonoyl Glycine	HMDB0241918	361.261694	C22H35NO3	4345	92898	NA	NA	NA	CCCCCC=CCC=CCC=CCC=CCCCC(O)=NCC(O)=O	Organic acids and derivatives	Carboxylic acids and derivatives	Amino acids,peptides,and analogues
1-Methylhistamine	1-Methylhistamine	HMDB0000898	125.0952974	C6H11N3	3614	29009	C05127	5854	501-75-7	CN1C=NC(CCN)=C1	Organic nitrogen compounds	Organonitrogen compounds	Amines
Thiolutin	Thiolutin	HMDB0034228	228.0027189	C8H8N2O2S2	6870	156450	NA	NA	87-11-6	CN1C(=O)C(NC(C)=O)=C2SSC=C12	Organic nitrogen compounds	Organonitrogen compounds	N-arylamides
Vulgaxanthin I	Vulgaxanthin I	HMDB0029840	339.1066499	C14H17N3O7	22524619	174560	C08568	NA	904-62-1	NC(=O)CCC(\N=C\C=C1\CC(NC(=C1)C(O)=O)C(O)=O)C(O)=O	Organic acids and derivatives	Carboxylic acids and derivatives	Amino acids,peptides,and analogues
Inosine	Inosine	HMDB0000195	268.0807695	C10H12N4O5	6021	17596	C00294	84	58-63-9	OC[C@H]1O[C@H]([C@H](O)[C@@H]1O)N1C=NC2=C(O)N=CN=C12	Nucleosides,nucleotides,and analogues	Purine nucleosides	NA
Alpha-dimorphecolic acid	alpha-Dimorphecolic acid	HMDB0004670	296.2351449	C18H32O3	5312830	34496	C14767	NA	73543-67-6	CCCCC\C=C/C=C/[C@@H](O)CCCCCCCC(O)=O	Lipids and lipid-like molecules	Fatty Acyls	Lineolic acids and derivatives
Propionic acid	Propionic acid	HMDB0000237	74.03677944	C3H6O2	1032	30768	C00163	3215	79-09-4	CCC(O)=O	Organic acids and derivatives	Carboxylic acids and derivatives	Carboxylic acids
UDP-D-glucose	Uridine diphosphate glucose	HMDB0000286	566.0550204	C15H24N2O17P2	8629	46229	C00029	NA	133-89-1	OC[C@H]1O[C@H](OP(O)(=O)OP(O)(=O)OC[C@H]2O[C@H]([C@H](O)[C@@H]2O)N2C=CC(=O)NC2=O)[C@H](O)[C@@H](O)[C@@H]1O	Nucleosides,nucleotides,and analogues	Pyrimidine nucleotides	Pyrimidine nucleotide sugars
PC(15:0/16:0)	PC(15:0/16:0)	HMDB0007935	719.546505	C39H78NO8P	24778655	134583	NA	NA	NA	[H][C@@](COC(=O)CCCCCCCCCCCCCC)(COP([O-])(=O)OCC[N+](C)(C)C)OC(=O)CCCCCCCCCCCCCCC	Lipids and lipid-like molecules	Glycerophospholipids	Glycerophosphocholines
Quindoxin	Quindoxin	HMDB0032927	162.0429274	C8H6N2O2	72073	NA	NA	NA	2423-66-7	O=N1=CC=N(=O)C2=CC=CC=C12	Organoheterocyclic compounds	Diazanaphthalenes	Benzodiazines
3-Amino-1,4-dimethyl-5H-pyrido[4,3-b]indole	3-Amino-1,4-dimethyl-5H-pyrido[4,3-b]indole	HMDB0029746	211.1109474	C13H13N3	5284474	NA	C19306	NA	62450-06-0	CC1=C2C(NC3=CC=CC=C23)=C(C)C(N)=N1	Organoheterocyclic compounds	Indoles and derivatives	Pyridoindoles
Glucoiberin	Glucoiberin	HMDB0038406	423.0327594	C11H21NO10S3	9548622	5406	C08411	NA	554-88-1	CS(=O)CCC\C(S[C@@H]1O[C@H](CO)[C@@H](O)[C@H](O)[C@H]1O)=N/OS(O)(=O)=O	Organic oxygen compounds	Organooxygen compounds	Carbohydrates and carbohydrate conjugates
Oxypinnatanine	Oxypinnatanine	HMDB0029403	260.1008363	C10H16N2O6	14779021	174406	NA	NA	52329-55-2	NC(CC(O)C(\O)=N\C1OCC=C1CO)C(O)=O	Organic acids and derivatives	Carboxylic acids and derivatives	Amino acids,peptides,and analogues
O-Phospho-L-Serine	DL-O-Phosphoserine	HMDB0001721	185.0089235	C3H8NO6P	106	37712	C01005	6338	17885-08-4	NC(COP(O)(O)=O)C(O)=O	Organic acids and derivatives	Carboxylic acids and derivatives	Amino acids,peptides,and analogues
N-Formyl-L-aspartate	N-Formyl-L-aspartate	HMDB0060495	161.0324223	C5H7NO5	88052	48429	C01044	NA	NA	[H][C@@](CC(O)=O)(N=CO)C(O)=O	Organic acids and derivatives	Carboxylic acids and derivatives	Amino acids,peptides,and analogues
2,5-Dichloro-carboxymethylenebut-2-en-4-olide	2,5-Dichloro-carboxymethylenebut-2-en-4-olide	HMDB0060364	207.933014	C6H2Cl2O4	443961	NA	C12834	NA	NA	OC(=O)C(Cl)=C1OC(=O)C(Cl)=C1	Organoheterocyclic compounds	Dihydrofurans	Furanones
UDP-N-acetyl-alpha-D-galactosamine	UDP-N-acetyl-alpha-D-galactosamine	HMDB0060522	607.0815695	C17H27N3O17P2	23700	67168	C00203	NA	NA	CC(=O)N[C@@H]1[C@@H](O)[C@@H](O)[C@@H](CO)O[C@@H]1O[P@](O)(=O)O[P@](O)(=O)OC[C@H]1O[C@H]([C@H](O)[C@@H]1O)N1C=CC(=O)NC1=O	Nucleosides,nucleotides,and analogues	Pyrimidine nucleotides	Pyrimidine nucleotide sugars
Isosakuranin	Isosakuranin	HMDB0029481	448.136947	C22H24O10	12304405	NA	NA	NA	491-69-0	COC1=CC=C(C=C1)C1CC(=O)C2=C(O1)C=C(OC1OC(CO)C(O)C(O)C1O)C=C2O	Phenylpropanoids and polyketides	Flavonoids	Flavonoid glycosides
Arabinosylhypoxanthine	Arabinosylhypoxanthine	HMDB0003040	268.0807695	C10H12N4O5	46874582	705435	NA	3022	7013-16-3	OC[C@H]1OC([C@@H](O)[C@@H]1O)N1C=NC2=C1NC=NC2=O	Nucleosides,nucleotides,and analogues	Purine nucleosides	NA
gamma-Glutamylalanine	gamma-Glutamylalanine	HMDB0006248	218.0902716	C8H14N2O5	440103	50619	C03740	NA	5875-41-2	C[C@H](NC(=O)CC[C@H](N)C(O)=O)C(O)=O	Organic acids and derivatives	Carboxylic acids and derivatives	Amino acids,peptides,and analogues
(E,E)-2,4-Decadienoic isobutylamide	(E,E)-2,4-Decadienoic isobutylamide	HMDB0030951	223.1936144	C14H25NO	11368078	NA	NA	NA	18836-52-7	CCCCC\C=C/C=C/C(/O)=N/CC(C)C	Lipids and lipid-like molecules	Fatty Acyls	Fatty amides
Sarcosine	Sarcosine	HMDB0000271	89.04767847	C3H7NO2	1088	15611	C00213	51	107-97-1	CNCC(O)=O	Organic acids and derivatives	Carboxylic acids and derivatives	Amino acids,peptides,and analogues
Glutathione Disulfide	Oxidized glutathione	HMDB0003337	612.1519619	C20H32N6O12S2	65359	17858	C00127	NA	27025-41-8	N[C@@H](CCC(=O)N[C@@H](CSSC[C@H](NC(=O)CC[C@H](N)C(O)=O)C(=O)NCC(O)=O)C(=O)NCC(O)=O)C(O)=O	Organic acids and derivatives	Carboxylic acids and derivatives	Amino acids,peptides,and analogues
Deltaline	Deltaline	HMDB0250984	507.2832173	C27H41NO8	165537	NA	C08679	NA	NA	CCN1CC2(C)CCC(OC)C34C2C(OC(C)=O)C2(OCOC22CC(OC)C5CC3(O)C2C5OC)C14	Lipids and lipid-like molecules	Prenol lipids	Diterpenoids
Glucosylceramide (d18:1/18:0)	Glucosylceramide (d18:1/18:0)	HMDB0004972	727.5962186	C42H81NO8	11958364	84719	C01190	7225	NA	CCCCCCCCCCCCCCCCCC(=O)N[C@@H](CO[C@@H]1O[C@H](CO)[C@@H](O)[C@H](O)[C@H]1O)[C@H](O)\C=C\CCCCCCCCCCCCC	Lipids and lipid-like molecules	Sphingolipids	Glycosphingolipids
Mesylate	Mesylate	HMDB0240280	95.98811468	CH4O3S	6395	27376	C11145	NA	75-75-2	CS(O)(=O)=O	Organic acids and derivatives	Organic sulfonic acids and derivatives	Organosulfonic acids and derivatives
Isoleucyl-Phenylalanine	Isoleucyl-Phenylalanine	HMDB0028914	278.1630426	C15H22N2O3	435728	NA	NA	NA	NA	CCC(C)C(N)C(=O)NC(CC1=CC=CC=C1)C(O)=O	Organic acids and derivatives	Carboxylic acids and derivatives	Amino acids,peptides,and analogues
Creatine	Creatine	HMDB0000064	131.0694765	C4H9N3O2	586	16919	C00300	7	57-00-1	CN(CC(O)=O)C(N)=N	Organic acids and derivatives	Carboxylic acids and derivatives	Amino acids,peptides,and analogues
S-Formylglutathione	S-Formylglutathione	HMDB0001550	335.0787206	C11H17N3O7S	189122	16225	C01031	3469	50409-81-9	N[C@@H](CCC(=O)N[C@@H](CSC=O)C(=O)NCC(O)=O)C(O)=O	Organic acids and derivatives	Carboxylic acids and derivatives	Amino acids,peptides,and analogues
beta-D-3-[5-Deoxy-5-(dimethylarsinyl)ribofuranosyloxy]-2-hydroxy-1-propanesulfonic acid	beta-D-3-[5-Deoxy-5-(dimethylarsinyl)ribofuranosyloxy]-2-hydroxy-1-propanesulfonic acid	HMDB0032686	392.0122244	C10H21AsO9S	131751282	168874	NA	NA	77939-92-5	C[As](C)(=O)CC1OC(OCC(O)COS(O)=O)C(O)C1O	Organic oxygen compounds	Organooxygen compounds	Carbohydrates and carbohydrate conjugates
3-Dehydrosphinganine	3-Dehydrosphinganine	HMDB0001480	299.2824294	C18H37NO2	439853	17862	C02934	3428	16105-69-4	CCCCCCCCCCCCCCCC(=O)[C@@H](N)CO	Organic oxygen compounds	Organooxygen compounds	Carbonyl compounds
Dihydrothymine	Dihydrothymine	HMDB0000079	128.0585775	C5H8N2O2	676414	NA	C00906	NA	19140-80-8	C[C@H]1CNC(=O)NC1=O	Organoheterocyclic compounds	Diazines	Pyrimidines and pyrimidine derivatives
N-Acetylasparagine	N-Acetylasparagine	HMDB0006028	174.0640568	C6H10N2O4	99715	NA	NA	NA	4033-40-3	CC(=O)N[C@@H](CC(N)=O)C(O)=O	Organic acids and derivatives	Carboxylic acids and derivatives	Amino acids,peptides,and analogues
Laurolitsine	Laurolitsine	HMDB0040974	313.1314081	C18H19NO4	628557	NA	C16984	NA	5890-18-6	COC1=C(O)C=C2CC3NCCC4=CC(O)=C(OC)C(C2=C1)=C34	Alkaloids and derivatives	Aporphines	NA
Methaqualone	Methaqualone	HMDB0240285	250.1106131	C16H14N2O	6292	6821	C07560	NA	NA	CC1=CC=CC=C1N1C(C)=NC2=CC=CC=C2C1=O	Organoheterocyclic compounds	Diazanaphthalenes	Benzodiazines
PC(22:5/16:1)	PC(22:5(4Z,7Z,10Z,13Z,16Z)/16:1(9Z))	HMDB0008660	805.5621551	C46H80NO8P	53479283	88422	C00157	NA	NA	CCCCCC\C=C/CCCCCCCC(=O)O[C@]([H])(COC(=O)CC\C=C/C\C=C/C\C=C/C\C=C/C\C=C/CCCCC)COP([O-])(=O)OCC[N+](C)(C)C	Lipids and lipid-like molecules	Glycerophospholipids	Glycerophosphocholines
Tryptophyl-Valine	Tryptophyl-Valine	HMDB0029096	303.1582916	C16H21N3O3	19816756	NA	NA	NA	NA	CC(C)C(NC(=O)C(N)CC1=CNC2=C1C=CC=C2)C(O)=O	Organic acids and derivatives	Carboxylic acids and derivatives	Amino acids,peptides,and analogues
PC(18:0/18:4)	PC(18:0/18:4(6Z,9Z,12Z,15Z))	HMDB0008042	781.5621551	C44H80NO8P	24778833	86134	NA	NA	NA	CCCCCCCCCCCCCCCCCC(=O)OC[C@]([H])(COP([O-])(=O)OCC[N+](C)(C)C)OC(=O)CCCC\C=C/C\C=C/C\C=C/C\C=C/CC	Lipids and lipid-like molecules	Glycerophospholipids	Glycerophosphocholines
Quinone	Quinone	HMDB0003364	108.0211294	C6H4O2	4650	16509	C00472	6905	106-51-4	O=C1C=CC(=O)C=C1	Organic oxygen compounds	Organooxygen compounds	Carbonyl compounds
LysoPC(16:0)	LysoPC(16:0/0:0)	HMDB0010382	495.3324895	C24H50NO7P	460602	72998	C04230	NA	17364-16-8	CCCCCCCCCCCCCCCC(=O)OC[C@@H](O)COP([O-])(=O)OCC[N+](C)(C)C	Lipids and lipid-like molecules	Glycerophospholipids	Glycerophosphocholines
7-Hydroxyaustrobailignan 5	7-Hydroxyaustrobailignan 5	HMDB0038930	342.1467238	C20H22O5	14018332	175351	NA	NA	NA	CC(CC1=CC2=C(OCO2)C=C1)C(C)C(O)C1=CC=C2OCOC2=C1	Lignans,neolignans and related compounds	Dibenzylbutane lignans	NA
Histidinal	Histidinal	HMDB0012234	139.0745619	C6H9N3O	152657	27676	C01929	NA	23784-15-8	N[C@@H](CC1=CNC=N1)C=O	Organic nitrogen compounds	Organonitrogen compounds	Amines
D-Arabinose 5-phosphate	D-Arabinose 5-phosphate	HMDB0011734	230.0191538	C5H11O8P	188324	16241	C01112	NA	13137-52-5	O[C@H](COP(O)(O)=O)[C@@H](O)[C@H](O)C=O	Organic oxygen compounds	Organooxygen compounds	Carbohydrates and carbohydrate conjugates
trans-Aconitic acid	trans-Aconitic acid	HMDB0000958	174.0164379	C6H6O6	444212	32806	C02341	NA	4023-65-8	OC(=O)C\C(=C/C(O)=O)C(O)=O	Organic acids and derivatives	Carboxylic acids and derivatives	Tricarboxylic acids and derivatives
Phthalic acid	Phthalic acid	HMDB0002107	166.0266087	C8H6O4	1017	29069	C01606	6489	88-99-3	OC(=O)C1=CC=CC=C1C(O)=O	Benzenoids	Benzene and substituted derivatives	Benzoic acids and derivatives
N-Isobutyl-2,4,8,10,12-tetradecapentaenamide	N-Isobutyl-2,4,8,10,12-tetradecapentaenamide	HMDB0031184	273.2092645	C18H27NO	5318518	NA	NA	NA	78886-65-4	C\C=C\C=C\C=C\CC\C=C\C=C\C(=O)NCC(C)C	Lipids and lipid-like molecules	Fatty Acyls	Fatty amides
15-Deoxy-d-12,14-PGJ2	15-Deoxy-d-12,14-PGJ2	HMDB0005079	316.2038448	C20H28O3	5311211	34159	C14717	NA	87893-55-8	CCCCC\C=C\C=C1/[C@@H](C\C=C/CCCC(O)=O)C=CC1=O	Lipids and lipid-like molecules	Fatty Acyls	Eicosanoids
Methomyl	Methomyl	HMDB0031804	162.0462983	C5H10N2O2S	5353758	6835	C11196	NA	16752-77-5	CS\C(C)=N\OC(O)=NC	Organic acids and derivatives	Carboximidic acids and derivatives	NA
Spaglumic acid	Spaglumic acid	HMDB0255414	304.0906655	C11H16N2O8	5255	95120	C12270	NA	NA	CC(=O)NC(CC(O)=O)C(=O)NC(CCC(O)=O)C(O)=O	Organic acids and derivatives	Carboxylic acids and derivatives	Amino acids,peptides,and analogues
4-Trimethylammoniobutanoic acid	4-Trimethylammoniobutanoic acid	HMDB0001161	145.1102787	C7H15NO2	725	16244	C01181	NA	407-64-7	C[N+](C)(C)CCCC([O-])=O	Lipids and lipid-like molecules	Fatty Acyls	Fatty acids and conjugates
2-(3-Methylbutyl)-1H-pyrrolo[2,3-b]pyridine	2-(3-Methylbutyl)-1H-pyrrolo[2,3-b]pyridine	HMDB0033961	188.1313485	C12H16N2	55272645	NA	NA	NA	946-18-9	CC(C)CCC1=CC2=C(N1)N=CC=C2	Organoheterocyclic compounds	Pyrrolopyridines	NA
Ginkgolide C	Ginkgolide C	HMDB0036860	440.1318616	C20H24O11	161120	NA	C07603	NA	15291-76-6	CC1C(=O)OC2C(O)C34C5OC(=O)C3(OC3OC(=O)C(O)C43C(C5O)C(C)(C)C)C12O	Lipids and lipid-like molecules	Prenol lipids	Terpene lactones
PC(16:0/16:0)	PC(16:0/16:0)	HMDB0000564	733.5621551	C40H80NO8P	452110	72999	C00157	5548	63-89-8	[H][C@@](COC(=O)CCCCCCCCCCCCCCC)(COP([O-])(=O)OCC[N+](C)(C)C)OC(=O)CCCCCCCCCCCCCCC	Lipids and lipid-like molecules	Glycerophospholipids	Glycerophosphocholines
N,N-Dimethylguanosine	N,N-Dimethylguanosine	HMDB0004824	311.1229687	C12H17N5O5	92919	19289	NA	7086	2140-67-2	CN(C)C1=NC(=O)C2=C(N1)N(C=N2)[C@@H]1O[C@H](CO)[C@@H](O)[C@H]1O	Nucleosides,nucleotides,and analogues	Purine nucleosides	NA
N1-Methyl-2-pyridone-5-carboxamide	N1-Methyl-2-pyridone-5-carboxamide	HMDB0004193	152.0585775	C7H8N2O2	69698	27410	C05842	7025	701-44-0	CN1C=C(C=CC1=O)C(N)=O	Organoheterocyclic compounds	Pyridines and derivatives	Pyridinecarboxylic acids and derivatives
alpha-Linolenic acid	alpha-Linolenic acid	HMDB0001388	278.2245802	C18H30O2	5280934	27432	C06427	6208	463-40-1	CC\C=C/C\C=C/C\C=C/CCCCCCCC(O)=O	Lipids and lipid-like molecules	Fatty Acyls	Lineolic acids and derivatives
S-adenosyl-L-methionine	S-Adenosylmethionine	HMDB0001185	399.1450636	C15H23N6O5S	34756	15414	C00019	6064	485-80-3	C[S+](CC[C@H](N)C(O)=O)C[C@H]1O[C@H]([C@H](O)[C@@H]1O)N1C=NC2=C1N=CN=C2N	Nucleosides,nucleotides,and analogues	5-deoxyribonucleosides	5-deoxy-5-thionucleosides
SM(d16:1/24:1)	SM(d16:1/24:1)	HMDB0011694	784.6458256	C45H89N2O6P	52931202	89233	NA	NA	1911580-06-7	[H][C@@](COP([O-])(=O)OCC[N+](C)(C)C)(NC(=O)CCCCCCCCCCCCC\C=C/CCCCCCCC)[C@H](O)\C=C\CCCCCCCCCCC	Lipids and lipid-like molecules	Sphingolipids	Phosphosphingolipids
PC(16:0/15:0)	PC(16:0/15:0)	HMDB0007967	719.546505	C39H78NO8P	24778680	NA	C00157	NA	NA	[H][C@@](COC(=O)CCCCCCCCCCCCCCC)(COP([O-])(=O)OCC[N+](C)(C)C)OC(=O)CCCCCCCCCCCCCC	Lipids and lipid-like molecules	Glycerophospholipids	Glycerophosphocholines
N-Methylnicotinamide	N-Methylnicotinamide	HMDB0003152	136.0636629	C7H8N2O	64950	64399	NA	NA	114-33-0	CNC(=O)C1=CN=CC=C1	Organoheterocyclic compounds	Pyridines and derivatives	Pyridinecarboxylic acids and derivatives
N-Acetyl-L-phenylalanine	N-Acetyl-L-phenylalanine	HMDB0000512	207.0895433	C11H13NO3	74839	16259	C03519	5498	2018-61-3	CC(=O)N[C@@H](CC1=CC=CC=C1)C(O)=O	Organic acids and derivatives	Carboxylic acids and derivatives	Amino acids,peptides,and analogues
PC(22:6/16:1)	PC(22:6(4Z,7Z,10Z,13Z,16Z,19Z)/16:1(9Z))	HMDB0008726	803.546505	C46H78NO8P	52923683	NA	NA	NA	NA	CCCCCC\C=C/CCCCCCCC(=O)O[C@]([H])(COC(=O)CC\C=C/C\C=C/C\C=C/C\C=C/C\C=C/C\C=C/CC)COP([O-])(=O)OCC[N+](C)(C)C	Lipids and lipid-like molecules	Glycerophospholipids	Glycerophosphocholines
Methylpyrazine	Methylpyrazine	HMDB0033112	94.0530982	C5H6N2	7976	NA	NA	NA	109-08-0	CC1=CN=CC=N1	Organoheterocyclic compounds	Diazines	Pyrazines
Melatonin	Melatonin	HMDB0001389	232.1211778	C13H16N2O2	896	16796	C01598	73	73-31-4	COC1=CC2=C(NC=C2CCNC(C)=O)C=C1	Organoheterocyclic compounds	Indoles and derivatives	Indoles
PC(18:1/18:1)	PC(18:1(9Z)/18:1(9Z))	HMDB0000593	785.5934552	C44H84NO8P	10350317	74669	NA	NA	4235-95-4	CCCCCCCC\C=C/CCCCCCCC(=O)OC[C@H](COP([O-])(=O)OCC[N+](C)(C)C)OC(=O)CCCCCCC\C=C/CCCCCCCC	Lipids and lipid-like molecules	Glycerophospholipids	Glycerophosphocholines
Citramalic acid	Citramalic acid	HMDB0000426	148.0371734	C5H8O5	1081	15584	C00815	5415	597-44-4	CC(O)(CC(O)=O)C(O)=O	Lipids and lipid-like molecules	Fatty Acyls	Fatty acids and conjugates
Pipecolic acid	Pipecolic acid	HMDB0000070	129.0789786	C6H11NO2	849	17964	C00408	50	535-75-1	OC(=O)C1CCCCN1	Organic acids and derivatives	Carboxylic acids and derivatives	Amino acids,peptides,and analogues
cis,cis-Muconic acid	cis,cis-Muconic acid	HMDB0006331	142.0266087	C6H6O4	5280518	16508	C02480	NA	1119-72-8	OC(=O)\C=C/C=C\C(O)=O	Lipids and lipid-like molecules	Fatty Acyls	Fatty acids and conjugates
Alantolactone	Alantolactone	HMDB0035906	232.1463299	C15H20O2	327378	2540	C09289	NA	546-43-0	CC1CCCC2(C)CC3OC(=O)C(=C)C3C=C12	Lipids and lipid-like molecules	Prenol lipids	Terpene lactones
16-Methylheptadecanoic acid	16-Methylheptadecanoic acid	HMDB0031066	284.2715304	C18H36O2	21859	84896	C20356	NA	2724-58-5	CC(C)CCCCCCCCCCCCCCC(O)=O	Lipids and lipid-like molecules	Fatty Acyls	Fatty acids and conjugates
N-Acetylmuramate	N-Acetylmuramate	HMDB0060493	293.1110666	C11H19NO8	5462244	21615	C02713	NA	NA	[H][C@](C)(O[C@@]1([H])[C@]([H])(O)[C@@]([H])(CO)OC([H])(O)[C@]1([H])N=C(C)O)C(O)=O	Organic oxygen compounds	Organooxygen compounds	Carbohydrates and carbohydrate conjugates
Ajocysteine	Ajocysteine	HMDB0041052	281.0214054	C9H15NO3S3	59288250	NA	NA	NA	NA	NC(CSS\C=C\CS(=O)CC=C)C(O)=O	Organic acids and derivatives	Carboxylic acids and derivatives	Amino acids,peptides,and analogues
3,7-Dimethyluric acid	3,7-Dimethyluric acid	HMDB0001982	196.0596401	C7H8N4O3	83126	68531	C16360	NA	13087-49-5	CN1C(=O)NC2=C1C(=O)NC(=O)N2C	Organoheterocyclic compounds	Imidazopyrimidines	Purines and purine derivatives
N-a-Acetyl-L-arginine	N-a-Acetyl-L-arginine	HMDB0004620	216.1222404	C8H16N4O3	67427	40521	NA	NA	155-84-0	CC(=O)N[C@@H](CCCNC(N)=N)C(O)=O	Organic acids and derivatives	Carboxylic acids and derivatives	Amino acids,peptides,and analogues
Millefin	Millefin	HMDB0036689	350.1729386	C19H26O6	5319830	175476	NA	NA	39262-27-6	CC1C2C(OC1=O)\C=C(C)\C(C\C=C(C)\CC2OC(C)=O)OC(C)=O	Lipids and lipid-like molecules	Prenol lipids	Terpene lactones
4-Nitrophenyl phosphate	4-Nitrophenyl phosphate	HMDB0060272	218.9932734	C6H6NO6P	378	17440	C03360	NA	NA	OP(O)(=O)OC1=CC=C(C=C1)[N+]([O-])=O	Organic acids and derivatives	Organic phosphoric acids and derivatives	Phosphate esters
PC(22:4/16:0)	PC(22:4(7Z,10Z,13Z,16Z)/16:0)	HMDB0008626	809.5934552	C46H84NO8P	52923621	88859	NA	NA	NA	CCCCCCCCCCCCCCCC(=O)O[C@]([H])(COC(=O)CCCCC\C=C/C\C=C/C\C=C/C\C=C/CCCCC)COP([O-])(=O)OCC[N+](C)(C)C	Lipids and lipid-like molecules	Glycerophospholipids	Glycerophosphocholines
PC(22:6/P-18:0)	PC(22:6/P-18:0)	HMDB0008752	817.5985406	C48H84NO7P	53479425	NA	C00157	NA	NA	CCCCCCCCCCCCCCCC\C=C/OC(COC(=O)CC\C=C/C\C=C/C\C=C/C\C=C/C\C=C/C\C=C/CC)COP([O-])(=O)OCC[N+](C)(C)C	Lipids and lipid-like molecules	Glycerophospholipids	Glycerophosphocholines
Thymidine	Thymidine	HMDB0000273	242.0902716	C10H14N2O5	5789	17748	C00214	3375	50-89-5	CC1=CN([C@H]2C[C@H](O)[C@@H](CO)O2)C(=O)NC1=O	Nucleosides,nucleotides,and analogues	Pyrimidine nucleosides	Pyrimidine 2-deoxyribonucleosides
D-Pantothenic acid	Pantothenic acid	HMDB0000210	219.1106727	C9H17NO5	6613	46905	C00864	NA	79-83-4	CC(C)(CO)[C@@H](O)C(=O)NCCC(O)=O	Organic oxygen compounds	Organooxygen compounds	Alcohols and polyols
PC(14:0/20:4)	PC(14:0/20:4(5Z,8Z,11Z,14Z))	HMDB0007883	753.5308549	C42H76NO8P	24778634	86102	NA	NA	NA	CCCCCCCCCCCCCC(=O)OC[C@]([H])(COP([O-])(=O)OCC[N+](C)(C)C)OC(=O)CCC\C=C/C\C=C/C\C=C/C\C=C/CCCCC	Lipids and lipid-like molecules	Glycerophospholipids	Glycerophosphocholines
2-Propylpiperidine	(S)-2-Propylpiperidine	HMDB0030285	127.1360995	C8H17N	9985	127791	C06523	NA	458-88-8	CCCC1CCCCN1	Alkaloids and derivatives	NA	NA
Citric acid	Citric acid	HMDB0000094	192.0270026	C6H8O7	311	30769	C00158	124	77-92-9	OC(=O)CC(O)(CC(O)=O)C(O)=O	Organic acids and derivatives	Carboxylic acids and derivatives	Tricarboxylic acids and derivatives
O-Acetylcarnitine	L-Acetylcarnitine	HMDB0000201	204.1235831	C9H18NO4	NA	57589	C02571	NA	3040-38-8	CC(=O)O[C@H](CC(O)=O)C[N+](C)(C)C	Lipids and lipid-like molecules	Fatty Acyls	Fatty acid esters
gamma-Glutamylcysteine	gamma-Glutamylcysteine	HMDB0001049	250.0623423	C8H14N2O5S	123938	17515	C00669	5966	636-58-8	N[C@@H](CCC(=O)N[C@@H](CS)C(O)=O)C(O)=O	Organic acids and derivatives	Carboxylic acids and derivatives	Amino acids,peptides,and analogues
2,4,12-Octadecatrienoic acid isobutylamide	2,4,12-Octadecatrienoic acid isobutylamide	HMDB0032033	333.3031649	C22H39NO	25221579	NA	NA	NA	151391-69-4	CCCCC\C=C/CCCCCC\C=C\C=C\C(=O)NCC(C)C	Lipids and lipid-like molecules	Fatty Acyls	Fatty amides
LysoPC(18:2)	LysoPC(18:2(9Z,12Z)/0:0)	HMDB0010386	519.3324895	C26H50NO7P	11005824	28733	NA	NA	22252-07-9	CCCCC\C=C/C\C=C/CCCCCCCC(=O)OC[C@@H](O)COP([O-])(=O)OCC[N+](C)(C)C	Lipids and lipid-like molecules	Glycerophospholipids	Glycerophosphocholines
PC(20:4/18:3)	PC(20:4(5Z,8Z,11Z,14Z)/18:3(6Z,9Z,12Z))	HMDB0008435	803.546505	C46H78NO8P	52923297	NA	NA	NA	NA	CCCCC\C=C/C\C=C/C\C=C/CCCCC(=O)O[C@]([H])(COC(=O)CCC\C=C/C\C=C/C\C=C/C\C=C/CCCCC)COP([O-])(=O)OCC[N+](C)(C)C	Lipids and lipid-like molecules	Glycerophospholipids	Glycerophosphocholines
3-Amino-1-methyl-5H-pyrido[4,3-b]indole	3-Amino-1-methyl-5H-pyrido[4,3-b]indole	HMDB0033188	197.0952974	C12H11N3	5284476	NA	C14416	NA	62450-07-1	CC1=NC(N)=CC2=C1C1=CC=CC=C1N2	Organoheterocyclic compounds	Indoles and derivatives	Pyridoindoles
5-Methylcytosine	5-Methylcytosine	HMDB0002894	125.0589119	C5H7N3O	65040	27551	C02376	3247	554-01-8	CC1=C(N)NC(=O)N=C1	Organoheterocyclic compounds	Diazines	Pyrimidines and pyrimidine derivatives
Pyro-L-glutaminyl-L-glutamine	Pyro-L-glutaminyl-L-glutamine	HMDB0039229	257.1011706	C10H15N3O5	11010621	88956	NA	NA	109481-23-4	NC(=O)CC[C@H](NC(=O)[C@@H]1CCC(=O)N1)C(O)=O	Organic oxygen compounds	Organooxygen compounds	Carbohydrates and carbohydrate conjugates
PC(15:0/24:0)	PC(15:0/24:0)	HMDB0007959	831.6717055	C47H94NO8P	53478657	NA	C00157	NA	NA	[H][C@@](COC(=O)CCCCCCCCCCCCCC)(COP([O-])(=O)OCC[N+](C)(C)C)OC(=O)CCCCCCCCCCCCCCCCCCCCCCC	Lipids and lipid-like molecules	Glycerophospholipids	Glycerophosphocholines
D-Ribose 5-phosphate	D-Ribose 5-phosphate	HMDB0001548	230.0191538	C5H11O8P	440101	18189	C00117	NA	34980-65-9	O[C@H]1O[C@H](COP(O)(O)=O)[C@@H](O)[C@H]1O	Organic oxygen compounds	Organooxygen compounds	Carbohydrates and carbohydrate conjugates
Cer(d18:0/18:1)	Cer(d18:0/18:1)	HMDB0011763	565.5433951	C36H71NO3	6442676	74100	NA	NA	NA	CCCCCCCCCCCCCCC[C@@H](O)[C@H](CO)NC(=O)CCCCCCC\C=C/CCCCCCCC	Lipids and lipid-like molecules	Sphingolipids	Ceramides
1-Hydroxy-3-methoxy-10-methylacridone	1-Hydroxy-3-methoxy-10-methylacridone	HMDB0029322	255.0895433	C15H13NO3	5377412	725388	NA	NA	13161-83-6	COC1=CC2=C(C(O)=C1)C(=O)C1=CC=CC=C1N2C	Organoheterocyclic compounds	Quinolines and derivatives	Benzoquinolines
Inosine 2-phosphate	Inosine 2-phosphate	HMDB0011681	348.0470999	C10H13N4O8P	18601915	144835	NA	NA	NA	OC[C@H]1O[C@H]([C@H](OP(O)(O)=O)[C@@H]1O)N1C=NC2=C1NC=NC2=O	Organic oxygen compounds	Organooxygen compounds	Carbohydrates and carbohydrate conjugates
Lauroyl diethanolamide	Lauroyl diethanolamide	HMDB0032358	287.2460439	C16H33NO3	8430	NA	NA	NA	120-40-1	CCCCCCCCCCCC(=O)N(CCO)CCO	Lipids and lipid-like molecules	Fatty Acyls	Fatty amides
Sweroside	Sweroside	HMDB0258643	358.1263823	C16H22O9	581257	NA	C17071	NA	NA	OCC1OC(OC2OC=C3C(CCOC3=O)C2C=C)C(O)C(O)C1O	Organic oxygen compounds	Organooxygen compounds	Carbohydrates and carbohydrate conjugates
Oleoyl glycine	Oleoyl glycine	HMDB0013631	339.2773441	C20H37NO3	6436908	73723	NA	NA	2601-90-3	CCCCCCCC\C=C/CCCCCCCC(=O)NCC(O)=O	Organic acids and derivatives	Carboxylic acids and derivatives	Amino acids,peptides,and analogues
L-Malic acid	Malic acid	HMDB0000156	134.0215233	C4H6O5	222656	30797	C00149	NA	97-67-6	O[C@@H](CC(O)=O)C(O)=O	Organic acids and derivatives	Hydroxy acids and derivatives	Beta hydroxy acids and derivatives
LysoPA(18:1/0:0)	LysoPA(18:1/0:0)	HMDB0007855	436.2589907	C21H41O7P	5497152	NA	NA	NA	NA	CCCCCCCC\C=C/CCCCCCCC(=O)OCC(O)COP(O)(O)=O	Lipids and lipid-like molecules	Glycerophospholipids	Glycerophosphates
1-Methylpyrrole	1-Methylpyrrole	HMDB0033113	81.05784923	C5H7N	7304	NA	NA	NA	96-54-8	CN1C=CC=C1	Organoheterocyclic compounds	Pyrroles	Substituted pyrroles
Hypogeic acid	Hypogeic acid	HMDB0002186	254.2245802	C16H30O2	5318393	35465	NA	NA	2416-19-5	CCCCCCCC\C=C/CCCCCC(O)=O	Lipids and lipid-like molecules	Fatty Acyls	Fatty acids and conjugates
1-Methylnicotinamide	1-Methylnicotinamide	HMDB0000699	137.0714879	C7H9N2O	457	16797	C02918	5667	3106-60-3	C[N+]1=CC=CC(=C1)C(N)=O	Organoheterocyclic compounds	Pyridines and derivatives	Pyridinecarboxylic acids and derivatives
Caprylic acid	Caprylic acid	HMDB0000482	144.1150298	C8H16O2	379	28837	C06423	5469	124-07-2	CCCCCCCC(O)=O	Lipids and lipid-like molecules	Fatty Acyls	Fatty acids and conjugates
Fluticasone propionate	Fluticasone propionate	HMDB0005036	500.1844294	C25H31F3O5S	444036	31441	NA	NA	80474-14-2	[H][C@@]12C[C@@H](C)[C@](OC(=O)CC)(C(=O)SCF)[C@@]1(C)C[C@H](O)[C@@]1(F)[C@@]2([H])C[C@H](F)C2=CC(=O)C=C[C@]12C	Lipids and lipid-like molecules	Steroids and steroid derivatives	Steroid esters
PC(18:1/P-18:1)	PC(18:1(11Z)/P-18:1(11Z))	HMDB0008095	769.5985406	C44H84NO7P	53478761	89706	NA	NA	NA	CCCCCC\C=C/CCCCCCCCCC(=O)OCC(COP([O-])(=O)OCC[N+](C)(C)C)O\C=C/CCCCCCCC\C=C/CCCCCC	Lipids and lipid-like molecules	Glycerophospholipids	Glycerophosphocholines
N-Acetyl-a-neuraminic acid	N-Acetyl-a-neuraminic acid	HMDB0000773	309.1059812	C11H19NO9	444885	49026	C19909	5739	21646-00-4	[H][C@]1(O[C@](O)(C[C@H](O)[C@H]1NC(C)=O)C(O)=O)[C@H](O)[C@H](O)CO	Organic oxygen compounds	Organooxygen compounds	Carbohydrates and carbohydrate conjugates
Sakuranetin	Sakuranetin	HMDB0030090	286.0841236	C16H14O5	73571	28927	C09833	NA	2957-21-3	[H][C@]1(CC(=O)C2=C(O1)C=C(OC)C=C2O)C1=CC=C(O)C=C1	Phenylpropanoids and polyketides	Flavonoids	O-methylated flavonoids
PC(22:6/20:2)	PC(22:6(4Z,7Z,10Z,13Z,16Z,19Z)/20:2(11Z,14Z))	HMDB0008736	857.5934552	C50H84NO8P	52923711	NA	C00157	NA	NA	CCCCC\C=C/C\C=C/CCCCCCCCCC(=O)O[C@]([H])(COC(=O)CC\C=C/C\C=C/C\C=C/C\C=C/C\C=C/C\C=C/CC)COP([O-])(=O)OCC[N+](C)(C)C	Lipids and lipid-like molecules	Glycerophospholipids	Glycerophosphocholines
Cer(d18:1/14:0)	Cer(d18:1/14:0)	HMDB0011773	509.4807949	C32H63NO3	5282310	72957	C13916	NA	NA	CCCCCCCCCCCCC\C=C\[C@@H](O)[C@H](CO)NC(=O)CCCCCCCCCCCCC	Lipids and lipid-like molecules	Sphingolipids	Ceramides
3-Propylidene-1(3H)-isobenzofuranone	3-Propylidene-1(3H)-isobenzofuranone	HMDB0031845	174.0680796	C11H10O2	6259976	NA	NA	NA	17369-59-4	CC\C=C1\OC(=O)C2=CC=CC=C12	Organoheterocyclic compounds	Isocoumarans	Isobenzofuranones
PC(18:2/15:0)	PC(18:2(9Z,12Z)/15:0)	HMDB0008132	743.546505	C41H78NO8P	52922715	NA	NA	NA	NA	CCCCCCCCCCCCCCC(=O)O[C@]([H])(COC(=O)CCCCCCC\C=C/C\C=C/CCCCC)COP([O-])(=O)OCC[N+](C)(C)C	Lipids and lipid-like molecules	Glycerophospholipids	Glycerophosphocholines
Formononetin	Formononetin	HMDB0005808	268.0735589	C16H12O4	5280378	18088	C00858	NA	485-72-3	COC1=CC=C(C=C1)C1=COC2=C(C=CC(O)=C2)C1=O	Phenylpropanoids and polyketides	Isoflavonoids	O-methylated isoflavonoids
stearoyl sphingomyelin	SM(d18:1/18:0)	HMDB0001348	730.5988754	C41H83N2O6P	6453725	83358	NA	NA	58909-84-5	[H][C@@](COP([O-])(=O)OCC[N+](C)(C)C)(NC(=O)CCCCCCCCCCCCCCCCC)[C@H](O)\C=C\CCCCCCCCCCCCC	Lipids and lipid-like molecules	Sphingolipids	Phosphosphingolipids
Acetone cyanohydrin	Acetone cyanohydrin	HMDB0060427	85.05276385	C4H7NO	6406	15348	C02659	NA	NA	CC(C)(O)C#N	Organic oxygen compounds	Organooxygen compounds	Alcohols and polyols
PC(20:0/20:2)	PC(20:0/20:2(11Z,14Z))	HMDB0008276	841.6560554	C48H92NO8P	24779046	86199	NA	NA	NA	CCCCCCCCCCCCCCCCCCCC(=O)OC[C@]([H])(COP([O-])(=O)OCC[N+](C)(C)C)OC(=O)CCCCCCCCC\C=C/C\C=C/CCCCC	Lipids and lipid-like molecules	Glycerophospholipids	Glycerophosphocholines
4-Aminobutyric acid	gamma-Aminobutyric acid	HMDB0000112	103.0633285	C4H9NO2	119	16865	C00334	NA	56-12-2	NCCCC(O)=O	Organic acids and derivatives	Carboxylic acids and derivatives	Amino acids,peptides,and analogues
N-Nitroso-pyrrolidine	N-Nitroso-pyrrolidine	HMDB0031642	100.0636629	C4H8N2O	13591	NA	C19285	NA	930-55-2	O=NN1CCCC1	Organoheterocyclic compounds	Pyrrolidines	NA
D-Xylulose 1-phosphate	D-Xylulose 1-phosphate	HMDB0006534	230.0191543	C5H11O8P	151020	NA	NA	NA	63323-91-1	OC[C@@H](O)[C@H](O)C(=O)COP(O)(O)=O	Organic oxygen compounds	Organooxygen compounds	Carbohydrates and carbohydrate conjugates
PC(16:1/15:0)	PC(16:1(9Z)/15:0)	HMDB0008000	717.5308549	C39H76NO8P	52922436	NA	NA	NA	NA	CCCCCCCCCCCCCCC(=O)O[C@]([H])(COC(=O)CCCCCCC\C=C/CCCCCC)COP([O-])(=O)OCC[N+](C)(C)C	Lipids and lipid-like molecules	Glycerophospholipids	Glycerophosphocholines
beta-Hydroxypyruvic acid	Hydroxypyruvic acid	HMDB0001352	104.0109586	C3H4O4	964	30841	C00168	482	1113-60-6	OCC(=O)C(O)=O	Organic acids and derivatives	Hydroxy acids and derivatives	Beta hydroxy acids and derivatives
Enrofloxacin	Enrofloxacin	HMDB0029861	359.1645198	C19H22FN3O3	71188	35720	NA	NA	93106-60-6	CCN1CCN(CC1)C1=CC2=C(C=C1F)C(=O)C(=CN2C1CC1)C(O)=O	Organoheterocyclic compounds	Quinolines and derivatives	Quinoline carboxylic acids
Deoxyadenosine triphosphate	Deoxyadenosine triphosphate	HMDB0001532	491.0008305	C10H16N5O12P3	15993	16284	C00131	6303	1927-31-7	NC1=NC=NC2=C1N=CN2[C@H]1C[C@H](O)[C@@H](COP(O)(=O)OP(O)(=O)OP(O)(O)=O)O1	Nucleosides,nucleotides,and analogues	Purine nucleotides	Purine deoxyribonucleotides
2-Amino-3-phosphonopropionic acid	2-Amino-3-phosphonopropionic acid	HMDB0000370	169.0140089	C3H8NO5P	3857	28388	C05672	5359	5652-28-8	NC(CP(O)(O)=O)C(O)=O	Organic acids and derivatives	Carboxylic acids and derivatives	Amino acids,peptides,and analogues
2,4-Dihydroxyacetophenone	2,4-Dihydroxyacetophenone	HMDB0029657	152.0473441	C8H8O3	440082	35164	C03663	NA	5706-85-4	OCC(=O)C1=CC=C(O)C=C1	Organic oxygen compounds	Organooxygen compounds	Carbonyl compounds
Cervonyl carnitine	Cervonyl carnitine	HMDB0006510	471.3348589	C29H45NO4	53477842	NA	NA	NA	NA	CC\C=C\C\C=C\C\C=C\C\C=C\C\C=C\C\C=C\CCC(=O)OC(CC([O-])=O)C[N+](C)(C)C	Lipids and lipid-like molecules	Fatty Acyls	Fatty acid esters
3-Sulfinato-L-alaninate	3-Sulfinoalanine	HMDB0000996	153.0095784	C3H7NO4S	1549098	16345	C00606	NA	1115-65-7	N[C@@H](CS(O)=O)C(O)=O	Organic acids and derivatives	Carboxylic acids and derivatives	Amino acids,peptides,and analogues
Vanillylamine	Vanillylamine	HMDB0012309	153.0789786	C8H11NO2	70966	46958	C16666	NA	1196-92-5	COC1=CC(CN)=CC=C1O	Benzenoids	Phenols	Methoxyphenols
Phosphoribosyl formamidocarboxamide	Phosphoribosyl formamidocarboxamide	HMDB0001439	366.0576646	C10H15N4O9P	166760	18381	C04734	NA	13018-54-7	NC(=O)C1=C(NC=O)N(C=N1)[C@@H]1O[C@H](COP(O)(O)=O)[C@@H](O)[C@H]1O	Nucleosides,nucleotides,and analogues	Imidazole ribonucleosides and ribonucleotides	1-ribosyl-imidazolecarboxamides
2-(acetylamino)-1,5-anhydro-2-deoxy-3-O-b-D-galactopyranosyl-D-arabino-Hex-1-enitol	2-(acetylamino)-1,5-anhydro-2-deoxy-3-O-b-D-galactopyranosyl-D-arabino-Hex-1-enitol	HMDB0002278	365.132196	C14H23NO10	22833592	169233	NA	NA	868264-15-7	CC(=O)NC1=CO[C@H](CO)[C@@H](O)[C@@H]1O[C@@H]1O[C@H](CO)[C@H](O)[C@H](O)[C@H]1O	Organic oxygen compounds	Organooxygen compounds	Carbohydrates and carbohydrate conjugates
1-Palmitoylglycerophosphoinositol	LysoPI(16:0/0:0)	HMDB0061695	572.2961635	C25H49O12P	NA	73218	NA	NA	1425501-12-7	CCCCCCCCCCCCCCCC(=O)OC[C@@H](O)COP(O)(=O)O[C@H]1[C@H](O)[C@@H](O)[C@H](O)[C@@H](O)[C@H]1O	Lipids and lipid-like molecules	Glycerophospholipids	Glycerophosphoinositols
Rhodamine B	Rhodamine B	HMDB0031786	443.2334679	C28H31N2O3	6695	52896	C19517	NA	64381-98-2	CCN(CC)C1=CC2=[O+]C3=CC(=CC=C3C(=C2C=C1)C1=C(C=CC=C1)C(O)=O)N(CC)CC	Organoheterocyclic compounds	Benzopyrans	1-benzopyrans
Azelaic acid	Azelaic acid	HMDB0000784	188.104859	C9H16O4	2266	48131	C08261	5750	123-99-9	OC(=O)CCCCCCCC(O)=O	Lipids and lipid-like molecules	Fatty Acyls	Fatty acids and conjugates
(R)-Pelletierine	(R)-Pelletierine	HMDB0030324	141.1153641	C8H15NO	3034881	NA	NA	NA	2858-66-4	CC(=O)C[C@H]1CCCCN1	Organoheterocyclic compounds	Piperidines	NA
D-Aspartic acid	D-Aspartic acid	HMDB0006483	133.0375077	C4H7NO4	83887	17364	C00402	15	1783-96-6	N[C@H](CC(O)=O)C(O)=O	Organic acids and derivatives	Carboxylic acids and derivatives	Amino acids,peptides,and analogues
(2R,3S)-Piscidic acid	(2R,3S)-Piscidic acid	HMDB0030809	256.0583027	C11H12O7	120693	NA	NA	NA	35388-57-9	OC(C(O)=O)C(O)(CC1=CC=C(O)C=C1)C(O)=O	Phenylpropanoids and polyketides	Phenylpropanoic acids	NA
4-Acetylimidazo[4,5-c]pyridine	4-Acetylimidazo[4,5-c]pyridine	HMDB0034888	161.0589119	C8H7N3O	577206	NA	NA	NA	146874-38-6	CC(=O)C1=NC=CC2=C1NC=N2	Organoheterocyclic compounds	Imidazopyridines	Imidazo-[4,5-c]pyridines
L-Serine	L-Serine	HMDB0000187	105.0425931	C3H7NO3	5951	17115	C00065	5203	56-45-1	N[C@@H](CO)C(O)=O	Organic acids and derivatives	Carboxylic acids and derivatives	Amino acids,peptides,and analogues
Cytochalasin Ppho	Cytochalasin Ppho	HMDB0035368	511.293388	C30H41NO6	131751726	NA	NA	NA	108050-27-7	CC1C2C(CC3=CC=CC=C3)NC(=O)C22C(\C=C\CC(C)CC(C)(O)\C=C/C2OC(C)=O)C(O)C1(C)O	Alkaloids and derivatives	Cytochalasans	NA
PE(P-18:1/22:4)	PE(P-18:1/22:4)	HMDB0011424	777.5672404	C45H80NO7P	53480884	NA	NA	NA	NA	[H][C@@](CO\C=C/CCCCCCCC\C=C/CCCCCC)(COP(O)(=O)OCCN)OC(=O)CCCCC\C=C/C\C=C/C\C=C/C\C=C/CCCCC	Lipids and lipid-like molecules	Glycerophospholipids	Glycerophosphoethanolamines
LysoPC(P-16:0)	LysoPC(P-16:0)	HMDB0010407	479.3375748	C24H50NO6P	10917802	73850	NA	NA	NA	CCCCCCCCCCCCCC\C=C/OC[C@](O)([H])COP([O-])(=O)OCC[N+](C)(C)C	Lipids and lipid-like molecules	Glycerophospholipids	Glycerophosphocholines
Isoliquiritigenin	Isoliquiritigenin	HMDB0037316	256.0735589	C15H12O4	638278	310312	C08650	NA	961-29-5	OC1=CC=C(\C=C\C(=O)C2=C(O)C=C(O)C=C2)C=C1	Phenylpropanoids and polyketides	Linear 1,3-diarylpropanoids	Chalcones and dihydrochalcones
L-4-Hydroxyglutamate semialdehyde	L-4-Hydroxyglutamate semialdehyde	HMDB0006556	147.0531578	C5H9NO4	440851	27809	C05938	NA	NA	N[C@@H](C[C@@H](O)C=O)C(O)=O	Organic acids and derivatives	Carboxylic acids and derivatives	Amino acids,peptides,and analogues
Prostaglandin E2	Prostaglandin E2	HMDB0001220	352.2249741	C20H32O5	5280360	15551	C00584	6089	363-24-6	CCCCC[C@H](O)\C=C\[C@H]1[C@H](O)CC(=O)[C@@H]1C\C=C/CCCC(O)=O	Lipids and lipid-like molecules	Fatty Acyls	Eicosanoids
Imidazoleacetic acid	Imidazoleacetic acid	HMDB0002024	126.0429274	C5H6N2O2	96215	16974	C02835	6445	645-65-8	OC(=O)CC1=CN=CN1	Organoheterocyclic compounds	Azoles	Imidazoles
3beta,6beta-Dihydroxynortropane	3beta,6beta-Dihydroxynortropane	HMDB0038949	143.0946287	C7H13NO2	22297531	165179	NA	NA	NA	OC1CC2CC(O)CC1N2	Alkaloids and derivatives	Tropane alkaloids	NA
Glycerophosphocholine	Glycerophosphocholine	HMDB0000086	257.1028244	C8H20NO6P	657272	16870	C00670	370	28319-77-9	C[N+](C)(C)CCOP([O-])(=O)OC[C@H](O)CO	Lipids and lipid-like molecules	Glycerophospholipids	Glycerophosphocholines
Guanosine monophosphate	Guanosine monophosphate	HMDB0001397	363.057999	C10H14N5O8P	6804	17345	C00144	6216	85-32-5	NC1=NC2=C(N=CN2[C@@H]2O[C@H](COP(O)(O)=O)[C@@H](O)[C@H]2O)C(=O)N1	Nucleosides,nucleotides,and analogues	Purine nucleotides	Purine ribonucleotides
Desloratadine	Desloratadine	HMDB0015102	310.1236763	C19H19ClN2	124087	291342	NA	NA	100643-71-8	ClC1=CC2=C(C=C1)C(=C1CCNCC1)C1=C(CC2)C=CC=N1	Organoheterocyclic compounds	Benzocycloheptapyridines	NA
2-Methylguanosine	2-Methylguanosine	HMDB0005862	297.1073186	C11H15N5O5	3035422	19702	NA	NA	2140-77-4	CNC1=NC(=O)C2=C(N1)N(C=N2)[C@@H]1O[C@H](CO)[C@@H](O)[C@H]1O	Nucleosides,nucleotides,and analogues	Purine nucleosides	NA
2-Methoxy-3-methyl-9H-carbazole	2-Methoxy-3-methyl-9H-carbazole	HMDB0033456	211.099714	C14H13NO	11052947	125206	NA	NA	24224-28-0	COC1=C(C)C=C2C(NC3=CC=CC=C23)=C1	Organoheterocyclic compounds	Indoles and derivatives	Carbazoles
Gingerol	Gingerol	HMDB0005783	294.1831093	C17H26O4	3473	NA	C10462	NA	58253-27-3	CCCCCC(O)CC(=O)CCC1=CC=C(O)C(OC)=C1	Benzenoids	Phenols	Methoxyphenols
Schizotenuin F	Schizotenuin F	HMDB0034585	552.1267762	C28H24O12	10347565	169046	NA	NA	127498-36-6	COC(=O)C(\OC1=C(O)C=C(\C=C\C(=O)OC(CC2=CC(O)=C(O)C=C2)C(O)=O)C=C1)=C\C1=CC(O)=C(O)C=C1	Benzenoids	Benzene and substituted derivatives	Phenylpyruvic acid derivatives
Seryllysine	Seryllysine	HMDB0029044	233.1375561	C9H19N3O4	16122513	144702	NA	NA	22677-61-8	NCCCC[C@H](NC(=O)[C@@H](N)CO)C(O)=O	Organic acids and derivatives	Carboxylic acids and derivatives	Amino acids,peptides,and analogues
LysoPE(22:1/0:0)	LysoPE(22:1(13Z)/0:0)	HMDB0011521	535.3637896	C27H54NO7P	53480953	NA	NA	NA	NA	[H][C@@](O)(COC(=O)CCCCCCCCCCC\C=C/CCCCCCCC)COP(O)(=O)OCCN	Lipids and lipid-like molecules	Glycerophospholipids	Glycerophosphoethanolamines
2-O-Methylcytosine	2-O-Methylcytosine	HMDB0004339	125.0589119	C5H7N3O	160679	70854	NA	NA	3289-47-2	COC1=NC=CC(N)=N1	Organoheterocyclic compounds	Diazines	Pyrimidines and pyrimidine derivatives
2-Hydroxyadipic acid	2-Hydroxyadipic acid	HMDB0000321	162.0528234	C6H10O5	193530	17023	C02360	5310	18294-85-4	OC(CCCC(O)=O)C(O)=O	Lipids and lipid-like molecules	Fatty Acyls	Fatty acids and conjugates
Valeric acid	Valeric acid	HMDB0000892	102.0680796	C5H10O2	7991	17418	C00803	110	109-52-4	CCCCC(O)=O	Lipids and lipid-like molecules	Fatty Acyls	Fatty acids and conjugates
1-(2,3-Dihydro-6,7-dimethyl-1H-pyrrolizin-5-yl)-2-hydroxy-1-propanone	1-(2,3-Dihydro-6,7-dimethyl-1H-pyrrolizin-5-yl)-2-hydroxy-1-propanone	HMDB0040010	207.1259288	C12H17NO2	86127015	NA	NA	NA	97073-12-6	CC(O)C(=O)C1=C(C)C(C)=C2CCCN12	Organoheterocyclic compounds	Pyrrolizines	NA
5-Ethyl-4-methyl-2-(1-methylethyl)oxazole	5-Ethyl-4-methyl-2-(1-methylethyl)oxazole	HMDB0037874	153.1153641	C9H15NO	586570	NA	NA	NA	102586-54-9	CCC1=C(C)N=C(O1)C(C)C	Organoheterocyclic compounds	Azoles	Oxazoles
4-Hydroxy-3-methylbenzoic acid	4-Hydroxy-3-methylbenzoic acid	HMDB0004815	152.0473441	C8H8O3	68138	85239	NA	NA	499-76-3	CC1=CC(=CC=C1O)C(O)=O	Benzenoids	Benzene and substituted derivatives	Benzoic acids and derivatives
Uridine 5-monophosphate	Uridine 5-monophosphate	HMDB0000288	324.0358665	C9H13N2O9P	6030	16695	C00105	NA	58-97-9	O[C@H]1[C@@H](O)[C@@H](O[C@@H]1COP(O)(O)=O)N1C=CC(=O)NC1=O	Nucleosides,nucleotides,and analogues	Pyrimidine nucleotides	Pyrimidine ribonucleotides
Phosphoserine	Phosphoserine	HMDB0000272	185.0089235	C3H8NO6P	68841	15811	C01005	5270	407-41-0	N[C@@H](COP(O)(O)=O)C(O)=O	Organic acids and derivatives	Carboxylic acids and derivatives	Amino acids,peptides,and analogues
2,3-Diphosphoglyceric acid	2,3-Diphosphoglyceric acid	HMDB0001294	265.9592695	C3H8O10P2	186004	17720	C01159	153	14438-19-8	OC(=O)[C@@H](COP(O)(O)=O)OP(O)(O)=O	Organic oxygen compounds	Organooxygen compounds	Carbohydrates and carbohydrate conjugates
PC(P-16:0/18:4)	PC(P-16:0/18:4)	HMDB0011214	737.5359403	C42H76NO7P	52923896	89980	NA	NA	NA	CCCCCCCCCCCCCC\C=C/OC[C@]([H])(COP([O-])(=O)OCC[N+](C)(C)C)OC(=O)CCCC\C=C/C\C=C/C\C=C/C\C=C/CC	Lipids and lipid-like molecules	Glycerophospholipids	Glycerophosphocholines
Guanosine diphosphate mannose	Guanosine diphosphate mannose	HMDB0001163	605.0771528	C16H25N5O16P2	18396	15820	C00096	6045	3123-67-9	NC1=NC2=C(N=CN2[C@@H]2O[C@H](COP(O)(=O)OP(O)(=O)O[C@H]3O[C@H](CO)[C@@H](O)[C@H](O)[C@@H]3O)[C@@H](O)[C@H]2O)C(=O)N1	Nucleosides,nucleotides,and analogues	Purine nucleotides	Purine nucleotide sugars
Ellagic acid	Ellagic acid	HMDB0002899	302.0062672	C14H6O8	5281855	4775	C10788	3430	476-66-4	OC1=C(O)C2=C3C(=C1)C(=O)OC1=C3C(=CC(O)=C1O)C(=O)O2	Phenylpropanoids and polyketides	Tannins	Hydrolyzable tannins
3-(1-Pyrrolidinyl)-2-butanone	3-(1-Pyrrolidinyl)-2-butanone	HMDB0039840	141.1153641	C8H15NO	23388489	NA	NA	NA	97073-15-9	CC(N1CCCC1)C(C)=O	Organoheterocyclic compounds	Pyrrolidines	N-alkylpyrrolidines
Ampicillin	Ampicillin	HMDB0014559	349.1096268	C16H19N3O4S	6249	28971	C06574	NA	69-53-4	[H][C@]12SC(C)(C)[C@@H](N1C(=O)[C@H]2NC(=O)[C@H](N)C1=CC=CC=C1)C(O)=O	Organoheterocyclic compounds	Lactams	Beta lactams
Metenamine	Metenamine	HMDB0029598	140.1061964	C6H12N4	4101	6824	NA	NA	100-97-0	C1N2CN3CN1CN(C2)C3	Organoheterocyclic compounds	Triazinanes	1,3,5-triazinanes
O-Phosphotyrosine	O-Phosphotyrosine	HMDB0006049	261.0402236	C9H12NO6P	30819	37788	C06501	NA	NA	N[C@@H](CC1=CC=C(OP(O)(O)=O)C=C1)C(O)=O	Organic acids and derivatives	Carboxylic acids and derivatives	Amino acids,peptides,and analogues
Thymine	Thymine	HMDB0000262	126.0429274	C5H6N2O2	1135	17821	C00178	290	65-71-4	CC1=CNC(=O)NC1=O	Organoheterocyclic compounds	Diazines	Pyrimidines and pyrimidine derivatives
1-Methylhypoxanthine	1-Methylhypoxanthine	HMDB0013141	150.0541608	C6H6N4O	70765	73959	NA	NA	1125-39-9	CN1C=NC2=C(NC=N2)C1=O	Organoheterocyclic compounds	Imidazopyrimidines	Purines and purine derivatives
Isotetrandrine	Isotetrandrine	HMDB0030174	622.3042871	C38H42N2O6	5422	397244	C17060	NA	477-57-6	COC1=CC=C2CC3N(C)CCC4=C3C(OC3=CC5=C(CCN(C)C5CC5=CC=C(OC1=C2)C=C5)C=C3OC)=C(OC)C(OC)=C4	Lignans,neolignans and related compounds	NA	NA
Boviquinone 4	Boviquinone 4	HMDB0030057	412.2613596	C26H36O4	15379535	176033	NA	NA	28129-52-4	CC(C)=CCC\C(C)=C\CC\C(C)=C\CC\C(C)=C\CC1=C(O)C(=O)C=C(O)C1=O	Lipids and lipid-like molecules	Prenol lipids	Diterpenoids
alpha-Tocopherol succinate	alpha-Tocopherol succinate	HMDB0033685	530.3971248	C33H54O5	425400	NA	NA	NA	4345-03-3	CC(C)CCCC(C)CCCC(C)CCCC1(C)CCC2=C(C)C(OC(=O)CCC(O)=O)=C(C)C(C)=C2O1	Lipids and lipid-like molecules	Prenol lipids	Quinone and hydroquinone lipids
Methoxypyrazine	Methoxypyrazine	HMDB0033156	110.0480128	C5H6N2O	18467	NA	NA	NA	3149-28-8	COC1=CN=CC=N1	Organoheterocyclic compounds	Diazines	Pyrazines
N5-Acetyl-N2-gamma-L-glutamyl-L-ornithine	N5-Acetyl-N2-gamma-L-glutamyl-L-ornithine	HMDB0039423	303.1430354	C12H21N3O6	131752643	168581	NA	NA	102148-92-5	CC(=O)NCCCC(NC(=O)CCC(N)C(O)=O)C(O)=O	Organic acids and derivatives	Carboxylic acids and derivatives	Amino acids,peptides,and analogues
4-Dodecylbenzenesulfonic Acid	4-Dodecylbenzenesulfonic Acid	HMDB0059915	326.1915655	C18H30O3S	8485	NA	NA	NA	NA	CCCCCCCCCCCCC1=CC=C(C=C1)S(O)(=O)=O	Benzenoids	Benzene and substituted derivatives	Benzenesulfonic acids and derivatives
4a-Hydroxytetrahydrobiopterin	4a-Hydroxytetrahydrobiopterin	HMDB0002281	257.112404	C9H15N5O4	135476770	15642	C15522	6591	1379003-93-6	[H][C@@]1(CNC2=NC(N)=NC(=O)[C@]2(O)N1)[C@@H](O)[C@H](C)O	Organoheterocyclic compounds	Pteridines and derivatives	Pterins and derivatives
Malic acid	Malic acid	HMDB0000156	134.0215233	C4H6O5	222656	30797	C00149	NA	97-67-6	O[C@@H](CC(O)=O)C(O)=O	Organic acids and derivatives	Hydroxy acids and derivatives	Beta hydroxy acids and derivatives
Zanthosimuline	Zanthosimuline	HMDB0040368	309.172879	C20H23NO2	5315426	174221	NA	NA	155416-20-9	CN1C(=O)C2=C(OC(C)(CCC=C(C)C)C=C2)C2=CC=CC=C12	Organoheterocyclic compounds	Quinolines and derivatives	Quinolones and derivatives
Pseudopelletierine	psi-Pelletierine	HMDB0034580	153.1153641	C9H15NO	11096	NA	C10865	NA	552-70-5	CN1C2CCCC1CC(=O)C2	Organoheterocyclic compounds	Piperidines	Piperidinones
6-Phosphogluconic acid	6-Phosphogluconic acid	HMDB0001316	276.0246331	C6H13O10P	91493	48928	C00345	367	921-62-0	O[C@H](COP(O)(O)=O)[C@@H](O)[C@H](O)[C@@H](O)C(O)=O	Organic oxygen compounds	Organooxygen compounds	Carbohydrates and carbohydrate conjugates
Prolylhydroxyproline	Prolylhydroxyproline	HMDB0006695	228.111007	C10H16N2O4	11902892	74767	NA	NA	18684-24-7	O[C@@H]1C[C@H](N(C1)C(=O)[C@@H]1CCCN1)C(O)=O	Organic acids and derivatives	Carboxylic acids and derivatives	Amino acids,peptides,and analogues
Leucyl-Lysine	Leucyl-Lysine	HMDB0028934	259.1895917	C12H25N3O3	14299197	NA	NA	NA	NA	CC(C)CC(N)C(=O)NC(CCCCN)C(O)=O	Organic acids and derivatives	Carboxylic acids and derivatives	Amino acids,peptides,and analogues
L-Lysine	L-Lysine	HMDB0000182	146.1055277	C6H14N2O2	5962	18019	C00047	5200	56-87-1	NCCCC[C@H](N)C(O)=O	Organic acids and derivatives	Carboxylic acids and derivatives	Amino acids,peptides,and analogues
gamma-Glutamylleucine	gamma-Glutamylleucine	HMDB0011171	260.1372218	C11H20N2O5	151023	68433	NA	NA	2566-39-4	CC(C)C[C@H](NC(=O)CC[C@H](N)C(O)=O)C(O)=O	Organic acids and derivatives	Carboxylic acids and derivatives	Amino acids,peptides,and analogues
LysoPC(24:1)	LysoPC(24:1(15Z)/0:0)	HMDB0010406	605.4420399	C32H64NO7P	53480477	88948	C04230	NA	NA	CCCCCCCC\C=C/CCCCCCCCCCCCCC(=O)OC[C@@]([H])(O)COP([O-])(=O)OCC[N+](C)(C)C	Lipids and lipid-like molecules	Glycerophospholipids	Glycerophosphocholines
Gamma-Linolenic acid	gamma-Linolenic acid	HMDB0003073	278.2245802	C18H30O2	5280933	28661	C06426	386	506-26-3	CCCCC\C=C/C\C=C/C\C=C/CCCCC(O)=O	Lipids and lipid-like molecules	Fatty Acyls	Lineolic acids and derivatives
Isoleucyl-Alanine	Isoleucyl-Alanine	HMDB0028900	202.1317425	C9H18N2O3	5246009	NA	NA	NA	NA	CCC(C)C(N)C(=O)NC(C)C(O)=O	Organic acids and derivatives	Carboxylic acids and derivatives	Amino acids,peptides,and analogues
Valyl-Lysine	Valyllysine	HMDB0029132	245.1739416	C11H23N3O3	168058	75014	NA	NA	22677-62-9	CC(C)[C@H](N)C(=O)N[C@@H](CCCCN)C(O)=O	Organic acids and derivatives	Carboxylic acids and derivatives	Amino acids,peptides,and analogues
Prostaglandin B2	Prostaglandin B2	HMDB0004236	334.2144094	C20H30O4	5288144	28099	C05954	NA	13367-85-6	CCCCC[C@@H](O)\C=C\C1=C(C\C=C/CCCC(O)=O)C(=O)CC1	Lipids and lipid-like molecules	Fatty Acyls	Eicosanoids
Betaine aldehyde	Betaine aldehyde	HMDB0001252	102.091889	C5H12NO	249	15710	C00576	278	7418-61-3	C[N+](C)(C)CC=O	Organic nitrogen compounds	Organonitrogen compounds	Quaternary ammonium salts
L-Glutamic acid 5-phosphate	L-Glutamic acid 5-phosphate	HMDB0001228	227.0194882	C5H10NO7P	193475	17798	C03287	6093	13254-53-0	N[C@@H](CCC(=O)OP(O)(O)=O)C(O)=O	Organic acids and derivatives	Carboxylic acids and derivatives	Amino acids,peptides,and analogues
PC(20:2/P-18:0)	PC(20:2(11Z,14Z)/P-18:0)	HMDB0008358	797.6298407	C46H88NO7P	53478937	NA	NA	NA	NA	CCCCCCCCCCCCCCCC\C=C/OC(COC(=O)CCCCCCCCC\C=C/C\C=C/CCCCC)COP([O-])(=O)OCC[N+](C)(C)C	Lipids and lipid-like molecules	Glycerophospholipids	Glycerophosphocholines
L-Glutamine	L-Glutamine	HMDB0000641	146.0691422	C5H10N2O3	5961	18050	C00064	5614	56-85-9	N[C@@H](CCC(N)=O)C(O)=O	Organic acids and derivatives	Carboxylic acids and derivatives	Amino acids,peptides,and analogues
Astilbin	Astilbin	HMDB0033850	450.1162115	C21H22O11	119258	38200	C17449	NA	29838-67-3	C[C@@H]1O[C@@H](O[C@@H]2[C@H](OC3=CC(O)=CC(O)=C3C2=O)C2=CC(O)=C(O)C=C2)[C@H](O)[C@H](O)[C@H]1O	Phenylpropanoids and polyketides	Flavonoids	Flavonoid glycosides
Montecristin	Montecristin	HMDB0029795	574.4961106	C37H66O4	131750907	NA	NA	NA	185336-15-6	CCCCCCCCCCCC\C=C/CC\C=C/CCC(O)C(O)CCCCCCCCCCC1=CC(C)OC1=O	Lipids and lipid-like molecules	Fatty Acyls	Fatty alcohols
1H-Indole-3-carboxaldehyde	Indole-3-carboxaldehyde	HMDB0029737	145.0527639	C9H7NO	10256	28238	C08493	NA	487-89-8	O=CC1=CNC2=C1C=CC=C2	Organoheterocyclic compounds	Indoles and derivatives	Indoles
Methyl 2-(10-heptadecenyl)-6-hydroxybenzoate	Methyl 2-(10-heptadecenyl)-6-hydroxybenzoate	HMDB0038523	388.2977451	C25H40O3	131752389	169431	NA	NA	111047-31-5	CCCCCC\C=C/CCCCCCCCCC1=C(C(=O)OC)C(O)=CC=C1	Benzenoids	Benzene and substituted derivatives	Benzoic acids and derivatives
5-Methylthioadenosine	5-Methylthioadenosine	HMDB0001173	297.0895601	C11H15N5O3S	439176	17509	C00170	3425	2457-80-9	CSC[C@H]1O[C@H]([C@H](O)[C@@H]1O)N1C=NC2=C1N=CN=C2N	Nucleosides,nucleotides,and analogues	5-deoxyribonucleosides	5-deoxy-5-thionucleosides
Cyclic guanosine monophosphate	Cyclic guanosine monophosphate	HMDB0001314	345.0474343	C10H12N5O7P	24316	16356	C00942	6152	7665-99-8	NC1=NC2=C(N=CN2[C@@H]2O[C@@H]3COP(O)(=O)O[C@H]3[C@H]2O)C(=O)N1	Nucleosides,nucleotides,and analogues	Purine nucleotides	Cyclic purine nucleotides
Choline glycerophosphate	Glycerophosphocholine	HMDB0000086	257.1028244	C8H20NO6P	657272	16870	C00670	370	28319-77-9	C[N+](C)(C)CCOP([O-])(=O)OC[C@H](O)CO	Lipids and lipid-like molecules	Glycerophospholipids	Glycerophosphocholines
Methylmalonic acid	Methylmalonic acid	HMDB0000202	118.0266087	C4H6O4	487	30860	C02170	3712	516-05-2	CC(C(O)=O)C(O)=O	Organic acids and derivatives	Carboxylic acids and derivatives	Dicarboxylic acids and derivatives
Tiglylglycine	Tiglylglycine	HMDB0000959	157.0738932	C7H11NO3	6441567	73018	NA	4246	35842-45-6	C\C=C(/C)C(=O)NCC(O)=O	Organic acids and derivatives	Carboxylic acids and derivatives	Amino acids,peptides,and analogues
1-Hexanethiol	1-Hexanethiol	HMDB0039806	118.0816211	C6H14S	8106	NA	NA	NA	111-31-9	CCCCCCS	Organosulfur compounds	Thiols	Alkylthiols
3-Hydroxycapric acid	3-Hydroxycapric acid	HMDB0002203	188.1412445	C10H20O3	5312799	37371	NA	6544	19526-23-9	CCCCCCC[C@H](O)CC(O)=O	Organic acids and derivatives	Hydroxy acids and derivatives	Medium-chain hydroxy acids and derivatives
Beta-Tyrosine	Beta-Tyrosine	HMDB0003831	181.0738932	C9H11NO3	440311	16939	C04368	6984	NA	NC(CC(O)=O)C1=CC=C(O)C=C1	Organic acids and derivatives	Carboxylic acids and derivatives	Amino acids,peptides,and analogues
N-Lactoyl ethanolamine phosphate	N-Lactoyl ethanolamine phosphate	HMDB0032357	213.0402236	C5H12NO6P	11550267	NA	NA	NA	782498-03-7	CC(O)C(=O)NCCOP(O)(O)=O	Organic acids and derivatives	Organic phosphoric acids and derivatives	Phosphate esters
Sphingosine	Sphingosine	HMDB0000252	299.2824294	C18H37NO2	5280335	16393	C00319	NA	123-78-4	CCCCCCCCCCCCC\C=C\[C@@H](O)[C@@H](N)CO	Organic nitrogen compounds	Organonitrogen compounds	Amines
PE(22:6/18:0)	PE(22:6(4Z,7Z,10Z,13Z,16Z,19Z)/18:0)	HMDB0009684	791.546505	C45H78NO8P	52924843	NA	NA	NA	NA	[H][C@@](COC(=O)CC\C=C/C\C=C/C\C=C/C\C=C/C\C=C/C\C=C/CC)(COP(O)(=O)OCCN)OC(=O)CCCCCCCCCCCCCCCCC	Lipids and lipid-like molecules	Glycerophospholipids	Glycerophosphoethanolamines
Tetrahydrocortisone	Tetrahydrocortisone	HMDB0000903	364.2249741	C21H32O5	12444617	NA	C05470	1915	53-05-4	[H][C@@]12CC[C@](O)(C(=O)CO)[C@@]1(C)CC(=O)[C@@]1([H])[C@@]2([H])CC[C@@]2([H])C[C@@H](O)CC[C@]12C	Lipids and lipid-like molecules	Steroids and steroid derivatives	Hydroxysteroids
D-Erythro-imidazole-glycerol-phosphate	D-Erythro-imidazole-glycerol-phosphate	HMDB0012208	238.0354726	C6H11N2O6P	440431	17805	C04666	NA	36244-87-8	O[C@H](COP(O)(O)=O)[C@@H](O)C1=CNC=N1	Organic acids and derivatives	Organic phosphoric acids and derivatives	Phosphate esters
PE(20:5/18:1)	PE(20:5(5Z,8Z,11Z,14Z,17Z)/18:1(11Z))	HMDB0009454	763.5152049	C43H74NO8P	53479832	NA	NA	NA	NA	[H][C@@](COC(=O)CCC\C=C/C\C=C/C\C=C/C\C=C/C\C=C/CC)(COP(O)(=O)OCCN)OC(=O)CCCCCCCCC\C=C/CCCCCC	Lipids and lipid-like molecules	Glycerophospholipids	Glycerophosphoethanolamines
L-Arabitol	L-Arabitol	HMDB0001851	152.0684735	C5H12O5	439255	18403	C00532	141	7643-75-6	OC[C@H](O)C(O)[C@@H](O)CO	Organic oxygen compounds	Organooxygen compounds	Carbohydrates and carbohydrate conjugates
SM(d18:1/24:1)	SM(d18:1/24:1)	HMDB0012107	812.6771252	C47H93N2O6P	44260126	74535	C00550	NA	94359-13-4	CCCCCCCCCCCCC\C=C\[C@@H](O)[C@H](COP([O-])(=O)OCC[N+](C)(C)C)NC(=O)CCCCCCCCCCCCC\C=C/CCCCCCCC	Lipids and lipid-like molecules	Sphingolipids	Phosphosphingolipids
Maltotetraose	Maltotetraose	HMDB0001296	666.2218584	C24H42O21	439639	143180	C02052	4199	34612-38-9	OC[C@H]1O[C@H](O[C@H]2[C@H](O)[C@@H](O)[C@@H](O[C@H]3[C@H](O)[C@@H](O)[C@@H](O[C@H]4[C@H](O)[C@@H](O)C(O)O[C@@H]4CO)O[C@@H]3CO)O[C@@H]2CO)[C@H](O)[C@@H](O)[C@@H]1O	Organic oxygen compounds	Organooxygen compounds	Carbohydrates and carbohydrate conjugates
Indoleacetaldehyde	Indoleacetaldehyde	HMDB0001190	159.0684139	C10H9NO	800	18086	C00637	6068	2591-98-2	O=CCC1=CNC2=C1C=CC=C2	Organoheterocyclic compounds	Indoles and derivatives	Indoles
PE(22:4/18:2)	PE(22:4(7Z,10Z,13Z,16Z)/18:2(9Z,12Z))	HMDB0009588	791.546505	C45H78NO8P	52924816	NA	NA	NA	NA	[H][C@@](COC(=O)CCCCC\C=C/C\C=C/C\C=C/C\C=C/CCCCC)(COP(O)(=O)OCCN)OC(=O)CCCCCCC\C=C/C\C=C/CCCCC	Lipids and lipid-like molecules	Glycerophospholipids	Glycerophosphoethanolamines
(-)-Epicatechingallate	(-)-Epicatechingallate	HMDB0037944	442.0899968	C22H18O10	107905	70255	NA	NA	1257-08-5	OC1=CC(O)=C2C[C@@H](OC(=O)C3=CC(O)=C(O)C(O)=C3)[C@H](OC2=C1)C1=CC=C(O)C(O)=C1	Phenylpropanoids and polyketides	Flavonoids	Flavans
LysoPC(18:1)	LysoPC(18:1(9Z)/0:0)	HMDB0002815	521.3481395	C26H52NO7P	16081932	28610	NA	NA	19420-56-5	CCCCCCCC\C=C/CCCCCCCC(=O)OC[C@@H](O)COP([O-])(=O)OCC[N+](C)(C)C	Lipids and lipid-like molecules	Glycerophospholipids	Glycerophosphocholines
1,9-Nonanedithiol	1,9-Nonanedithiol	HMDB0031710	192.100642	C9H20S2	248488	NA	NA	NA	3489-28-9	SCCCCCCCCCS	Organosulfur compounds	Thiols	Alkylthiols
LysoPE(16:0/0:0)	LysoPE(16:0/0:0)	HMDB0011503	453.2855393	C21H44NO7P	9547069	73004	NA	NA	53862-35-4	[H][C@@](O)(COC(=O)CCCCCCCCCCCCCCC)COP(O)(=O)OCCN	Lipids and lipid-like molecules	Glycerophospholipids	Glycerophosphoethanolamines
Dehydrophytosphingosine	Dehydrophytosphingosine	HMDB0038057	315.2773441	C18H37NO3	14757419	NA	NA	NA	3687-54-5	CCCCCCCCC\C=C\CCCC(O)C(O)C(N)CO	Organic nitrogen compounds	Organonitrogen compounds	Amines
Fenbendazole	Fenbendazole	HMDB0029745	299.0728474	C15H13N3O2S	3334	77092	C21876	NA	43210-67-9	COC(=O)NC1=NC2=C(N1)C=CC(SC1=CC=CC=C1)=C2	Organoheterocyclic compounds	Benzimidazoles	2-benzimidazolylcarbamic acid esters
16-Hydroxy hexadecanoic acid	16-Hydroxy hexadecanoic acid	HMDB0006294	272.2351449	C16H32O3	10466	55328	C18218	NA	506-13-8	OCCCCCCCCCCCCCCCC(O)=O	Lipids and lipid-like molecules	Fatty Acyls	Fatty acids and conjugates
3-Hydroxydodecanedioic acid	3-Hydroxydodecanedioic acid	HMDB0000413	246.1467238	C12H22O5	16663321	NA	NA	5402	34574-69-1	OC(CCCCCCCCC(O)=O)CC(O)=O	Organic acids and derivatives	Hydroxy acids and derivatives	Medium-chain hydroxy acids and derivatives
Adenylsuccinic acid	Adenylsuccinic acid	HMDB0000536	463.074043	C14H18N5O11P	447145	NA	C03794	NA	19046-78-7	O[C@@H]1[C@@H](COP(O)(O)=O)O[C@H]([C@@H]1O)N1C=NC2=C1N=CN=C2N[C@@H](CC(O)=O)C(O)=O	Benzenoids	Benzene and substituted derivatives	Biphenyls and derivatives
Oxonantenine	Oxonantenine	HMDB0033367	335.0793725	C19H13NO5	3084224	70651	NA	NA	15358-38-0	COC1=C(OC)C2=C3C(C=CN=C3C(=O)C3=CC4=C(OCO4)C=C23)=C1	Alkaloids and derivatives	Aporphines	NA
Etonogestrel	Etonogestrel	HMDB0014439	324.2089301	C22H28O2	6917715	50777	NA	NA	54048-10-1	[H][C@@]12CC[C@@](O)(C#C)[C@@]1(CC)CC(=C)[C@]1([H])[C@@]3([H])CCC(=O)C=C3CC[C@@]21[H]	Lipids and lipid-like molecules	Steroids and steroid derivatives	Estrane steroids
Guaicyl acetate	Guaicyl acetate	HMDB0032030	166.0629942	C9H10O3	61155	NA	NA	NA	613-70-7	COC1=CC=CC=C1OC(C)=O	Benzenoids	Phenol esters	NA
Dimethyl 2-galloylgalactarate	Dimethyl 2-galloylgalactarate	HMDB0036935	390.079826	C15H18O12	85208222	NA	NA	NA	NA	COC(=O)C(O)C(O)C(O)C(OC(=O)C1=CC(O)=C(O)C(O)=C1)C(=O)OC	Organic oxygen compounds	Organooxygen compounds	Carbohydrates and carbohydrate conjugates
SM(d18:1/18:1)	SM(d18:1/18:1)	HMDB0012101	728.5832248	C41H81N2O6P	6443882	84487	NA	NA	108392-10-5	CCCCCCCCCCCCC\C=C\[C@@H](O)[C@H](COP([O-])(=O)OCC[N+](C)(C)C)NC(=O)CCCCCCC\C=C/CCCCCCCC	Lipids and lipid-like molecules	Sphingolipids	Phosphosphingolipids
2,5-Dihydroxychalcone	2,5-Dihydroxychalcone	HMDB0032129	240.0786443	C15H12O3	5851813	168658	NA	NA	19312-13-1	OC1=CC(C(=O)\C=C\C2=CC=CC=C2)=C(O)C=C1	Phenylpropanoids and polyketides	Linear 1,3-diarylpropanoids	Chalcones and dihydrochalcones
PC(P-18:1/22:2)	PC(P-18:1/22:2)	HMDB0011291	823.6454908	C48H90NO7P	53480773	89914	NA	NA	NA	CCCCCC\C=C/CCCCCCCC\C=C/OCC(COP([O-])(=O)OCC[N+](C)(C)C)OC(=O)CCCCCCCCCCC\C=C/C\C=C/CCCCC	Lipids and lipid-like molecules	Glycerophospholipids	Glycerophosphocholines
PE(P-16:0/16:1)	PE(P-16:0/16:1)	HMDB0011339	673.5046402	C37H72NO7P	52925047	NA	NA	NA	NA	[H][C@@](CO\C=C/CCCCCCCCCCCCCC)(COP(O)(=O)OCCN)OC(=O)CCCCCCC\C=C/CCCCCC	Lipids and lipid-like molecules	Glycerophospholipids	Glycerophosphoethanolamines
Goshonoside F3	Goshonoside F3	HMDB0038376	644.3407918	C32H52O13	131752349	NA	NA	NA	90851-26-6	C\C(CCC1C(=C)CCC2C1(C)CCCC2(C)C(=O)OC1OC(CO)C(O)C(O)C1O)=C\COC1OC(CO)C(O)C(O)C1O	Lipids and lipid-like molecules	Prenol lipids	Terpene glycosides
20-Hydroxyeicosatetraenoic acid	20-Hydroxyeicosatetraenoic acid	HMDB0005998	320.2351449	C20H32O3	5283157	34306	C14748	NA	79551-86-3	OCCCCC\C=C/C\C=C/C\C=C/C\C=C/CCCC(O)=O	Lipids and lipid-like molecules	Fatty Acyls	Fatty acids and conjugates
Tryptophyl-Cysteine	Tryptophyl-Cysteine	HMDB0029080	307.0990621	C14H17N3O3S	19762195	NA	NA	NA	NA	NC(CC1=CNC2=C1C=CC=C2)C(=O)NC(CS)C(O)=O	Organic acids and derivatives	Carboxylic acids and derivatives	Amino acids,peptides,and analogues
Xanthine	Xanthine	HMDB0000292	152.0334254	C5H4N4O2	1188	17712	C00385	82	69-89-6	O=C1NC2=C(NC=N2)C(=O)N1	Organoheterocyclic compounds	Imidazopyrimidines	Purines and purine derivatives
Linoleic acid	Linoleic acid	HMDB0000673	280.2402303	C18H32O2	5280450	17351	C01595	191	60-33-3	CCCCC\C=C/C\C=C/CCCCCCCC(O)=O	Lipids and lipid-like molecules	Fatty Acyls	Lineolic acids and derivatives
PE(22:6/22:1)	PE(22:6(4Z,7Z,10Z,13Z,16Z,19Z)/22:1(13Z))	HMDB0009700	845.5934552	C49H84NO8P	53479978	NA	NA	NA	NA	[H][C@@](COC(=O)CC\C=C/C\C=C/C\C=C/C\C=C/C\C=C/C\C=C/CC)(COP(O)(=O)OCCN)OC(=O)CCCCCCCCCCC\C=C/CCCCCCCC	Lipids and lipid-like molecules	Glycerophospholipids	Glycerophosphoethanolamines
2-(Methylthio)propane	2-(Methylthio)propane	HMDB0040576	90.05032101	C4H10S	15246	NA	NA	NA	1551-21-9	CSC(C)C	Organosulfur compounds	Thioethers	Dialkylthioethers
Diatretin 2	Diatretin 2	HMDB0031004	145.0163783	C8H3NO2	6433188	NA	NA	NA	463-15-0	OC(=O)\C=C\C#CC#CC#N	Lipids and lipid-like molecules	Fatty Acyls	Fatty acids and conjugates
Norcapsaicin	Norcapsaicin	HMDB0036327	291.1834437	C17H25NO3	6442577	174089	NA	NA	61229-08-1	COC1=CC(CNC(=O)CCC\C=C\C(C)C)=CC=C1O	Benzenoids	Phenols	Methoxyphenols
Methyl 2-aminobenzoate	Methyl 2-aminobenzoate	HMDB0029703	151.0633285	C8H9NO2	8635	73244	NA	NA	134-20-3	COC(=O)C1=CC=CC=C1N	Benzenoids	Benzene and substituted derivatives	Benzoic acids and derivatives
2-Hydroxystearic acid	2-Hydroxystearic acid	HMDB0062549	300.266445	C18H36O3	439887	18129	C03045	NA	26531-80-6	CCCCCCCCCCCCCCCC[C@H](O)C(O)=O	Lipids and lipid-like molecules	Fatty Acyls	Fatty acids and conjugates
PC(20:3/14:0)	PC(20:3(5Z,8Z,11Z)/14:0)	HMDB0008361	755.546505	C42H78NO8P	53478943	89119	NA	NA	NA	CCCCCCCCCCCCCC(=O)O[C@]([H])(COC(=O)CCC\C=C/C\C=C/C\C=C/CCCCCCCC)COP([O-])(=O)OCC[N+](C)(C)C	Lipids and lipid-like molecules	Glycerophospholipids	Glycerophosphocholines
Homoarecoline	Homoarecoline	HMDB0038321	169.1102787	C9H15NO2	34167	NA	NA	NA	28125-84-0	CCOC(=O)C1=CCCN(C)C1	Alkaloids and derivatives	NA	NA
Glutaminylalanine	Glutaminylalanine	HMDB0028790	217.106256	C8H15N3O4	9813211	NA	NA	NA	16874-70-7	C[C@H](NC(=O)[C@@H](N)CCC(N)=O)C(O)=O	Organic acids and derivatives	Carboxylic acids and derivatives	Amino acids,peptides,and analogues
Sepiapterin	Sepiapterin	HMDB0000238	237.0861892	C9H11N5O3	65253	804632	C00835	5244	17094-01-8	C[C@H](O)C(=O)C1=NC2=C(NC1)NC(N)=NC2=O	Organoheterocyclic compounds	Pteridines and derivatives	Pterins and derivatives
D-Alanine	D-Alanine	HMDB0001310	89.04767847	C3H7NO2	71080	15570	C00133	NA	338-69-2	C[C@@H](N)C(O)=O	Organic acids and derivatives	Carboxylic acids and derivatives	Amino acids,peptides,and analogues
2-Aminoacrylic acid	2-Aminoacrylic acid	HMDB0003609	87.03202841	C3H5NO2	123991	17123	C02218	NA	28453-71-6	NC(=C)C(O)=O	Organic acids and derivatives	Carboxylic acids and derivatives	Amino acids,peptides,and analogues
5-Aminolevulinic acid	5-Aminolevulinic acid	HMDB0001149	131.0582432	C5H9NO3	137	17549	C00430	6037	106-60-5	NCC(=O)CCC(O)=O	Organic acids and derivatives	Carboxylic acids and derivatives	Amino acids,peptides,and analogues
Succinyladenosine	Succinyladenosine	HMDB0000912	383.1077125	C14H17N5O8	20849086	71169	NA	5867	4542-23-8	OC[C@H]1O[C@H]([C@H](O)[C@@H]1O)N1C=NC2=C(N[C@@H](CC(O)=O)C(O)=O)N=CN=C12	Nucleosides,nucleotides,and analogues	Purine nucleosides	NA
D-Sedoheptulose 7-phosphate	D-Sedoheptulose 7-phosphate	HMDB0001068	290.0402837	C7H15O10P	92042786	133983	C05382	NA	89927-08-2	OC[C@]1(O)O[C@H](COP(O)(O)=O)[C@@H](O)[C@@H](O)[C@@H]1O	Organic oxygen compounds	Organooxygen compounds	Carbohydrates and carbohydrate conjugates
SM(d18:1/14:0)	SM(d18:1/14:0)	HMDB0012097	674.5362747	C37H75N2O6P	11433862	64486	NA	NA	121999-55-1	CCCCCCCCCCCCC\C=C\[C@@H](O)[C@H](COP([O-])(=O)OCC[N+](C)(C)C)NC(=O)CCCCCCCCCCCCC	Lipids and lipid-like molecules	Sphingolipids	Phosphosphingolipids
1-Oleoylglycerophosphoinositol	LysoPI(18:1(9Z)/0:0)	HMDB0061693	598.3118136	C27H51O12P	NA	82753	NA	NA	1114770-15-8	CCCCCCCC\C=C/CCCCCCCC(=O)OC[C@@H](O)COP(O)(=O)O[C@H]1[C@H](O)[C@@H](O)[C@H](O)[C@@H](O)[C@H]1O	Lipids and lipid-like molecules	Glycerophospholipids	Glycerophosphoinositols
2-Keto-3-deoxy-D-gluconic acid	2-Keto-3-deoxy-D-gluconic acid	HMDB0001353	178.0477381	C6H10O6	194024	17028	C01216	6184	17510-99-5	OC[C@@H](O)[C@H](O)CC(=O)C(O)=O	Organic acids and derivatives	Keto acids and derivatives	Medium-chain keto acids and derivatives
Nummularine B	Nummularine B	HMDB0029334	591.3056841	C32H41N5O6	NA	NA	NA	NA	53947-96-9	[H][C@]12CCN(C(=O)[C@@H](NC(=O)[C@H](C)NC)C(C)C)[C@]1([H])C(=O)N[C@H](CC1=CC=CC=C1)C(=O)N\C=C/C1=C(OC)C=CC(O2)=C1	Organic acids and derivatives	Carboxylic acids and derivatives	Amino acids,peptides,and analogues
p-Cresol glucuronide	p-Cresol glucuronide	HMDB0011686	284.0896029	C13H16O7	154035	87986	NA	NA	NA	CC1=CC=C(O[C@@H]2O[C@@H]([C@@H](O)[C@H](O)[C@H]2O)C(O)=O)C=C1	Organic oxygen compounds	Organooxygen compounds	Carbohydrates and carbohydrate conjugates
Glyoxylic acid	Glyoxylic acid	HMDB0000119	74.00039393	C2H2O3	760	16891	C00048	3213	298-12-4	OC(=O)C=O	Organic acids and derivatives	Carboxylic acids and derivatives	Carboxylic acids
1-Hydroxy-10-methylacridone	1-Hydroxy-10-methylacridone	HMDB0032983	225.0789786	C14H11NO2	5376484	NA	NA	NA	16584-54-6	CN1C2=CC=CC=C2C(=O)C2=C1C=CC=C2O	Organoheterocyclic compounds	Quinolines and derivatives	Benzoquinolines
Allopurinol-1-ribonucleoside	Allopurinol riboside	HMDB0000481	268.0807695	C10H12N4O5	5273534	74074	NA	5468	16220-07-8	OC[C@H]1O[C@H]([C@H](O)[C@@H]1O)N1N=CC2=C1NC=NC2=O	Nucleosides,nucleotides,and analogues	Pyrazolo[3,4-d]pyrimidine glycosides	NA
Urocanic acid	Urocanic acid	HMDB0000301	138.0429274	C6H6N2O2	736715	30817	C00785	298	3465-72-3	OC(=O)\C=C\C1=CNC=N1	Organoheterocyclic compounds	Azoles	Imidazoles
PE(22:4/16:0)	PE(22:4(7Z,10Z,13Z,16Z)/16:0)	HMDB0009583	767.546505	C43H78NO8P	52924809	NA	NA	NA	NA	[H][C@@](COC(=O)CCCCC\C=C/C\C=C/C\C=C/C\C=C/CCCCC)(COP(O)(=O)OCCN)OC(=O)CCCCCCCCCCCCCCC	Lipids and lipid-like molecules	Glycerophospholipids	Glycerophosphoethanolamines
Succinic acid	Succinic acid	HMDB0000254	118.0266087	C4H6O4	1738118	15741	C00042	NA	110-15-6	OC(=O)CCC(O)=O	Organic acids and derivatives	Carboxylic acids and derivatives	Dicarboxylic acids and derivatives
PC(16:1/P-18:0)	PC(16:1/P-18:0)	HMDB0008028	743.5828905	C42H82NO7P	53478695	89650	C00157	NA	NA	CCCCCCCCCCCCCCCC\C=C/OC(COC(=O)CCCCCCC\C=C/CCCCCC)COP([O-])(=O)OCC[N+](C)(C)C	Lipids and lipid-like molecules	Glycerophospholipids	Glycerophosphocholines
N-Acetylserine	N-Acetylserine	HMDB0002931	147.0531578	C5H9NO4	65249	45441	NA	308	16354-58-8	CC(=O)N[C@@H](CO)C(O)=O	Organic acids and derivatives	Carboxylic acids and derivatives	Amino acids,peptides,and analogues
Cnidimol 7-glucoside	Cnidimol 7-glucoside	HMDB0040502	438.1525971	C21H26O10	131752838	175530	NA	NA	121748-72-9	C\C(CO)=C/CC1=C(O)C2=C(OC(C)=CC2=O)C=C1OC1OC(CO)C(O)C(O)C1O	Organic oxygen compounds	Organooxygen compounds	Carbohydrates and carbohydrate conjugates
Galacturonic acid	Galacturonic acid	HMDB0002545	194.0426527	C6H10O7	84740	47962	C08348	6713	14982-50-4	O[C@@H](C=O)[C@@H](O)[C@@H](O)[C@H](O)C(O)=O	Organic oxygen compounds	Organooxygen compounds	Carbohydrates and carbohydrate conjugates
N-methyl-L-glutamic Acid	N-methyl-L-glutamic Acid	HMDB0062660	161.0688078	C6H11NO4	439377	16440	C01046	NA	35989-16-3	CN[C@@H](CCC(O)=O)C(O)=O	Organic acids and derivatives	Carboxylic acids and derivatives	Amino acids,peptides,and analogues
Actinidine	(S)-Actinidine	HMDB0030346	147.1047994	C10H13N	3530562	2443	C09910	NA	524-03-8	CC1CCC2=C(C)C=NC=C12	Organoheterocyclic compounds	Pyridines and derivatives	Methylpyridines
N2-Succinoylarginine	N2-Succinoylarginine	HMDB0032764	274.1277197	C10H18N4O5	463	28901	NA	NA	2478-02-6	NC(=N)NCCCC(N=C(O)CCC(O)=O)C(O)=O	Organic acids and derivatives	Carboxylic acids and derivatives	Amino acids,peptides,and analogues
Mintsulfide	Mintsulfide	HMDB0038151	236.1598715	C15H24S	14564587	NA	NA	NA	72445-42-2	CC(C)C1CCC2(C)C3CCC(=C)C(S3)C12	Lipids and lipid-like molecules	Prenol lipids	Sesquiterpenoids
alpha-D-Glucose 1-phosphate	Glucose 1-phosphate	HMDB0001586	260.0297185	C6H13O9P	65533	29042	C00103	NA	59-56-3	OC[C@H]1O[C@H](OP(O)(O)=O)[C@H](O)[C@@H](O)[C@@H]1O	Organic oxygen compounds	Organooxygen compounds	Carbohydrates and carbohydrate conjugates
N6-Methyladenosine	N6-Methyladenosine	HMDB0004044	281.112404	C11H15N5O4	102175	21891	NA	NA	1867-73-8	CNC1=NC=NC2=C1N=CN2[C@@H]1O[C@H](CO)[C@@H](O)[C@H]1O	Nucleosides,nucleotides,and analogues	Purine nucleosides	NA
D-Glucuronic acid	D-Glucuronic acid	HMDB0000127	194.0426527	C6H10O7	444791	42717	C16245	161	70021-34-0	O[C@H]1O[C@@H]([C@@H](O)[C@H](O)[C@H]1O)C(O)=O	Organic oxygen compounds	Organooxygen compounds	Carbohydrates and carbohydrate conjugates
PC(20:3/20:1)	PC(20:3(5Z,8Z,11Z)/20:1(11Z))	HMDB0008374	837.6247553	C48H88NO8P	53478969	NA	NA	NA	NA	CCCCCCCC\C=C/CCCCCCCCCC(=O)O[C@]([H])(COC(=O)CCC\C=C/C\C=C/C\C=C/CCCCCCCC)COP([O-])(=O)OCC[N+](C)(C)C	Lipids and lipid-like molecules	Glycerophospholipids	Glycerophosphocholines
L-Argininosuccinic acid	Argininosuccinic acid	HMDB0000052	290.1226343	C10H18N4O6	16950	15682	C03406	5115	2387-71-5	N[C@@H](CCCNC(=N)N[C@@H](CC(O)=O)C(O)=O)C(O)=O	Organic acids and derivatives	Carboxylic acids and derivatives	Amino acids,peptides,and analogues
PC(14:0/P-18:0)	PC(14:0/P-18:0)	HMDB0007896	717.5672404	C40H80NO7P	53478617	89590	NA	NA	NA	CCCCCCCCCCCCCCCC\C=C/OC(COC(=O)CCCCCCCCCCCCC)COP([O-])(=O)OCC[N+](C)(C)C	Lipids and lipid-like molecules	Glycerophospholipids	Glycerophosphocholines
3,4-DHPEA-EA	3,4-DHPEA-EA	HMDB0029304	378.1314677	C19H22O8	56842347	89421	NA	NA	NA	COC(=O)C1=CO[C@@H](O)\C(=C/C)[C@@H]1CC(=O)OCCC1=CC=C(O)C(O)=C1	Lipids and lipid-like molecules	Prenol lipids	Monoterpenoids
Protoanemonin	Protoanemonin	HMDB0060503	96.02112937	C5H4O2	66948	28906	C07090	NA	NA	C=C1OC(=O)C=C1	Organoheterocyclic compounds	Dihydrofurans	Furanones
Alpha-Hydroxyisobutyric acid	alpha-Hydroxyisobutyric acid	HMDB0000729	104.0473441	C4H8O3	11671	50129	NA	3750	594-61-6	CC(C)(O)C(O)=O	Organic acids and derivatives	Hydroxy acids and derivatives	Alpha hydroxy acids and derivatives
L-Threonine	L-Threonine	HMDB0000167	119.0582432	C4H9NO3	6288	16857	C00188	32	72-19-5	C[C@@H](O)[C@H](N)C(O)=O	Organic acids and derivatives	Carboxylic acids and derivatives	Amino acids,peptides,and analogues
(-)-Epiafzelechin	(-)-Epiafzelechin	HMDB0030822	274.0841236	C15H14O5	443639	31028	C12128	NA	24808-04-6	O[C@@H]1CC2=C(O[C@@H]1C1=CC=C(O)C=C1)C=C(O)C=C2O	Phenylpropanoids and polyketides	Flavonoids	Flavans
Salviaflaside methyl ester	Salviaflaside methyl ester	HMDB0033706	536.152991	C25H28O13	131751482	NA	NA	NA	178860-70-3	COC(=O)C(CC1=CC(O)=C(O)C=C1)OC(=O)\C=C/C1=CC(OC2OC(CO)C(O)C(O)C2O)=C(O)C=C1	Organic oxygen compounds	Organooxygen compounds	Carbohydrates and carbohydrate conjugates
1-Methyl-L-Histidine	1-Methylhistidine	HMDB0000001	169.0851266	C7H11N3O2	92105	50599	C01152	3741	332-80-9	CN1C=NC(C[C@H](N)C(O)=O)=C1	Organic acids and derivatives	Carboxylic acids and derivatives	Amino acids,peptides,and analogues
Cyclotetradecane	Cyclotetradecane	HMDB0033567	196.2191009	C14H28	67524	89715	NA	NA	295-17-0	C1CCCCCCCCCCCCC1	Hydrocarbons	Saturated hydrocarbons	Cycloalkanes
Hexylamine	Hexylamine	HMDB0032323	101.1204495	C6H15N	8102	5712	C08306	NA	111-26-2	CCCCCCN	Organic nitrogen compounds	Organonitrogen compounds	Amines
2-Deoxymugineic acid	2-Deoxymugineic acid	HMDB0033909	304.127051	C12H20N2O7	4641377	NA	C15485	NA	NA	OC(CCNC(CCN1CCC1C(O)=O)C(O)=O)C(O)=O	Organic acids and derivatives	Carboxylic acids and derivatives	Amino acids,peptides,and analogues
PE(P-18:1/18:3)	PE(P-18:1/18:3)	HMDB0011410	723.5202902	C41H74NO7P	53480870	NA	NA	NA	NA	[H][C@@](CO\C=C/CCCCCCCC\C=C/CCCCCC)(COP(O)(=O)OCCN)OC(=O)CCCC\C=C/C\C=C/C\C=C/CCCCC	Lipids and lipid-like molecules	Glycerophospholipids	Glycerophosphoethanolamines
Biotin sulfone	Biotin sulfone	HMDB0004818	276.0779923	C10H16N2O5S	21252323	89480	C20387	7084	40720-05-6	[H][C@]12CS(=O)(=O)[C@@H](CCCCC(O)=O)[C@@]1([H])NC(=O)N2	Organoheterocyclic compounds	Thienoimidazolidines	NA
Phytosphingosine	Phytosphingosine	HMDB0004610	317.2929941	C18H39NO3	122121	46961	C12144	7066	554-62-1	CCCCCCCCCCCCCC[C@@H](O)[C@@H](O)[C@@H](N)CO	Organic nitrogen compounds	Organonitrogen compounds	Amines
Normorphine	Normorphine	HMDB0041959	271.1208434	C16H17NO3	5462508	NA	C11785	NA	466-97-7	[H][C@@]12OC3=C4C(C[C@@]5([H])NCC[C@@]14[C@@]5([H])C=C[C@@H]2O)=CC=C3O	Alkaloids and derivatives	Morphinans	NA
Threonic acid	Threonic acid	HMDB0000943	136.0371734	C4H8O5	5460407	15908	C01620	NA	7306-96-9	OC[C@H](O)[C@@H](O)C(O)=O	Organic oxygen compounds	Organooxygen compounds	Carbohydrates and carbohydrate conjugates
3-Aminobutanoic acid	3-Aminobutanoic acid	HMDB0031654	103.0633285	C4H9NO2	10932	37081	NA	NA	541-48-0	CC(N)CC(O)=O	Organic acids and derivatives	Carboxylic acids and derivatives	Amino acids,peptides,and analogues
trans-Hexadec-2-enoyl carnitine	trans-Hexadec-2-enoyl carnitine	HMDB0006317	397.3192089	C23H43NO4	53477817	86031	NA	NA	NA	CCCCCCCCCCCCC\C=C\C(=O)OC(CC([O-])=O)C[N+](C)(C)C	Lipids and lipid-like molecules	Fatty Acyls	Fatty acid esters
Fumonisin B2	Fumonisin B2	HMDB0034703	705.3935556	C34H59NO14	3432	38225	C19242	NA	116355-84-1	CCCCC(C)C(OC(=O)CC(CC(O)=O)C(O)=O)C(CC(C)CCCCCCC(O)CC(O)C(C)N)OC(=O)CC(CC(O)=O)C(O)=O	Organic acids and derivatives	Carboxylic acids and derivatives	Fumonisins
N-Acetyl-D-neuraminic acid	N-Acetylneuraminic acid	HMDB0000230	309.1059812	C11H19NO9	445063	45744	C19910	NA	19342-33-7	[H][C@]1(O[C@@](O)(C[C@H](O)[C@H]1NC(C)=O)C(O)=O)[C@H](O)[C@H](O)CO	Organic oxygen compounds	Organooxygen compounds	Carbohydrates and carbohydrate conjugates
Levoglucosan	Levoglucosan	HMDB0000640	162.0528234	C6H10O5	2724705	30997	C22350	5613	498-07-7	[H][C@@]12OC[C@@H](O1)[C@@H](O)[C@H](O)[C@H]2O	Organoheterocyclic compounds	Oxepanes	NA
5-Hydroxy-L-tryptophan	5-Hydroxy-L-tryptophan	HMDB0000472	220.0847923	C11H12N2O3	439280	17780	C00643	NA	4350-09-8	N[C@@H](CC1=CNC2=C1C=C(O)C=C2)C(O)=O	Organoheterocyclic compounds	Indoles and derivatives	Tryptamines and derivatives
PC(18:1/18:0)	PC(18:1(11Z)/18:0)	HMDB0008069	787.6091052	C44H86NO8P	24778894	86111	C00157	NA	NA	CCCCCCCCCCCCCCCCCC(=O)O[C@]([H])(COC(=O)CCCCCCCCC\C=C/CCCCCC)COP([O-])(=O)OCC[N+](C)(C)C	Lipids and lipid-like molecules	Glycerophospholipids	Glycerophosphocholines
L-Norleucine	L-Norleucine	HMDB0001645	131.0946287	C6H13NO2	21236	18347	C01933	6334	327-57-1	CCCC[C@H](N)C(O)=O	Organic acids and derivatives	Carboxylic acids and derivatives	Amino acids,peptides,and analogues
Ricinoleic acid	Ricinoleic acid	HMDB0034297	298.250795	C18H34O3	5282942	85639	C08365	NA	141-22-0	CCCCCCC(O)C\C=C/CCCCCCCC(O)=O	Lipids and lipid-like molecules	Fatty Acyls	Fatty acids and conjugates
(R)-lipoic acid	(R)-Lipoic acid	HMDB0001451	206.0435211	C8H14O2S2	6112	30314	C16241	126	1200-22-2	OC(=O)CCCC[C@@H]1CCSS1	Organoheterocyclic compounds	Dithiolanes	Lipoic acids and derivatives
D-Fructose	D-Fructose	HMDB0000660	180.0633881	C6H12O6	439709	28645	C00095	135	53188-23-1	OC[C@H]1O[C@](O)(CO)[C@@H](O)[C@@H]1O	Organic oxygen compounds	Organooxygen compounds	Carbohydrates and carbohydrate conjugates
D-1-Amino-2-pyrrolidinecarboxylic acid	D-1-Amino-2-pyrrolidinecarboxylic acid	HMDB0030405	130.0742276	C5H10N2O2	273022	NA	NA	NA	10139-05-6	NN1CCCC1C(O)=O	Organic acids and derivatives	Carboxylic acids and derivatives	Amino acids,peptides,and analogues
Garciduol A	Garciduol A	HMDB0041380	486.0950822	C27H18O9	101689963	169872	NA	NA	176257-85-5	COC1=C(C(O)=C(C(=O)C2=CC=CC=C2)C(O)=C1)C1=CC(O)=C2OC3=C(C=CC=C3O)C(=O)C2=C1O	Organoheterocyclic compounds	Benzopyrans	1-benzopyrans
N-Acetylornithine	N2-Acetylornithine	HMDB0003357	174.1004423	C7H14N2O3	439232	16543	C00437	NA	6205-08-9	CC(=O)N[C@@H](CCCN)C(O)=O	Organic acids and derivatives	Carboxylic acids and derivatives	Amino acids,peptides,and analogues
3-AMP	3-AMP	HMDB0003540	347.0630843	C10H14N5O7P	41211	28931	C01367	NA	84-21-9	NC1=C2N=CN([C@@H]3O[C@H](CO)[C@@H](OP(O)(O)=O)[C@H]3O)C2=NC=N1	Nucleosides,nucleotides,and analogues	Ribonucleoside 3-phosphates	NA
N-Acetyl-L-methionine	N-Acetyl-L-methionine	HMDB0011745	191.061614	C7H13NO3S	448580	21557	C02712	NA	65-82-7	CSCC[C@H](NC(C)=O)C(O)=O	Organic acids and derivatives	Carboxylic acids and derivatives	Amino acids,peptides,and analogues
(1R,2S,3R)-2-Acetyl-4(5)-(1,2,3,4-tetrahydroxybutyl)imidazole	(1R,2S,3R)-2-Acetyl-4(5)-(1,2,3,4-tetrahydroxybutyl)imidazole	HMDB0029756	230.0902716	C9H14N2O5	NA	NA	NA	NA	94944-70-4	CC(=O)C1=NC(=CN1)C(O)C(O)C(O)CO	Organic oxygen compounds	Organooxygen compounds	Carbonyl compounds
Glycine	Glycine	HMDB0000123	75.03202841	C2H5NO2	750	15428	C00037	20	56-40-6	NCC(O)=O	Organic acids and derivatives	Carboxylic acids and derivatives	Amino acids,peptides,and analogues
Hydrogen phosphate	Phosphate	HMDB0001429	97.9768951	H3O4P	1004	26078	C00009	NA	14265-44-2	OP(O)(O)=O	Homogeneous non-metal compounds	Non-metal oxoanionic compounds	Non-metal phosphates
Cytarabine	Cytarabine	HMDB0015122	243.0855205	C9H13N3O5	6253	28680	C02961	NA	147-94-4	NC1=NC(=O)N(C=C1)[C@@H]1O[C@H](CO)[C@@H](O)[C@@H]1O	Nucleosides,nucleotides,and analogues	Pyrimidine nucleosides	NA
Yuccaol C	Yuccaol C	HMDB0036739	542.1212969	C30H22O10	131752046	NA	NA	NA	NA	COC1=C(O)C=C(\C=C\C2=CC(O)=CC3=C2C2(C(OC4=C2C(O)=CC(O)=C4)C2=CC=C(O)C=C2)C(=O)O3)C=C1O	Phenylpropanoids and polyketides	2-arylbenzofuran flavonoids	NA
PC(18:2/18:0)	PC(18:2(9Z,12Z)/18:0)	HMDB0008135	785.5934552	C44H84NO8P	NA	86112	NA	NA	NA	CCCCCCCCCCCCCCCCCC(=O)O[C@]([H])(COC(=O)CCCCCCC\C=C/C\C=C/CCCCC)COP([O-])(=O)OCC[N+](C)(C)C	Lipids and lipid-like molecules	Glycerophospholipids	Glycerophosphocholines
Choline	Choline	HMDB0000097	104.1075391	C5H14NO	305	15354	C00114	56	62-49-7	C[N+](C)(C)CCO	Organic nitrogen compounds	Organonitrogen compounds	Quaternary ammonium salts
2-Hydroxybutyric acid	2-Hydroxybutyric acid	HMDB0000008	104.0473441	C4H8O3	440864	50613	C05984	NA	3347-90-8	CC[C@H](O)C(O)=O	Organic acids and derivatives	Hydroxy acids and derivatives	Alpha hydroxy acids and derivatives
Gamma-glutamyl-L-putrescine	Gamma-glutamyl-L-putrescine	HMDB0012230	217.1426415	C9H19N3O3	20841830	48005	C15699	NA	NA	NCCCCNC(=O)CC[C@H](N)C(O)=O	Organic acids and derivatives	Carboxylic acids and derivatives	Amino acids,peptides,and analogues
4-(Glutamylamino) butanoate	4-(Glutamylamino) butanoate	HMDB0012161	232.1059216	C9H16N2O5	23724570	49260	C15767	NA	5105-96-4	N[C@@H](CCC(=O)NCCCC(O)=O)C(O)=O	Organic acids and derivatives	Carboxylic acids and derivatives	Amino acids,peptides,and analogues
Pandamarilactam 3x	Pandamarilactam 3x	HMDB0033610	235.1208434	C13H17NO3	100951965	168430	NA	NA	189179-33-7	CC1=C\C(OC1=O)=C/CCCN1CCCC1=O	Organoheterocyclic compounds	Dihydrofurans	Furanones
2-Hydroxypyridine	2-Hydroxypyridine	HMDB0013751	95.03711379	C5H5NO	8871	16540	C02502	NA	142-08-5	OC1=CC=CC=N1	Organoheterocyclic compounds	Pyridines and derivatives	Hydropyridines
CE(22:5)	CE(22:5(4Z,7Z,10Z,13Z,16Z))	HMDB0010374	698.6001817	C49H78O2	53480462	88754	NA	NA	NA	CCCCC\C=C/C\C=C/C\C=C/C\C=C/C\C=C/CCC(=O)O[C@H]1CC[C@]2(C)C3CC[C@]4(C)C(CCC4C3CC=C2C1)[C@H](C)CCCC(C)C	Lipids and lipid-like molecules	Steroids and steroid derivatives	Steroid esters
Isoniazid alpha-ketoglutaric acid	Isoniazid alpha-ketoglutaric acid	HMDB0060663	265.0698705	C11H11N3O5	9576951	80619	C16625	NA	NA	OC(=O)CC\C(=N/NC(=O)C1=CC=NC=C1)C(O)=O	Organoheterocyclic compounds	Pyridines and derivatives	Pyridinecarboxylic acids and derivatives
Oxytetracycline	Oxytetracycline	HMDB0014733	460.1481804	C22H24N2O9	54715139	27701	C06624	NA	79-57-2	[H][C@@]12[C@@H](O)[C@@]3([H])C(=C(O)C4=C(O)C=CC=C4[C@@]3(C)O)C(=O)[C@]1(O)C(=O)C(C(N)=O)=C(O)[C@H]2N(C)C	Phenylpropanoids and polyketides	Tetracyclines	NA
Phloretic acid	Desaminotyrosine	HMDB0002199	166.0629942	C9H10O3	10394	32980	C01744	4148	501-97-3	OC(=O)CCC1=CC=C(O)C=C1	Phenylpropanoids and polyketides	Phenylpropanoic acids	NA
N-Acetyl-D-glucosamine	N-Acetyl-D-glucosamine	HMDB0000215	221.0899372	C8H15NO6	439174	506227	C00140	3356	7512-17-6	CC(=O)N[C@H]1C(O)O[C@H](CO)[C@@H](O)[C@@H]1O	Organic oxygen compounds	Organooxygen compounds	Carbohydrates and carbohydrate conjugates
Muricatenol	Muricatenol	HMDB0035900	608.5015899	C37H68O6	131751882	176227	NA	NA	NA	CCCCCCCCCCCCCCCC(O)C(O)CC\C=C/CCCC(O)CCCCCC(O)CC1=CC(C)OC1=O	Lipids and lipid-like molecules	Fatty Acyls	Fatty alcohols
1H-Indole-2,3-dione	1H-Indole-2,3-dione	HMDB0061933	147.0320284	C8H5NO2	7054	27539	C11129	NA	91-56-5	O=C1NC2=CC=CC=C2C1=O	Organoheterocyclic compounds	Indoles and derivatives	Indolines
Adenosine phosphosulfate	Adenosine phosphosulfate	HMDB0001003	427.0198989	C10H14N5O10PS	10238	17709	C00224	5933	485-84-7	NC1=NC=NC2=C1N=CN2[C@@H]1O[C@H](COP(O)(=O)OS(O)(=O)=O)[C@@H](O)[C@H]1O	Nucleosides,nucleotides,and analogues	Purine nucleotides	Purine ribonucleotides
Isotheaflavin	Isotheaflavin	HMDB0029483	564.1267762	C29H24O12	154729469	NA	NA	NA	31701-93-6	O[C@@H]1CC2=C(O)C=C(O)C=C2O[C@@H]1C1=CC(O)=C(O)C2=C(O)C(=O)C=C(C=C12)[C@H]1OC2=C(C[C@@H]1O)C(O)=CC(O)=C2	Phenylpropanoids and polyketides	Flavonoids	Flavans
PS(20:3/15:0)	PS(20:3(5Z,8Z,11Z)/15:0)	HMDB0112595	771.5050346	C41H74NO10P	131819824	NA	NA	NA	NA	[H][C@](N)(COP(O)(=O)OC[C@@]([H])(COC(=O)CCC\C=C/C\C=C/C\C=C/CCCCCCCC)OC(=O)CCCCCCCCCCCCCC)C(O)=O	Lipids and lipid-like molecules	Glycerophospholipids	Glycerophosphoserines
Polyoxyethylene (600) monoricinoleate	Polyoxyethylene (600) monoricinoleate	HMDB0032476	340.2977451	C21H40O3	22321485	142273	NA	NA	9004-97-1	CCCCCCC(O)C\C=C\CCCCCCCC(=O)OCCC	Lipids and lipid-like molecules	Fatty Acyls	Fatty alcohols
Thelephoric acid	Thelephoric acid	HMDB0030552	352.0219172	C18H8O8	135464206	NA	NA	NA	479-64-1	OC1=CC2=C(C=C1O)C1=C(O2)C(=O)C2=C(OC3=C2C=C(O)C(O)=C3)C1=O	Organoheterocyclic compounds	Benzofurans	NA
Traumatic acid	Traumatic acid	HMDB0000933	228.1361591	C12H20O4	5283028	545687	C16308	5882	6402-36-4	OC(=O)CCCCCCCC\C=C\C(O)=O	Lipids and lipid-like molecules	Fatty Acyls	Fatty acids and conjugates
PC(22:6/20:5)	PC(22:6(4Z,7Z,10Z,13Z,16Z,19Z)/20:5(5Z,8Z,11Z,14Z,17Z))	HMDB0008741	851.546505	C50H78NO8P	52923717	NA	NA	NA	NA	CC\C=C/C\C=C/C\C=C/C\C=C/C\C=C/CCCC(=O)O[C@]([H])(COC(=O)CC\C=C/C\C=C/C\C=C/C\C=C/C\C=C/C\C=C/CC)COP([O-])(=O)OCC[N+](C)(C)C	Lipids and lipid-like molecules	Glycerophospholipids	Glycerophosphocholines
Labienoxime	Labienoxime	HMDB0036031	209.1779644	C13H23NO	6432934	172451	NA	NA	81783-01-9	CC(C)C(=N\O)\C(C)(C)C\C=C(/C)C=C	Organic nitrogen compounds	Organonitrogen compounds	Oximes
L-Agaridoxin	L-Agaridoxin	HMDB0029445	254.0902716	C11H14N2O5	131750870	168667	NA	NA	NA	NC(CCC(=O)NC1=CC=C(O)C(O)=C1)C(O)=O	Organic acids and derivatives	Carboxylic acids and derivatives	Amino acids,peptides,and analogues
PC(P-18:1/22:6)	PC(P-18:1/22:6)	HMDB0011295	815.5828905	C48H82NO7P	53480781	NA	NA	NA	NA	CCCCCC\C=C/CCCCCCCC\C=C/OC[C@]([H])(COP([O-])(=O)OCC[N+](C)(C)C)OC(=O)CC\C=C/C\C=C/C\C=C/C\C=C/C\C=C/C\C=C/CC	Lipids and lipid-like molecules	Glycerophospholipids	Glycerophosphocholines
Squamocin L	Squamocin L	HMDB0030940	606.4859398	C37H66O6	461667	176212	NA	NA	98767-45-4	CCCCCCCCCCC(O)C1CCC(O1)C1CCC(O1)C(O)CCCCCCCCCCCCC1=CC(C)OC1=O	Lipids and lipid-like molecules	Fatty Acyls	Fatty alcohols
Pyrimidine	Pyrimidine	HMDB0003361	80.03744814	C4H4N2	9260	16898	C00396	NA	25247-63-6	C1=CN=CN=C1	Organoheterocyclic compounds	Diazines	Pyrimidines and pyrimidine derivatives
Maclurin	Maclurin	HMDB0032644	262.0477381	C13H10O6	68213	NA	C09951	NA	519-34-6	OC1=CC(O)=C(C(=O)C2=CC(O)=C(O)C=C2)C(O)=C1	Benzenoids	Benzene and substituted derivatives	Benzophenones
3-Nitrotyrosine	3-Nitrotyrosine	HMDB0001904	226.0589714	C9H10N2O5	65124	44454	NA	6383	3604-79-3	N[C@@H](CC1=CC=C(O)C(=C1)[N+]([O-])=O)C(O)=O	Organic acids and derivatives	Carboxylic acids and derivatives	Amino acids,peptides,and analogues
L-Aspartic acid	L-Aspartic acid	HMDB0000191	133.0375077	C4H7NO4	5960	17053	C00049	5206	56-84-8	N[C@@H](CC(O)=O)C(O)=O	Organic acids and derivatives	Carboxylic acids and derivatives	Amino acids,peptides,and analogues
Taurocholic acid	Taurocholic acid	HMDB0000036	515.2916735	C26H45NO7S	6675	28865	C05122	5104	81-24-3	[H][C@@]1(CC[C@@]2([H])[C@]3([H])[C@H](O)C[C@]4([H])C[C@H](O)CC[C@]4(C)[C@@]3([H])C[C@H](O)[C@]12C)[C@H](C)CCC(=O)NCCS(O)(=O)=O	Lipids and lipid-like molecules	Steroids and steroid derivatives	Bile acids,alcohols and derivatives
PE(22:4/18:1)	PE(22:4(7Z,10Z,13Z,16Z)/18:1(11Z))	HMDB0009586	793.5621551	C45H80NO8P	53479897	NA	NA	NA	NA	[H][C@@](COC(=O)CCCCC\C=C/C\C=C/C\C=C/C\C=C/CCCCC)(COP(O)(=O)OCCN)OC(=O)CCCCCCCCC\C=C/CCCCCC	Lipids and lipid-like molecules	Glycerophospholipids	Glycerophosphoethanolamines
Deoxyadenosine	Deoxyadenosine	HMDB0000101	251.1018393	C10H13N5O3	13730	17256	C00559	3382	958-09-8	NC1=C2N=CN([C@H]3C[C@H](O)[C@@H](CO)O3)C2=NC=N1	Nucleosides,nucleotides,and analogues	Purine nucleosides	Purine 2-deoxyribonucleosides
PC(22:5/20:5)	PC(22:5(4Z,7Z,10Z,13Z,16Z)/20:5(5Z,8Z,11Z,14Z,17Z))	HMDB0008675	853.5621551	C50H80NO8P	53479313	NA	NA	NA	NA	CCCCC\C=C/C\C=C/C\C=C/C\C=C/C\C=C/CCC(=O)OC[C@]([H])(COP([O-])(=O)OCC[N+](C)(C)C)OC(=O)CCC\C=C/C\C=C/C\C=C/C\C=C/C\C=C/CC	Lipids and lipid-like molecules	Glycerophospholipids	Glycerophosphocholines
L-Hexanoylcarnitine	Hexanoylcarnitine	HMDB0000756	260.1861833	C13H26NO4	3246938	84834	NA	3548	22671-29-0	CCCCCC(=O)O[C@H](CC(O)=O)C[N+](C)(C)C	Lipids and lipid-like molecules	Fatty Acyls	Fatty acid esters
Isopalmitic acid	Isopalmitic acid	HMDB0031068	256.2402303	C16H32O2	36247	84890	NA	NA	4669-02-7	CC(C)CCCCCCCCCCCCC(O)=O	Lipids and lipid-like molecules	Fatty Acyls	Fatty acids and conjugates
N-Acryloylglycine	N-Acryloylglycine	HMDB0001843	129.0425931	C5H7NO3	100321	NA	NA	6343	24599-25-5	OC(=O)CNC(=O)C=C	Organic acids and derivatives	Carboxylic acids and derivatives	Amino acids,peptides,and analogues
Malonic acid	Malonic acid	HMDB0000691	104.0109586	C3H4O4	867	30794	C00383	3237	141-82-2	OC(=O)CC(O)=O	Organic acids and derivatives	Carboxylic acids and derivatives	Dicarboxylic acids and derivatives
Dehydroascorbic acid	Dehydroascorbic acid	HMDB0001264	174.0164379	C6H6O6	440667	27956	C05422	342	490-83-5	[H][C@@]1(OC(=O)C(=O)C1=O)[C@@H](O)CO	Organoheterocyclic compounds	Lactones	Gamma butyrolactones
Graveoline	Graveoline	HMDB0033480	279.0895433	C17H13NO3	353825	NA	C10689	NA	485-61-0	CN1C2=CC=CC=C2C(=O)C=C1C1=CC2=C(OCO2)C=C1	Organoheterocyclic compounds	Quinolines and derivatives	Quinolones and derivatives
N-Acetylglycine	Acetylglycine	HMDB0000532	117.0425931	C4H7NO3	10972	40410	NA	5517	543-24-8	CC(=O)NCC(O)=O	Organic acids and derivatives	Carboxylic acids and derivatives	Amino acids,peptides,and analogues
Cer(d18:1/18:1)	Cer(d18:1/18:1(9Z))	HMDB0004948	563.5277451	C36H69NO3	5283563	77996	C00195	7201	5966-28-9	[H][C@@](CO)(NC(=O)CCCCCCC\C=C/CCCCCCCC)[C@H](O)\C=C\CCCCCCCCCCCCC	Lipids and lipid-like molecules	Sphingolipids	Ceramides
Carbadox	Carbadox	HMDB0031762	262.0702048	C11H10N4O4	135511839	NA	NA	NA	6804-07-5	COC(=O)N\N=C\C1=N(=O)C2=C(C=CC=C2)N(=O)=C1	Organoheterocyclic compounds	Diazanaphthalenes	Benzodiazines
Glycerol tripropanoate	Glycerol tripropanoate	HMDB0032857	260.1259884	C12H20O6	8763	88153	NA	NA	139-45-7	CCC(=O)OCC(COC(=O)CC)OC(=O)CC	Lipids and lipid-like molecules	Glycerolipids	Triradylcglycerols
D-Erythrose 4-phosphate	D-Erythrose 4-phosphate	HMDB0001321	200.0085892	C4H9O7P	122357	48153	C00279	6158	585-18-2	O[C@H](COP(O)(O)=O)[C@@H](O)C=O	Organic oxygen compounds	Organooxygen compounds	Carbohydrates and carbohydrate conjugates
2-Piperidone	2-Piperidinone	HMDB0011749	99.06841392	C5H9NO	12665	77761	NA	NA	675-20-7	O=C1CCCCN1	Organoheterocyclic compounds	Piperidines	Piperidinones
Hesperetin	Hesperetin	HMDB0005782	302.0790382	C16H14O6	72281	28230	C01709	NA	520-33-2	COC1=C(O)C=C(C=C1)[C@@H]1CC(=O)C2=C(O)C=C(O)C=C2O1	Phenylpropanoids and polyketides	Flavonoids	O-methylated flavonoids
SM(d18:0/16:0)	SM(d18:0/16:0)	HMDB0010168	704.5832253	C39H81N2O6P	9939965	78647	NA	NA	60322-02-3	[H][C@@](COP([O-])(=O)OCC[N+](C)(C)C)(NC(=O)CCCCCCCCCCCCCCC)[C@H](O)CCCCCCCCCCCCCCC	Lipids and lipid-like molecules	Sphingolipids	Phosphosphingolipids
Carnosine	Carnosine	HMDB0000033	226.1065903	C9H14N4O3	439224	15727	C00386	38	305-84-0	NCCC(=O)N[C@@H](CC1=CN=CN1)C(O)=O	Organic acids and derivatives	Peptidomimetics	Hybrid peptides
Acetylglycine	Acetylglycine	HMDB0000532	117.0425931	C4H7NO3	10972	40410	NA	5517	543-24-8	CC(=O)NCC(O)=O	Organic acids and derivatives	Carboxylic acids and derivatives	Amino acids,peptides,and analogues
Cytidine-5-monophosphate	Cytidine monophosphate	HMDB0000095	323.051851	C9H14N3O8P	6131	17361	C00055	NA	63-37-6	NC1=NC(=O)N(C=C1)[C@@H]1O[C@H](COP(O)(O)=O)[C@@H](O)[C@H]1O	Nucleosides,nucleotides,and analogues	Pyrimidine nucleotides	Pyrimidine ribonucleotides
Ethyl stearate	Ethyl stearate	HMDB0034156	312.3028305	C20H40O2	8122	84936	NA	NA	111-61-5	CCCCCCCCCCCCCCCCCC(=O)OCC	Lipids and lipid-like molecules	Fatty Acyls	Fatty acid esters
Methyl jasmonate	Methyl jasmonate	HMDB0036583	224.1412445	C13H20O3	5367719	15929	C11512	NA	1211-29-6	CC\C=C/C[C@@H]1[C@@H](CC(=O)OC)CCC1=O	Lipids and lipid-like molecules	Fatty Acyls	Lineolic acids and derivatives
Allantoic acid	Allantoic acid	HMDB0001209	176.0545548	C4H8N4O4	203	30837	C00499	343	99-16-1	NC(=O)NC(NC(N)=O)C(O)=O	Organic acids and derivatives	Carboxylic acids and derivatives	Amino acids,peptides,and analogues
PC(22:6/20:3)	PC(22:6(4Z,7Z,10Z,13Z,16Z,19Z)/20:3(5Z,8Z,11Z))	HMDB0008737	855.5778051	C50H82NO8P	53479409	NA	C00157	NA	NA	CCCCCCCC\C=C/C\C=C/C\C=C/CCCC(=O)O[C@]([H])(COC(=O)CC\C=C/C\C=C/C\C=C/C\C=C/C\C=C/C\C=C/CC)COP([O-])(=O)OCC[N+](C)(C)C	Lipids and lipid-like molecules	Glycerophospholipids	Glycerophosphocholines
Nervonyl carnitine	Nervonyl carnitine	HMDB0006509	510.4516858	C31H60NO4	NA	NA	NA	NA	1242471-01-7	CCCCCCCC\C=C/CCCCCCCCCCCCCC(=O)O[C@H](CC(O)=O)C[N+](C)(C)C	NA	NA	NA
Phosphoric acid	Phosphate	HMDB0001429	97.9768951	H3O4P	1004	26078	C00009	NA	14265-44-2	OP(O)(O)=O	Homogeneous non-metal compounds	Non-metal oxoanionic compounds	Non-metal phosphates
Macrocarpal I	Macrocarpal I	HMDB0041587	490.2930537	C28H42O7	56776316	NA	NA	NA	179388-54-6	CC(C)CC(C1CCC(C)(O)C2CC(CCC12C)C(C)(C)O)C1=C(O)C(C=O)=C(O)C(C=O)=C1O	Lipids and lipid-like molecules	Prenol lipids	Sesquiterpenoids
Chlorogenic acid	Chlorogenic acid	HMDB0003164	354.0950822	C16H18O9	1794427	16112	C00852	3498	202650-88-2	O[C@@H]1C[C@](O)(C[C@@H](OC(=O)\C=C\C2=CC(O)=C(O)C=C2)[C@@H]1O)C(O)=O	Organic oxygen compounds	Organooxygen compounds	Alcohols and polyols
2,4-cis-Trilobacinone	2,4-cis-Trilobacinone	HMDB0032097	622.4808545	C37H66O7	130310	NA	NA	NA	189686-30-4	CCCCCCCCCCC(O)C1CCC(O1)C1CCC(O1)C(O)CCCCCCCCCCC1CC(CC(C)=O)C(=O)O1	Lipids and lipid-like molecules	Fatty Acyls	Fatty alcohols
Deoxyinosine	Deoxyinosine	HMDB0000071	252.0858549	C10H12N4O4	65058	28997	C05512	3383	890-38-0	OC[C@H]1O[C@H](C[C@@H]1O)N1C=NC2=C1N=CNC2=O	Nucleosides,nucleotides,and analogues	Purine nucleosides	Purine 2-deoxyribonucleosides
Racemethionine	Racemethionine	HMDB0033951	149.0510493	C5H11NO2S	NA	16811	C01733	NA	59-51-8	CSCCC(N)C(O)=O	Organic acids and derivatives	Carboxylic acids and derivatives	Amino acids,peptides,and analogues
Dopamine	Dopamine	HMDB0000073	153.0789786	C8H11NO2	681	18243	C03758	64	62-31-7	NCCC1=CC(O)=C(O)C=C1	Benzenoids	Phenols	Benzenediols
7-Methylguanine	7-Methylguanine	HMDB0000897	165.0650599	C6H7N5O	11361	28664	C02242	NA	578-76-7	CN1C=NC2=C1C(=O)N=C(N)N2	Organoheterocyclic compounds	Imidazopyrimidines	Purines and purine derivatives
PC(22:5/22:5)	PC(22:5(4Z,7Z,10Z,13Z,16Z)/22:5(4Z,7Z,10Z,13Z,16Z))	HMDB0008680	881.5934552	C52H84NO8P	53479323	NA	NA	NA	NA	CCCCC\C=C/C\C=C/C\C=C/C\C=C/C\C=C/CCC(=O)OC[C@]([H])(COP([O-])(=O)OCC[N+](C)(C)C)OC(=O)CC\C=C/C\C=C/C\C=C/C\C=C/C\C=C/CCCCC	Lipids and lipid-like molecules	Glycerophospholipids	Glycerophosphocholines
D-Fructose 2,6-bisphosphate	D-Fructose 2,6-bisphosphate	HMDB0001047	339.9960489	C6H14O12P2	105021	28602	C00665	5964	79082-92-1	OC[C@@]1(OP(O)(O)=O)O[C@H](COP(O)(O)=O)[C@@H](O)[C@@H]1O	Organic oxygen compounds	Organooxygen compounds	Carbohydrates and carbohydrate conjugates
Stearic acid	Stearic acid	HMDB0000827	284.2715304	C18H36O2	5281	28842	C01530	189	57-11-4	CCCCCCCCCCCCCCCCCC(O)=O	Lipids and lipid-like molecules	Fatty Acyls	Fatty acids and conjugates
2-O-Acetylarbutin	2-O-Acetylarbutin	HMDB0040720	314.1001676	C14H18O8	131752916	168767	NA	NA	15794-91-9	CC(=O)OC1C(O)C(O)C(CO)OC1OC1=CC=C(O)C=C1	Organic oxygen compounds	Organooxygen compounds	Carbohydrates and carbohydrate conjugates
Succinic acid semialdehyde	Succinic acid semialdehyde	HMDB0001259	102.0316941	C4H6O3	1112	16265	C00232	6114	692-29-5	OC(=O)CCC=O	Lipids and lipid-like molecules	Fatty Acyls	Fatty acids and conjugates
DIMBOA-Glc	DIMBOA-Glc	HMDB0029710	373.1008958	C15H19NO10	4480305	168617	NA	NA	113565-32-5	COC1=CC2=C(C=C1)N(O)C(=O)C(OC1OC(CO)C(O)C(O)C1O)O2	Organic oxygen compounds	Organooxygen compounds	Carbohydrates and carbohydrate conjugates
Imidazole-4-acetaldehyde	Imidazole-4-acetaldehyde	HMDB0003905	110.0480128	C5H6N2O	150841	27398	C05130	NA	645-14-7	O=CCC1=CN=CN1	Organoheterocyclic compounds	Azoles	Imidazoles
Aspartyl-Glutamate	Aspartyl-Glutamate	HMDB0028752	262.0801008	C9H14N2O7	4130574	NA	NA	NA	NA	NC(CC(O)=O)C(=O)NC(CCC(O)=O)C(O)=O	Organic acids and derivatives	Carboxylic acids and derivatives	Amino acids,peptides,and analogues
hesperetin 3-O-sulfate	hesperetin 3-O-sulfate	HMDB0029202	382.0358527	C16H14O9S	131750808	172612	NA	NA	NA	COC1=CC=C(C=C1OS(O)(=O)=O)C1CC(=O)C2=C(O1)C=C(O)C=C2O	Phenylpropanoids and polyketides	Flavonoids	O-methylated flavonoids
PS(20:5/22:2)	PS(20:5(5Z,8Z,11Z,14Z,17Z)/22:2(13Z,16Z))	HMDB0112700	861.5519848	C48H80NO10P	52925785	NA	NA	NA	NA	[H][C@](N)(COP(O)(=O)OC[C@@]([H])(COC(=O)CCC\C=C/C\C=C/C\C=C/C\C=C/C\C=C/CC)OC(=O)CCCCCCCCCCC\C=C/C\C=C/CCCCC)C(O)=O	Lipids and lipid-like molecules	Glycerophospholipids	Glycerophosphoserines
Ethyl glucuronide	Ethyl glucuronide	HMDB0010325	222.0739528	C8H14O7	18392195	87248	NA	NA	17685-04-0	CCO[C@@H]1O[C@@H]([C@@H](O)[C@H](O)[C@H]1O)C(O)=O	Organic oxygen compounds	Organooxygen compounds	Carbohydrates and carbohydrate conjugates
Triphosphate	Triphosphate	HMDB0003379	257.9095559	H5O10P3	983	39949	C00536	NA	14127-68-5	OP(O)(=O)OP(O)(=O)OP(O)(O)=O	Homogeneous non-metal compounds	Non-metal oxoanionic compounds	Non-metal phosphates
4-Aminohippuric acid	4-Aminohippuric acid	HMDB0001867	194.0691422	C9H10N2O3	2148	104011	D06890	6359	61-78-9	NC1=CC=C(C=C1)C(=O)NCC(O)=O	Benzenoids	Benzene and substituted derivatives	Benzoic acids and derivatives
L-Citrulline	Citrulline	HMDB0000904	175.0956913	C6H13N3O3	9750	16349	C00327	16	372-75-8	N[C@@H](CCCNC(N)=O)C(O)=O	Organic acids and derivatives	Carboxylic acids and derivatives	Amino acids,peptides,and analogues
Dihydrobiopterin	Dihydrobiopterin	HMDB0000038	239.1018393	C9H13N5O3	119055	43029	C00268	NA	6779-87-9	C[C@H](O)[C@H](O)C1=NC2=C(NC1)NC(N)=NC2=O	Organoheterocyclic compounds	Pteridines and derivatives	Pterins and derivatives
PC(22:5/14:1)	PC(22:5(4Z,7Z,10Z,13Z,16Z)/14:1(9Z))	HMDB0008657	777.5308549	C44H76NO8P	53479277	NA	NA	NA	NA	CCCCC\C=C/C\C=C/C\C=C/C\C=C/C\C=C/CCC(=O)OC[C@]([H])(COP([O-])(=O)OCC[N+](C)(C)C)OC(=O)CCCCCCC\C=C/CCCC	Lipids and lipid-like molecules	Glycerophospholipids	Glycerophosphocholines
N2-Succinyl-L-ornithine	N2-Succinyl-L-ornithine	HMDB0001199	232.1059216	C9H16N2O5	127370	27574	C03415	6075	899816-95-6	NCCC[C@H](NC(=O)CCC(O)=O)C(O)=O	Organic acids and derivatives	Carboxylic acids and derivatives	Amino acids,peptides,and analogues
2-Hydroxy-6-pentadecylbenzoic acid	2-Hydroxy-6-pentadecylbenzoic acid	HMDB0029683	348.266445	C22H36O3	167551	NA	C10759	NA	16611-84-0	CCCCCCCCCCCCCCCC1=CC=CC(O)=C1C(O)=O	Benzenoids	Benzene and substituted derivatives	Benzoic acids and derivatives
S-(Formylmethyl)glutathione	S-(Formylmethyl)glutathione	HMDB0060507	349.0943707	C12H19N3O7S	11954074	34962	C14871	NA	NA	[H][C@](N)(CCC(O)=N[C@@]([H])(CSCC=O)C(O)=NCC(O)=O)C(O)=O	Organic acids and derivatives	Carboxylic acids and derivatives	Amino acids,peptides,and analogues
Pyrrole-2-carboxylic acid	Pyrrole-2-carboxylic acid	HMDB0004230	111.0320284	C5H5NO2	12473	36751	C05942	3787	634-97-9	OC(=O)C1=CC=CN1	Organoheterocyclic compounds	Pyrroles	Pyrrole carboxylic acids and derivatives
5-Hydroxyomeprazole	5-Hydroxyomeprazole	HMDB0014010	361.1096268	C17H19N3O4S	119560	63840	NA	NA	NA	COC1=CC2=C(C=C1)N=C(N2)S(=O)CC1=NC=C(CO)C(OC)=C1C	Organoheterocyclic compounds	Benzimidazoles	Sulfinylbenzimidazoles
PE(24:1/14:1)	PE(24:1(15Z)/14:1(9Z))	HMDB0009746	771.5778051	C43H82NO8P	53480018	NA	NA	NA	NA	[H][C@@](COC(=O)CCCCCCCCCCCCC\C=C/CCCCCCCC)(COP(O)(=O)OCCN)OC(=O)CCCCCCC\C=C/CCCC	Lipids and lipid-like molecules	Glycerophospholipids	Glycerophosphoethanolamines
Flavin Mononucleotide	Flavin mononucleotide	HMDB0001520	456.1046148	C17H21N4O9P	643976	17621	C00061	6295	146-17-8	CC1=CC2=C(C=C1C)N(C[C@H](O)[C@H](O)[C@H](O)COP(O)(O)=O)C1=NC(=O)NC(=O)C1=N2	Nucleosides,nucleotides,and analogues	Flavin nucleotides	NA
Tromethamine	Tromethamine	HMDB0240288	121.0738932	C4H11NO3	6503	9754	C07182	NA	77-86-1	NC(CO)(CO)CO	Organic nitrogen compounds	Organonitrogen compounds	Amines
PS(22:2/15:0)	PS(22:2(13Z,16Z)/15:0)	HMDB0112763	801.5519848	C43H80NO10P	52925870	NA	NA	NA	NA	[H][C@](N)(COP(O)(=O)OC[C@@]([H])(COC(=O)CCCCCCCCCCC\C=C/C\C=C/CCCCC)OC(=O)CCCCCCCCCCCCCC)C(O)=O	Lipids and lipid-like molecules	Glycerophospholipids	Glycerophosphoserines
D-Glucuronolactone	D-Glucurono-6,3-lactone	HMDB0006355	176.032088	C6H8O6	2724333	18268	C02670	NA	32449-92-6	O[C@@H]1O[C@@H]2[C@@H](O)C(=O)O[C@@H]2[C@H]1O	Organoheterocyclic compounds	Furofurans	Isosorbides
Adenine	Adenine	HMDB0000034	135.0544952	C5H5N5	190	16708	C00147	85	73-24-5	NC1=C2NC=NC2=NC=N1	Organoheterocyclic compounds	Imidazopyrimidines	Purines and purine derivatives
Glyceraldehyde	Glyceraldehyde	HMDB0001051	90.03169406	C3H6O3	751	5445	C02154	NA	56-82-6	OCC(O)C=O	Organic oxygen compounds	Organooxygen compounds	Carbohydrates and carbohydrate conjugates
PC(18:1/15:0)	PC(18:1(11Z)/15:0)	HMDB0008066	745.5621551	C41H80NO8P	53478715	NA	C00157	NA	NA	CCCCCCCCCCCCCCC(=O)O[C@]([H])(COC(=O)CCCCCCCCC\C=C/CCCCCC)COP([O-])(=O)OCC[N+](C)(C)C	Lipids and lipid-like molecules	Glycerophospholipids	Glycerophosphocholines
N-Acetyl-L-glutamate	N-Acetyl-L-glutamic acid	HMDB0001138	189.0637225	C7H11NO5	70914	17533	C00624	NA	1188-37-0	CC(=O)N[C@@H](CCC(O)=O)C(O)=O	Organic acids and derivatives	Carboxylic acids and derivatives	Amino acids,peptides,and analogues
PE(P-18:1/18:1)	PE(P-18:1/18:1)	HMDB0011441	727.5515904	C41H78NO7P	53480897	NA	NA	NA	NA	[H][C@@](CO\C=C/CCCCCC\C=C/CCCCCCCC)(COP(O)(=O)OCCN)OC(=O)CCCCCCC\C=C/CCCCCCCC	Lipids and lipid-like molecules	Glycerophospholipids	Glycerophosphoethanolamines
dIMP	dIMP	HMDB0006555	332.0521853	C10H13N4O7P	91531	28806	C06196	NA	3393-18-8	O[C@H]1C[C@@H](O[C@@H]1COP(O)(O)=O)N1C=NC2=C1NC=NC2=O	Nucleosides,nucleotides,and analogues	Purine nucleotides	Purine deoxyribonucleotides
Cepharadione A	Cepharadione A	HMDB0034364	305.0688078	C18H11NO4	94577	NA	NA	NA	55610-01-0	CN1C(=O)C(=O)C2=CC3=C(OCO3)C3=C2C1=CC1=CC=CC=C31	Alkaloids and derivatives	Aporphines	NA
5-Hydroxy-7-methoxy-2-tritriacontyl-4H-1-benzopyran-4-one	5-Hydroxy-7-methoxy-2-tritriacontyl-4H-1-benzopyran-4-one	HMDB0039739	654.5587109	C43H74O4	5322151	NA	NA	NA	144049-68-3	CCCCCCCCCCCCCCCCCCCCCCCCCCCCCCCCCC1=CC(=O)C2=C(O)C=C(OC)C=C2O1	Organoheterocyclic compounds	Benzopyrans	1-benzopyrans
Isoleucyl-Lysine	Isoleucyl-Lysine	HMDB0028912	259.1895917	C12H25N3O3	14299177	173852	NA	NA	NA	CCC(C)C(N)C(=O)NC(CCCCN)C(O)=O	Organic acids and derivatives	Carboxylic acids and derivatives	Amino acids,peptides,and analogues
cis-Vaccenic acid	cis-Vaccenic acid	HMDB0240219	282.2558803	C18H34O2	5282761	50464	C21944	NA	506-17-2	CCCCCC\C=C/CCCCCCCCCC(O)=O	Lipids and lipid-like molecules	Fatty Acyls	Fatty acids and conjugates
6-Phosphonoglucono-D-lactone	6-Phosphonoglucono-D-lactone	HMDB0001127	258.0140685	C6H11O9P	439452	16938	C01236	6022	2641-81-8	O[C@H]1[C@H](O)[C@@H](COP(O)(O)=O)OC(=O)[C@@H]1O	Organic oxygen compounds	Organooxygen compounds	Carbohydrates and carbohydrate conjugates
beta-Alanine	beta-Alanine	HMDB0000056	89.04767847	C3H7NO2	239	16958	C00099	5119	107-95-9	NCCC(O)=O	Organic acids and derivatives	Carboxylic acids and derivatives	Amino acids,peptides,and analogues
5-Hydroxyisourate	5-Hydroxyisourate	HMDB0030097	184.0232546	C5H4N4O4	101957720	NA	C11821	NA	151359-24-9	O[C@@]12NC(=O)NC1=NC(=O)NC2=O	Organoheterocyclic compounds	Imidazopyrimidines	Purines and purine derivatives
2-Pyrrolidinone	2-Pyrrolidinone	HMDB0002039	85.05276385	C4H7NO	12025	36592	C11118	6452	616-45-5	O=C1CCCN1	Organoheterocyclic compounds	Pyrrolidines	Pyrrolidones
N-Lignoceroylsphingosine	Cer(d18:1/24:0)	HMDB0004956	649.6372955	C42H83NO3	5283571	72965	C00195	7209	34435-05-7	[H][C@@](CO)(NC(=O)CCCCCCCCCCCCCCCCCCCCCCC)[C@H](O)\C=C\CCCCCCCCCCCCC	Lipids and lipid-like molecules	Sphingolipids	Ceramides
2-(1-Methylpropyl)-4,6-dinitrophenol	(+/-)-2-(1-Methylpropyl)-4,6-dinitrophenol	HMDB0032559	240.0746215	C10H12N2O5	6950	83632	C14302	NA	88-85-7	CCC(C)C1=C(O)C(=CC(=C1)N(=O)=O)N(=O)=O	Benzenoids	Phenols	Nitrophenols
2-(Ethylsulfonylmethyl)phenyl methylcarbamate	2-(Ethylsulfonylmethyl)phenyl methylcarbamate	HMDB0040288	257.0721787	C11H15NO4S	119490	174373	NA	NA	53380-23-7	CCS(=O)(=O)CC1=C(OC(=O)NC)C=CC=C1	Benzenoids	Benzene and substituted derivatives	Phenyl methylcarbamates
6-O-Glucosylmaltose	6-O-Glucosylmaltose	HMDB0029929	504.169035	C18H32O16	3514701	175867	NA	NA	25218-29-5	OCC1OC(OCC2OC(O)C(O)C(O)C2OC2OC(CO)C(O)C(O)C2O)C(O)C(O)C1O	Organic oxygen compounds	Organooxygen compounds	Carbohydrates and carbohydrate conjugates
Isogingerenone B	Isogingerenone B	HMDB0035404	386.1729386	C22H26O6	5318568	175922	NA	NA	128700-99-2	COC1=CC(CCC(=O)\C=C\CCC2=CC(OC)=C(O)C=C2)=CC(OC)=C1O	Phenylpropanoids and polyketides	Diarylheptanoids	Linear diarylheptanoids
Dihydroroseoside	Dihydroroseoside	HMDB0040614	388.209718	C19H32O8	16196969	167775	NA	NA	142235-28-7	CC(OC1OC(CO)C(O)C(O)C1O)\C=C\C1(O)C(C)CC(=O)CC1(C)C	Lipids and lipid-like molecules	Fatty Acyls	Fatty acyl glycosides
PC(18:1/14:0)	PC(18:1(11Z)/14:0)	HMDB0008064	731.546505	C40H78NO8P	53478711	NA	NA	NA	NA	CCCCCCCCCCCCCC(=O)O[C@]([H])(COC(=O)CCCCCCCCC\C=C/CCCCCC)COP([O-])(=O)OCC[N+](C)(C)C	Lipids and lipid-like molecules	Glycerophospholipids	Glycerophosphocholines
Dopaquinone	Dopaquinone	HMDB0001229	195.0531578	C9H9NO4	439316	16852	C00822	354	4430-97-1	N[C@@H](CC1=CC(=O)C(=O)C=C1)C(O)=O	Organic acids and derivatives	Carboxylic acids and derivatives	Amino acids,peptides,and analogues
1-Butylamine	1-Butylamine	HMDB0031321	73.08914936	C4H11N	8007	43799	NA	NA	109-73-9	CCCCN	Organic nitrogen compounds	Organonitrogen compounds	Amines
Cohibin B	Cohibin B	HMDB0031169	548.4804605	C35H64O4	131751148	NA	NA	NA	189508-32-5	CCCCCCCCCCCCCC\C=C/CCC(O)C(O)CCCCCCCCCCC1=CC(C)OC1=O	Lipids and lipid-like molecules	Fatty Acyls	Fatty alcohols
Cohibin A	Cohibin A	HMDB0031168	548.4804605	C35H64O4	131751147	NA	NA	NA	189508-31-4	CCCCCCCCCCCC\C=C/CCC(O)C(O)CCCCCCCCCCCCC1=CC(C)OC1=O	Lipids and lipid-like molecules	Fatty Acyls	Fatty alcohols
L-Proline	L-Proline	HMDB0000162	115.0633285	C5H9NO2	145742	17203	C00148	29	147-85-3	OC(=O)[C@@H]1CCCN1	Organic acids and derivatives	Carboxylic acids and derivatives	Amino acids,peptides,and analogues
Mulberrofuran M	Mulberrofuran M	HMDB0033261	590.1212969	C34H22O10	21594897	NA	NA	NA	101365-03-1	CC12CC(C3=C(C4=C(O3)C=C(C=C4OC(=O)C3=C(O)C=C(O)C=C3)C3=CC4=C(O3)C=C(O)C=C4)C1=O)C1=CC=C(O)C=C1O2	Phenylpropanoids and polyketides	2-arylbenzofuran flavonoids	NA
N-Acetoxymethylflindersine	N-Acetoxymethylflindersine	HMDB0039879	299.115758	C17H17NO4	11289552	NA	NA	NA	149998-45-8	CC(=O)OCN1C(=O)C2=C(OC(C)(C)C=C2)C2=CC=CC=C12	Organoheterocyclic compounds	Quinolines and derivatives	Quinolones and derivatives
Cohibin C	Cohibin C	HMDB0035397	576.5117607	C37H68O4	131751737	NA	NA	NA	NA	CCCCCCCCCCCC\C=C/CCC(O)C(O)CCCCCCCCCCCCCCC1=CC(C)OC1=O	Lipids and lipid-like molecules	Fatty Acyls	Fatty alcohols
Methylimidazole acetaldehyde	Methylimidazole acetaldehyde	HMDB0004181	124.0636629	C6H8N2O	193545	28104	C05827	NA	19639-03-3	CN1C=NC(CC=O)=C1	Organoheterocyclic compounds	Azoles	Imidazoles
L-Carnitine	L-Carnitine	HMDB0000062	162.1130184	C7H16NO3	10917	16347	C00318	52	541-15-1	C[N+](C)(C)C[C@H](O)CC(O)=O	Organic nitrogen compounds	Organonitrogen compounds	Quaternary ammonium salts
3-Hydorxy-3-methylglutaric acid	3-Hydroxymethylglutaric acid	HMDB0000355	162.0528234	C6H10O5	1662	16831	C03761	5344	503-49-1	CC(O)(CC(O)=O)CC(O)=O	Lipids and lipid-like molecules	Fatty Acyls	Fatty acids and conjugates
Neolinustatin	Neolinustatin	HMDB0038482	423.1740608	C17H29NO11	4479452	NA	C08336	NA	72229-42-6	CCC(C)(OC1OC(COC2OC(CO)C(O)C(O)C2O)C(O)C(O)C1O)C#N	Organic oxygen compounds	Organooxygen compounds	Carbohydrates and carbohydrate conjugates
N-[(4E,8E)-1,3-dihydroxyoctadeca-4,8-dien-2-yl]hexadecanamide	N-[(4E,8E)-1,3-dihydroxyoctadeca-4,8-dien-2-yl]hexadecanamide	HMDB0035480	535.496445	C34H65NO3	131751776	156188	NA	NA	141980-53-2	CCCCCCCCCCCCCCCC(=O)NC(CO)C(O)\C=C/CC\C=C/CCCCCCCCC	Lipids and lipid-like molecules	Sphingolipids	Ceramides
1,3,5-Trihydroxybenzene	1,3,5-Trihydroxybenzene	HMDB0013675	126.0316941	C6H6O3	359	16204	C02183	NA	108-73-6	OC1=CC(O)=CC(O)=C1	Benzenoids	Phenols	Benzenetriols and derivatives
Linoleyl carnitine	Linoleyl carnitine	HMDB0006469	424.3421354	C25H46NO4	6450015	84098	NA	NA	36816-10-1	CCCCC\C=C/C\C=C/CCCCCCCC(=O)O[C@H](CC(O)=O)C[N+](C)(C)C	Lipids and lipid-like molecules	Fatty Acyls	Fatty acid esters
dTDP-4-acetamido-4,6-dideoxy-D-galactose	dTDP-4-acetamido-4,6-dideoxy-D-galactose	HMDB0012222	589.1073903	C18H29N3O15P2	53481392	NA	NA	NA	NA	C[C@H]1OC(OP(O)(=O)OP(O)(=O)OCC2OC(CC2O)N2C=C(C)C(=O)NC2=O)[C@H](O)[C@@H](O)C1NC(C)=O	Nucleosides,nucleotides,and analogues	Pyrimidine nucleotides	Pyrimidine nucleotide sugars
PC(14:0/15:0)	PC(14:0/15:0)	HMDB0007868	691.5152049	C37H74NO8P	24778611	134576	NA	NA	NA	[H][C@@](COC(=O)CCCCCCCCCCCCC)(COP([O-])(=O)OCC[N+](C)(C)C)OC(=O)CCCCCCCCCCCCCC	Lipids and lipid-like molecules	Glycerophospholipids	Glycerophosphocholines
Dihydrouracil	Dihydrouracil	HMDB0000076	114.0429274	C4H6N2O2	649	15901	C00429	285	504-07-4	O=C1CCNC(=O)N1	Organoheterocyclic compounds	Diazines	Pyrimidines and pyrimidine derivatives
Ribose 1-phosphate	Ribose 1-phosphate	HMDB0001489	230.0191538	C5H11O8P	439236	16300	C00620	6273	14075-00-4	OC[C@H]1O[C@H](OP(O)(O)=O)[C@H](O)[C@@H]1O	Organic oxygen compounds	Organooxygen compounds	Carbohydrates and carbohydrate conjugates
DL-Tryptophan	D-Tryptophan	HMDB0013609	204.0898776	C11H12N2O2	9060	16296	C00525	NA	153-94-6	N[C@H](CC1=CNC2=C1C=CC=C2)C(O)=O	Organoheterocyclic compounds	Indoles and derivatives	Indolyl carboxylic acids and derivatives
1-Kestose	1-Kestose	HMDB0011729	504.169035	C18H32O16	440080	16885	C03661	NA	470-69-9	OC[C@H]1O[C@@](CO)(OC[C@@]2(O[C@H]3O[C@H](CO)[C@@H](O)[C@H](O)[C@H]3O)O[C@H](CO)[C@@H](O)[C@@H]2O)[C@@H](O)[C@@H]1O	Organic oxygen compounds	Organooxygen compounds	Carbohydrates and carbohydrate conjugates
Phosphocreatine	Phosphocreatine	HMDB0001511	211.035807	C4H10N3O5P	587	17287	C02305	6288	67-07-2	CN(CC(O)=O)C(=N)NP(O)(O)=O	Organic acids and derivatives	Carboxylic acids and derivatives	Amino acids,peptides,and analogues
D-Tagatose 1,6-bisphosphate	D-Tagatose 1,6-bisphosphate	HMDB0006872	339.9960489	C6H14O12P2	440117	4250	C03785	NA	NA	O[C@@H]1[C@H](O)C(O)(COP(O)(O)=O)O[C@@H]1COP(O)(O)=O	Organic oxygen compounds	Organooxygen compounds	Carbohydrates and carbohydrate conjugates
D-2,3-Dihydroxypropanoic acid	Glyceric acid	HMDB0000139	106.0266087	C3H6O4	439194	32398	C00258	280	473-81-4	OC[C@@H](O)C(O)=O	Organic oxygen compounds	Organooxygen compounds	Carbohydrates and carbohydrate conjugates
Ascorbic acid	Ascorbic acid	HMDB0000044	176.032088	C6H8O6	NA	29073	C00072	NA	50-81-7	[H][C@@]1(OC(=O)C(O)=C1O)[C@@H](O)CO	Organoheterocyclic compounds	Dihydrofurans	Furanones
Coprocholic acid	Coprocholic acid	HMDB0000601	450.3345246	C27H46O5	122312	18402	NA	5577	547-98-8	[H][C@@]1(CC[C@@]2([H])[C@]3([H])[C@H](O)C[C@]4([H])C[C@H](O)CC[C@]4(C)[C@@]3([H])C[C@H](O)[C@]12C)[C@H](C)CCCC(C)C(O)=O	Lipids and lipid-like molecules	Steroids and steroid derivatives	Bile acids,alcohols and derivatives
Cavipetin C	Cavipetin C	HMDB0030366	388.2613596	C24H36O4	14527070	NA	NA	NA	128552-90-9	C\C(CC\C=C(/C)CC\C=C(/C)C=O)=C/CC\C(C)=C\COC(=O)C(\C)=C\O	Lipids and lipid-like molecules	Prenol lipids	Diterpenoids
Koenoline	Koenoline	HMDB0033452	227.0946287	C14H13NO2	375152	171730	NA	NA	3909-78-2	COC1=CC(CO)=CC2=C1NC1=CC=CC=C21	Organoheterocyclic compounds	Indoles and derivatives	Carbazoles
Methylsuccinic acid	Methylsuccinic acid	HMDB0001844	132.0422587	C5H8O4	6950476	91316	NA	NA	2174-58-5	C[C@@H](CC(O)=O)C(O)=O	Lipids and lipid-like molecules	Fatty Acyls	Fatty acids and conjugates
2-(1,2-Diamino-1-propenyl)phenol	2-(1,2-Diamino-1-propenyl)phenol	HMDB0034900	164.094963	C9H12N2O	101690107	NA	NA	NA	173559-57-4	C\C(N)=C(\N)C1=CC=CC=C1O	Benzenoids	Phenols	1-hydroxy-4-unsubstituted benzenoids
Hydroxypropyl cellulose	Hydroxypropyl cellulose	HMDB0032337	NA	(C8H14O6)nC20H38O15	134159055	NA	NA	NA	9004-64-2	[H]OC[C@H]1O[C@@H](OC(C)O[H])[C@H](O[H])[C@@H](OC(C)O[H])[C@@H]1O[C@@H]1O[C@H](CO[H])[C@@H](O[C@@H]2O[C@H](COC(C)O[H])[C@@H](O[H])[C@H](OC(C)O[H])[C@H]2O[H])[C@H](OC(C)O[H])[C@H]1O[H]	Organic oxygen compounds	Organooxygen compounds	Carbohydrates and carbohydrate conjugates
N-Stearoylsphingosine	Cer(d18:1/18:0)	HMDB0004950	565.5433951	C36H71NO3	5283565	72961	C00195	7203	2304-81-6	[H][C@@](CO)(NC(=O)CCCCCCCCCCCCCCCCC)[C@H](O)\C=C\CCCCCCCCCCCCC	Lipids and lipid-like molecules	Sphingolipids	Ceramides
LysoPE(16:1/0:0)	LysoPE(16:1(9Z)/0:0)	HMDB0011504	451.2698892	C21H42NO7P	52925129	NA	NA	NA	NA	[H][C@@](O)(COC(=O)CCCCCCC\C=C/CCCCCC)COP(O)(=O)OCCN	Lipids and lipid-like molecules	Glycerophospholipids	Glycerophosphoethanolamines
Azaspiracid 2	Azaspiracid 2	HMDB0038234	855.5132768	C48H73NO12	101648402	NA	NA	NA	265996-92-7	CC1CNC2(CC3OC4(CC(=C)C5OC(O)(C(O)C6CC7OC8(CCC9(CC(C)=CC(O9)\C=C\CCC(O)=O)O8)C(C)CC7O6)C(C)CC5C)CC(C)CC(O4)C3O2)C(C)C1	Lipids and lipid-like molecules	Prenol lipids	Sesquiterpenoids
C.I. Solvent Red 80	C.I. Solvent Red 80	HMDB0037521	308.1160924	C18H16N2O3	NA	NA	C19214	NA	6358-53-8	COC1=CC(\N=N\C2=C(O)C=CC3=CC=CC=C23)=C(OC)C=C1	Benzenoids	Naphthalenes	Naphthols and derivatives
PS(22:4/15:0)	PS(22:4(7Z,10Z,13Z,16Z)/15:0)	HMDB0112790	797.5206846	C43H76NO10P	52925901	NA	NA	NA	NA	[H][C@](N)(COP(O)(=O)OC[C@@]([H])(COC(=O)CCCCC\C=C/C\C=C/C\C=C/C\C=C/CCCCC)OC(=O)CCCCCCCCCCCCCC)C(O)=O	Lipids and lipid-like molecules	Glycerophospholipids	Glycerophosphoserines
4-[(2-Hydroxy-1-naphthalenyl)azo]benzenesulfonic acid	4-[(2-Hydroxy-1-naphthalenyl)azo]benzenesulfonic acid	HMDB0037836	328.0517776	C16H12N2O4S	NA	NA	NA	NA	573-89-7	OC1=C(\N=N/C2=CC=C(C=C2)S(O)(=O)=O)C2=CC=CC=C2C=C1	Benzenoids	Naphthalenes	Naphthols and derivatives
Thiamine pyrophosphate	Thiamine pyrophosphate	HMDB0001372	425.0449677	C12H19N4O7P2S	1132	9532	C00068	2832	136-09-4	CC1=C(CCOP(O)(=O)OP(O)(O)=O)SC=[N+]1CC1=CN=C(C)N=C1N	Organoheterocyclic compounds	Diazines	Pyrimidines and pyrimidine derivatives
NAD	NAD	HMDB0000902	663.1091216	C21H27N7O14P2	5892	44215	C00003	NA	53-84-9	NC(=O)C1=C[N+](=CC=C1)[C@@H]1O[C@H](COP([O-])(=O)OP(O)(=O)OC[C@H]2O[C@H]([C@H](O)[C@@H]2O)N2C=NC3=C2N=CN=C3N)[C@@H](O)[C@H]1O	Nucleosides,nucleotides,and analogues	(5->5)-dinucleotides	NA
N-Acetylglutamic acid	N-Acetyl-L-glutamic acid	HMDB0001138	189.0637225	C7H11NO5	70914	17533	C00624	NA	1188-37-0	CC(=O)N[C@@H](CCC(O)=O)C(O)=O	Organic acids and derivatives	Carboxylic acids and derivatives	Amino acids,peptides,and analogues
Benzoyl glucuronide (Benzoic acid)	Benzoyl glucuronide (Benzoic acid)	HMDB0010324	298.0688674	C13H14O8	115145	NA	NA	NA	19237-53-7	O[C@@H]1[C@@H](O)[C@H](OC(=O)C2=CC=CC=C2)O[C@@H]([C@H]1O)C(O)=O	Organic oxygen compounds	Organooxygen compounds	Carbohydrates and carbohydrate conjugates
Gynocardin	Gynocardin	HMDB0029913	303.0954165	C12H17NO8	122812	NA	C08331	NA	14332-17-3	OCC1OC(OC2(C=CC(O)C2O)C#N)C(O)C(O)C1O	Organic oxygen compounds	Organooxygen compounds	Carbohydrates and carbohydrate conjugates
Fructose 1,6-bisphosphate	Fructose 1,6-bisphosphate	HMDB0001058	339.9960489	C6H14O12P2	10267	28013	C05378	147	34693-15-7	O[C@H]1[C@H](O)[C@@](O)(COP(O)(O)=O)O[C@@H]1COP(O)(O)=O	Organic oxygen compounds	Organooxygen compounds	Carbohydrates and carbohydrate conjugates
L-Phenylalanine	L-Phenylalanine	HMDB0000159	165.0789786	C9H11NO2	6140	17295	C00079	28	63-91-2	N[C@@H](CC1=CC=CC=C1)C(O)=O	Organic acids and derivatives	Carboxylic acids and derivatives	Amino acids,peptides,and analogues
PE(P-16:0/18:2)	PE(P-16:0/18:2(9Z,12Z))	HMDB0011343	699.5202902	C39H74NO7P	52925127	84532	NA	NA	802981-98-2	[H][C@@](CO\C=C/CCCCCCCCCCCCCC)(COP(O)(=O)OCCN)OC(=O)CCCCCCC\C=C/C\C=C/CCCCC	Lipids and lipid-like molecules	Glycerophospholipids	Glycerophosphoethanolamines
(S)-2-Hydroxyglutarate	L-2-Hydroxyglutaric acid	HMDB0000694	148.0371734	C5H8O5	439939	32797	C03196	NA	13095-48-2	O[C@@H](CCC(O)=O)C(O)=O	Organic acids and derivatives	Hydroxy acids and derivatives	Short-chain hydroxy acids and derivatives
SM(d18:0/18:1)	SM(d18:0/18:1)	HMDB0012089	730.5988749	C41H83N2O6P	44260139	17636	C00550	NA	NA	CCCCCCCCCCCCCCC[C@@H](O)[C@H](COP(=O)([O-])OCC[N+](C)(C)C)NC(=O)CCCCCCC\C=C/CCCCCCCC	Lipids and lipid-like molecules	Sphingolipids	Phosphosphingolipids
Norsanguinarine	Norsanguinarine	HMDB0030176	317.0688078	C19H11NO4	97679	17209	C05191	NA	522-30-5	C1OC2=C(O1)C=C1C(C=CC3=C4C=CC5=C(OCO5)C4=CN=C13)=C2	Organoheterocyclic compounds	Quinolines and derivatives	Benzoquinolines
Glucosamine 6-phosphate	Glucosamine 6-phosphate	HMDB0001254	259.0457029	C6H14NO8P	439217	15873	C00352	6111	55722-81-1	N[C@H]1[C@@H](O)O[C@H](COP(O)(O)=O)[C@@H](O)[C@@H]1O	Organic oxygen compounds	Organooxygen compounds	Carbohydrates and carbohydrate conjugates
PC(20:4/P-18:0)	PC(20:4(5Z,8Z,11Z,14Z)/P-18:0)	HMDB0008456	793.5985406	C46H84NO7P	53479051	88893	NA	NA	NA	CCCCCCCCCCCCCCCC\C=C/OC(COC(=O)CCC\C=C/C\C=C/C\C=C/C\C=C/CCCCC)COP([O-])(=O)OCC[N+](C)(C)C	Lipids and lipid-like molecules	Glycerophospholipids	Glycerophosphocholines
Aminoadipic acid	Aminoadipic acid	HMDB0000510	161.0688078	C6H11NO4	92136	37023	C00956	NA	1118-90-7	N[C@@H](CCCC(O)=O)C(O)=O	Organic acids and derivatives	Carboxylic acids and derivatives	Amino acids,peptides,and analogues
2-Isopropylphenyl methylcarbamate	2-Isopropylphenyl methylcarbamate	HMDB0031797	193.1102787	C11H15NO2	17517	38505	C18418	NA	2631-40-5	CN=C(O)OC1=CC=CC=C1C(C)C	Benzenoids	Benzene and substituted derivatives	Cumenes
PC(22:6/20:0)	PC(22:6(4Z,7Z,10Z,13Z,16Z,19Z)/20:0)	HMDB0008734	861.6247553	C50H88NO8P	52923707	NA	NA	NA	NA	CCCCCCCCCCCCCCCCCCCC(=O)O[C@]([H])(COC(=O)CC\C=C/C\C=C/C\C=C/C\C=C/C\C=C/C\C=C/CC)COP([O-])(=O)OCC[N+](C)(C)C	Lipids and lipid-like molecules	Glycerophospholipids	Glycerophosphocholines
Myristic acid	Myristic acid	HMDB0000806	228.2089301	C14H28O2	11005	28875	C06424	196	544-63-8	CCCCCCCCCCCCCC(O)=O	Lipids and lipid-like molecules	Fatty Acyls	Fatty acids and conjugates
Isocitric acid	Isocitric acid	HMDB0000193	192.0270026	C6H8O7	1198	30887	C00311	3328	320-77-4	OC(C(CC(O)=O)C(O)=O)C(O)=O	Organic acids and derivatives	Carboxylic acids and derivatives	Tricarboxylic acids and derivatives
PC(16:1/P-18:1)	PC(16:1(9Z)/P-18:1(9Z))	HMDB0008030	741.5672404	C42H80NO7P	53478699	89668	NA	NA	NA	CCCCCCCC\C=C/CCCCCC\C=C/OC(COC(=O)CCCCCCC\C=C/CCCCCC)COP([O-])(=O)OCC[N+](C)(C)C	Lipids and lipid-like molecules	Glycerophospholipids	Glycerophosphocholines
Picrotin	Picrotin	HMDB0240279	310.1052529	C15H18O7	3032291	NA	C09528	NA	NA	[H][C@@]12C[C@@]3(O)C4[C@@H](C(OC4=O)[C@@]4([H])OC(=O)[C@]1(O2)[C@@]34C)C(C)(C)O	Organoheterocyclic compounds	Furopyrans	NA
PC(20:1/15:0)	PC(20:1(11Z)/15:0)	HMDB0008297	773.5934552	C43H84NO8P	52923097	NA	NA	NA	NA	CCCCCCCCCCCCCCC(=O)O[C@]([H])(COC(=O)CCCCCCCCC\C=C/CCCCCCCC)COP([O-])(=O)OCC[N+](C)(C)C	Lipids and lipid-like molecules	Glycerophospholipids	Glycerophosphocholines
PC(P-18:1/22:5)	PC(P-18:1/22:5)	HMDB0011293	817.5985406	C48H84NO7P	53480777	NA	NA	NA	NA	CCCCCC\C=C/CCCCCCCC\C=C/OC[C@]([H])(COP([O-])(=O)OCC[N+](C)(C)C)OC(=O)CC\C=C/C\C=C/C\C=C/C\C=C/C\C=C/CCCCC	Lipids and lipid-like molecules	Glycerophospholipids	Glycerophosphocholines
Phenmetrazine	Phenmetrazine	HMDB0014968	177.1153641	C11H15NO	4762	8067	C07432	NA	134-49-6	CC1NCCOC1C1=CC=CC=C1	Organoheterocyclic compounds	Oxazinanes	Morpholines
Ectoine	Ectoine	HMDB0240650	142.0742276	C6H10N2O2	NA	27592	C06231	NA	96702-03-3	CC1=NCC[C@H](N1)C(O)=O	Organic acids and derivatives	Carboxylic acids and derivatives	Amino acids,peptides,and analogues
8-Hydroxyguanosine	8-Hydroxyguanosine	HMDB0002044	299.0865832	C10H13N5O6	65131	1177182	NA	NA	3868-31-3	NC1=NC2=C(NC(=O)N2[C@@H]2O[C@H](CO)[C@@H](O)[C@H]2O)C(=O)N1	Nucleosides,nucleotides,and analogues	Purine nucleosides	NA
1,3,5,11-Bisabolatetraen-10-one	1,3,5,11-Bisabolatetraen-10-one	HMDB0036108	216.1514153	C15H20O	71413571	NA	NA	NA	76760-39-9	CC(CCC(=O)C(C)=C)C1=CC=C(C)C=C1	Lipids and lipid-like molecules	Prenol lipids	Sesquiterpenoids
2,6-Dimethylpyrazine	2,6-Dimethylpyrazine	HMDB0035248	108.0687483	C6H8N2	7938	NA	NA	NA	108-50-9	CC1=CN=CC(C)=N1	Organoheterocyclic compounds	Diazines	Pyrazines
PC(14:0/14:0)	PC(14:0/14:0)	HMDB0007866	677.4995548	C36H72NO8P	5459377	45240	NA	NA	18194-24-6	[H][C@@](COC(=O)CCCCCCCCCCCCC)(COP([O-])(=O)OCC[N+](C)(C)C)OC(=O)CCCCCCCCCCCCC	Lipids and lipid-like molecules	Glycerophospholipids	Glycerophosphocholines
3-Sulfinoalanine	3-Sulfinoalanine	HMDB0000996	153.0095784	C3H7NO4S	1549098	16345	C00606	NA	1115-65-7	N[C@@H](CS(O)=O)C(O)=O	Organic acids and derivatives	Carboxylic acids and derivatives	Amino acids,peptides,and analogues
N,N-Dimethylsphingosine	N,N-Dimethylsphingosine	HMDB0013645	327.3137296	C20H41NO2	5282309	78759	C13914	NA	122314-67-4	CCCCCCCCCCCCC\C=C\[C@@H](O)[C@H](CO)N(C)C	Organic nitrogen compounds	Organonitrogen compounds	Amines
1,6-Dihydroxy-3,7-dimethoxy-2-(3-methyl-2-butenyl)-8-(3-hydroxy-3-methyl-1E-butenyl)-xanthone	1,6-Dihydroxy-3,7-dimethoxy-2-(3-methyl-2-butenyl)-8-(3-hydroxy-3-methyl-1E-butenyl)-xanthone	HMDB0039914	440.1835033	C25H28O7	5319262	NA	NA	NA	NA	COC1=CC2=C(C(O)=C1CC=C(C)C)C(=O)C1=C(\C=C\C(C)(C)O)C(OC)=C(O)C=C1O2	Organoheterocyclic compounds	Benzopyrans	1-benzopyrans
Acetylcholine	Acetylcholine	HMDB0000895	146.1181038	C7H16NO2	187	15355	C01996	57	51-84-3	CC(=O)OCC[N+](C)(C)C	Organic nitrogen compounds	Organonitrogen compounds	Quaternary ammonium salts
(Z)-Resveratrol	(Z)-Resveratrol	HMDB0034118	228.0786442	C14H12O3	1548910	36002	NA	NA	61434-67-1	[H]\C(=C(/[H])C1=CC(O)=CC(O)=C1)C1=CC=C(O)C=C1	Phenylpropanoids and polyketides	Stilbenes	NA
5-Methylcytidine	5-Methylcytidine	HMDB0000982	257.1011706	C10H15N3O5	92918	20607	NA	5919	2140-61-6	CC1=CN([C@@H]2O[C@H](CO)[C@@H](O)[C@H]2O)C(=O)N=C1N	Nucleosides,nucleotides,and analogues	Pyrimidine nucleosides	NA
L-Methionine	L-Methionine	HMDB0000696	149.0510493	C5H11NO2S	6137	16643	C00073	5664	63-68-3	CSCC[C@H](N)C(O)=O	Organic acids and derivatives	Carboxylic acids and derivatives	Amino acids,peptides,and analogues
(Z,Z)-2,9,16-Heptadecatriene-4,6-diyn-8-ol	(Z,Z)-2,9,16-Heptadecatriene-4,6-diyn-8-ol	HMDB0032674	242.1670653	C17H22O	131751280	172482	NA	NA	13894-72-9	C\C=C/C#CC#CC(O)\C=C\CCCCCC=C	Lipids and lipid-like molecules	Fatty Acyls	Fatty alcohols
Dimethylethanolamine	Dimethylethanolamine	HMDB0032231	89.08406398	C4H11NO	7902	271436	C04308	NA	108-01-0	CN(C)CCO	Organic nitrogen compounds	Organonitrogen compounds	Amines
DL-Phenylalanine	D-Phenylalanine	HMDB0250791	165.0789786	C9H11NO2	NA	28044	C02265	NA	NA	NC(CC1=CC=CC=C1)C(O)=O	Organic acids and derivatives	Carboxylic acids and derivatives	Amino acids,peptides,and analogues
N-acetyl-alpha-D-galactosamine 1-phosphate	N-acetyl-alpha-D-galactosamine 1-phosphate	HMDB0059626	301.0562676	C8H16NO9P	4369589	44313	C18060	NA	NA	CC(O)=N[C@@H]1[C@@H](O)[C@@H](O)[C@@H](CO)O[C@@H]1OP(O)(O)=O	Organic oxygen compounds	Organooxygen compounds	Carbohydrates and carbohydrate conjugates
Catechin	Catechin	HMDB0002780	290.0790382	C15H14O6	9064	15600	C17590	3419	154-23-4	O[C@H]1CC2=C(O)C=C(O)C=C2O[C@@H]1C1=CC(O)=C(O)C=C1	Phenylpropanoids and polyketides	Flavonoids	Flavans
2-O-(5,8,11,14,17-Eicosapentaenoyl)-1-O-hexadecylglycero-3-phosphocholine	PC(O-16:0/20:5(5Z,8Z,11Z,14Z,17Z))	HMDB0039528	765.5672409	C44H80NO7P	10485310	86437	NA	NA	132196-28-2	CCCCCCCCCCCCCCCCOC[C@H](COP([O-])(=O)OCC[N+](C)(C)C)OC(=O)CCC\C=C/C\C=C/C\C=C/C\C=C/C\C=C/CC	Lipids and lipid-like molecules	Glycerophospholipids	Glycerophosphocholines
cis-5-Tetradecenoylcarnitine	cis-5-Tetradecenoylcarnitine	HMDB0002014	369.2879087	C21H39NO4	22833575	73060	NA	6437	835598-21-5	CCCCCCCC\C=C/CCCC(=O)OC(CC([O-])=O)C[N+](C)(C)C	Lipids and lipid-like molecules	Fatty Acyls	Fatty acid esters
Hypoxanthine	Hypoxanthine	HMDB0000157	136.0385108	C5H4N4O	790	17368	C00262	83	68-94-0	OC1=NC=NC2=C1NC=N2	Organoheterocyclic compounds	Imidazopyrimidines	Purines and purine derivatives
2-Methoxy-3-methylpyrazine	2-Methoxy-3-methylpyrazine	HMDB0031852	124.0636629	C6H8N2O	17898	NA	NA	NA	NA	COC1=C(C)N=CC=N1	Organoheterocyclic compounds	Diazines	Pyrazines
N-Acetylhistamine	N-Acetylhistamine	HMDB0013253	153.090212	C7H11N3O	69602	28483	C05135	NA	673-49-4	CC(=O)NCCC1=CN=CN1	Organic acids and derivatives	Carboxylic acids and derivatives	Carboxylic acid derivatives
Pentadecanoic acid	Pentadecanoic acid	HMDB0000826	242.2245802	C15H30O2	13849	42504	C16537	5789	1002-84-2	CCCCCCCCCCCCCCC(O)=O	Lipids and lipid-like molecules	Fatty Acyls	Fatty acids and conjugates
3,3-Bisjuglone	3,3-Bisjuglone	HMDB0033936	346.0477381	C20H10O6	329584	NA	NA	NA	61836-43-9	OC1=CC=CC2=C1C(=O)C(=CC2=O)C1=CC(=O)C2=C(C(O)=CC=C2)C1=O	Benzenoids	Naphthalenes	Naphthoquinones
Fonsecin	Fonsecin	HMDB0034124	290.0790382	C15H14O6	216328	64543	NA	NA	3748-39-8	COC1=C2C(O)=C3C(=O)CC(C)(O)OC3=CC2=CC(O)=C1	Organoheterocyclic compounds	Naphthopyrans	Naphthopyranones
N-Acetyllactosamine	N-Acetyllactosamine	HMDB0001542	383.1427606	C14H25NO11	439271	16153	C00611	4231	32181-59-2	CC(=O)N[C@H]1[C@H](O)O[C@H](CO)[C@@H](O[C@@H]2O[C@H](CO)[C@H](O)[C@H](O)[C@H]2O)[C@@H]1O	Organic oxygen compounds	Organooxygen compounds	Carbohydrates and carbohydrate conjugates
Gallic acid	Gallic acid	HMDB0005807	170.0215233	C7H6O5	370	30778	C01424	3295	149-91-7	OC(=O)C1=CC(O)=C(O)C(O)=C1	Benzenoids	Benzene and substituted derivatives	Benzoic acids and derivatives
PC(20:2/20:4)	PC(20:2(11Z,14Z)/20:4(5Z,8Z,11Z,14Z))	HMDB0008345	833.5934552	C48H84NO8P	52923195	NA	NA	NA	NA	CCCCC\C=C/C\C=C/CCCCCCCCCC(=O)OC[C@]([H])(COP([O-])(=O)OCC[N+](C)(C)C)OC(=O)CCC\C=C/C\C=C/C\C=C/C\C=C/CCCCC	Lipids and lipid-like molecules	Glycerophospholipids	Glycerophosphocholines
2-O-Galloylsucrose	2-O-Galloylsucrose	HMDB0039281	494.1271702	C19H26O15	14055563	NA	NA	NA	115713-46-7	OCC1OC(CO)(OC2OC(CO)C(O)C(O)C2OC(=O)C2=CC(O)=C(O)C(O)=C2)C(O)C1O	Benzenoids	Benzene and substituted derivatives	Benzoic acids and derivatives
Dodecanoylcarnitine	Dodecanoylcarnitine	HMDB0002250	344.2795351	C19H38NO4	168381	77086	NA	6573	25518-54-1	CCCCCCCCCCCC(=O)O[C@H](CC(O)=O)C[N+](C)(C)C	Lipids and lipid-like molecules	Fatty Acyls	Fatty acid esters
PC(22:5/P-18:0)	PC(22:5(7Z,10Z,13Z,16Z,19Z)/P-18:0)	HMDB0008719	819.6141906	C48H86NO7P	53479401	NA	NA	NA	NA	CCCCCCCCCCCCCCCC\C=C/OC(COC(=O)CCCCC\C=C/C\C=C/C\C=C/C\C=C/C\C=C/CC)COP([O-])(=O)OCC[N+](C)(C)C	Lipids and lipid-like molecules	Glycerophospholipids	Glycerophosphocholines
1-Aminopropan-2-ol	1-Amino-propan-2-ol	HMDB0012136	75.06841392	C3H9NO	4	19030	C05771	NA	78-96-6	CC(O)CN	Organic nitrogen compounds	Organonitrogen compounds	Amines
11Z-Eicosenoic acid	11Z-Eicosenoic acid	HMDB0002231	310.2871805	C20H38O2	5282768	32425	C16526	6563	5561-99-9	CCCCCCCC\C=C/CCCCCCCCCC(O)=O	Lipids and lipid-like molecules	Fatty Acyls	Fatty acids and conjugates
PS(20:1/15:0)	PS(20:1(11Z)/15:0)	HMDB0112542	775.5363347	C41H78NO10P	52925642	NA	NA	NA	NA	[H][C@](N)(COP(O)(=O)OC[C@@]([H])(COC(=O)CCCCCCCCC\C=C/CCCCCCCC)OC(=O)CCCCCCCCCCCCCC)C(O)=O	Lipids and lipid-like molecules	Glycerophospholipids	Glycerophosphoserines
Enalaprilat	Enalaprilat	HMDB0041886	348.1685219	C18H24N2O5	6917719	4786	C11720	NA	76420-72-9	[H][C@@](C)(N[C@@]([H])(CCC1=CC=CC=C1)C(O)=O)C(=O)N1CCC[C@@]1([H])C(O)=O	Organic acids and derivatives	Carboxylic acids and derivatives	Amino acids,peptides,and analogues
Perilloside A	Perilloside A	HMDB0038706	314.1729386	C16H26O6	73745655	NA	NA	NA	NA	CC(=C)C1CCC(COC2OC(CO)C(O)C(O)C2O)=CC1	Lipids and lipid-like molecules	Prenol lipids	Terpene glycosides
2-Hydroxy-4-(4-methoxyphenyl)-1H-phenalen-1-one	2-Hydroxy-4-(4-methoxyphenyl)-1H-phenalen-1-one	HMDB0041462	302.0942943	C20H14O3	638391	NA	NA	NA	159853-36-8	COC1=CC=C(C=C1)C1=C2C=C(O)C(=O)C3=CC=CC(C=C1)=C23	Benzenoids	Naphthalenes	Phenylnaphthalenes
4-Pyridoxic acid	4-Pyridoxic acid	HMDB0000017	183.0531578	C8H9NO4	6723	17405	C00847	239	82-82-6	CC1=NC=C(CO)C(C(O)=O)=C1O	Organoheterocyclic compounds	Pyridines and derivatives	Pyridinecarboxylic acids and derivatives
PC(22:5/15:0)	PC(22:5(4Z,7Z,10Z,13Z,16Z)/15:0)	HMDB0008658	793.5621551	C45H80NO8P	53479279	NA	C00157	NA	NA	CCCCCCCCCCCCCCC(=O)O[C@]([H])(COC(=O)CC\C=C/C\C=C/C\C=C/C\C=C/C\C=C/CCCCC)COP([O-])(=O)OCC[N+](C)(C)C	Lipids and lipid-like molecules	Glycerophospholipids	Glycerophosphocholines
Inosine diphosphate	IDP	HMDB0003335	428.0134303	C10H14N4O11P2	644173	17808	C00104	6892	86-04-4	O[C@@H]1[C@@H](COP(O)(=O)OP(O)(O)=O)OC([C@@H]1O)N1C=NC2=C1NC=NC2=O	Nucleosides,nucleotides,and analogues	Purine nucleotides	Purine ribonucleotides
Theaflavin	Theaflavin	HMDB0005788	564.1267762	C29H24O12	114777	136609	NA	NA	4670-05-7	O[C@@H]1CC2=C(O)C=C(O)C=C2O[C@@H]1C1=CC(O)=C(O)C2=C(O)C(=O)C=C(C=C12)[C@H]1OC2=C(C[C@H]1O)C(O)=CC(O)=C2	Phenylpropanoids and polyketides	Flavonoids	Flavans
2-O-Methyladenosine	2-O-Methyladenosine	HMDB0004326	281.112404	C11H15N5O4	317398	119928	C04779	NA	2140-79-6	COC1C(O)C(CO)OC1N1C=NC2=C(N)N=CN=C12	Nucleosides,nucleotides,and analogues	Purine nucleosides	NA
3,3,5-Trihydroxy-4-methoxy-6,7-methylenedioxyflavone 3-glucuronide	3,3,5-Trihydroxy-4-methoxy-6,7-methylenedioxyflavone 3-glucuronide	HMDB0038265	520.0853053	C23H20O14	85388342	NA	NA	NA	NA	COC1=C(O)C=C(C=C1)C1=C(OC2OC(C(O)C(O)C2O)C(O)=O)C(=O)C2=C(O)C3=C(OCO3)C=C2O1	Phenylpropanoids and polyketides	Flavonoids	Flavonoid glycosides
Salicin	Salicin	HMDB0003546	286.1052529	C13H18O7	439503	17814	C01451	6948	138-52-3	OC[C@H]1O[C@@H](OC2=C(CO)C=CC=C2)[C@H](O)[C@@H](O)[C@@H]1O	Organic oxygen compounds	Organooxygen compounds	Carbohydrates and carbohydrate conjugates
PC(20:4/14:0)	PC(20:4(5Z,8Z,11Z,14Z)/14:0)	HMDB0008426	753.5308549	C42H76NO8P	52923275	88884	C00157	NA	NA	CCCCCCCCCCCCCC(=O)O[C@]([H])(COC(=O)CCC\C=C/C\C=C/C\C=C/C\C=C/CCCCC)COP([O-])(=O)OCC[N+](C)(C)C	Lipids and lipid-like molecules	Glycerophospholipids	Glycerophosphocholines
DL-Glutamate	DL-Glutamate	HMDB0060475	147.0531578	C5H9NO4	611	18237	C00302	NA	NA	NC(CCC(O)=O)C(O)=O	Organic acids and derivatives	Carboxylic acids and derivatives	Amino acids,peptides,and analogues
Galactosylsphingosine	Galactosylsphingosine	HMDB0000648	461.3352529	C24H47NO7	5280458	16874	C01747	5620	2238-90-6	CCCCCCCCCCCCC\C=C\[C@@H](O)[C@@H](N)CO[C@@H]1O[C@H](CO)[C@H](O)[C@H](O)[C@H]1O	Lipids and lipid-like molecules	Sphingolipids	Glycosphingolipids
2-Hydroxypropyl glucosinolate	2-Hydroxypropyl glucosinolate	HMDB0038428	377.0450372	C10H19NO10S2	131752372	NA	NA	NA	76265-21-9	CC(O)C\C(SC1OC(CO)C(O)C(O)C1O)=N/OS(O)(=O)=O	Organic oxygen compounds	Organooxygen compounds	Carbohydrates and carbohydrate conjugates
PG(18:0/16:1)	PG(18:0/16:1(9Z))	HMDB0010601	748.5254352	C40H77O10P	52927152	89270	NA	NA	NA	[H][C@](O)(CO)COP(O)(=O)OC[C@@]([H])(COC(=O)CCCCCCCCCCCCCCCCC)OC(=O)CCCCCCC\C=C/CCCCCC	Lipids and lipid-like molecules	Glycerophospholipids	Glycerophosphoglycerols
Saccharin	Saccharin	HMDB0029723	182.9990137	C7H5NO3S	5143	32111	C12283	NA	81-07-2	OC1=NS(=O)(=O)C2=CC=CC=C12	Organoheterocyclic compounds	Benzothiazoles	NA
O-Phospho-L-threonine	O-Phosphothreonine	HMDB0011185	199.0245736	C4H10NO6P	3246323	37525	C12147	NA	1114-81-4	C[C@@H](OP(O)(O)=O)[C@H](N)C(O)=O	Organic acids and derivatives	Carboxylic acids and derivatives	Amino acids,peptides,and analogues
Eicosadienoic acid	Eicosadienoic acid	HMDB0005060	308.2715304	C20H36O2	6439848	73731	C16525	NA	5598-38-9	CCCCC\C=C/C\C=C/CCCCCCCCCC(O)=O	Lipids and lipid-like molecules	Fatty Acyls	Fatty acids and conjugates
Tetrahydroharmol	Tetrahydroharmol	HMDB0029835	202.1106131	C12H14N2O	368982	114202	NA	NA	17952-75-9	CC1NCCC2=C1NC1=C2C=CC(O)=C1	Alkaloids and derivatives	Harmala alkaloids	NA
PS(16:0/16:0)	PS(16:0/16:0)	HMDB0000614	735.5050346	C38H74NO10P	9547090	84523	NA	NA	40290-42-4	CCCCCCCCCCCCCCCC(=O)OC[C@H](COP(O)(=O)OC[C@H](N)C(O)=O)OC(=O)CCCCCCCCCCCCCCC	Lipids and lipid-like molecules	Glycerophospholipids	Glycerophosphoserines
NG,NG-dimethyl-L-arginine	Asymmetric dimethylarginine	HMDB0001539	202.1429758	C8H18N4O2	123831	17929	C03626	6309	30315-93-6	N[C@@H](CCC\N=C(/N)N(C)C)C(O)=O	Organic acids and derivatives	Carboxylic acids and derivatives	Amino acids,peptides,and analogues
Ribitol	Ribitol	HMDB0000508	152.0684735	C5H12O5	NA	15963	C00474	316	488-81-3	OC[C@H](O)[C@H](O)[C@H](O)CO	Organic oxygen compounds	Organooxygen compounds	Carbohydrates and carbohydrate conjugates
Pyridoxal	Pyridoxal	HMDB0001545	167.0582432	C8H9NO3	1050	17310	C00250	6312	66-72-8	CC1=NC=C(CO)C(C=O)=C1O	Organoheterocyclic compounds	Pyridines and derivatives	Pyridine carboxaldehydes
3,5-Dichloro-4-hydroxy-2-methoxy-6-methylbenzoic acid	3,5-Dichloro-4-hydroxy-2-methoxy-6-methylbenzoic acid	HMDB0033822	249.9799642	C9H8Cl2O4	21724963	NA	NA	NA	4101-80-8	COC1=C(Cl)C(O)=C(Cl)C(C)=C1C(O)=O	Benzenoids	Benzene and substituted derivatives	Benzoic acids and derivatives
LysoPI(18:0/0:0)	LysoPI(18:0/0:0)	HMDB0240261	600.3274637	C27H53O12P	NA	83054	NA	NA	327620-46-2	CCCCCCCCCCCCCCCCCC(=O)OC[C@@H](O)COP(O)(=O)O[C@H]1[C@H](O)[C@@H](O)[C@H](O)[C@@H](O)[C@H]1O	Lipids and lipid-like molecules	Glycerophospholipids	Glycerophosphoinositols
3-Aminocaproic acid	3-Aminocaproic acid	HMDB0029168	131.0946287	C6H13NO2	5275645	173525	NA	NA	NA	CCCC(N)CC(O)=O	Organic acids and derivatives	Carboxylic acids and derivatives	Amino acids,peptides,and analogues
12-Hydroxydodecanoic acid	12-Hydroxydodecanoic acid	HMDB0002059	216.1725446	C12H24O3	79034	39567	C08317	6465	505-95-3	OCCCCCCCCCCCC(O)=O	Organic acids and derivatives	Hydroxy acids and derivatives	Medium-chain hydroxy acids and derivatives
D-Myo-inositol 4-phosphate	D-myo-Inositol 4-phosphate	HMDB0001313	260.0297185	C6H13O9P	NA	18384	C03546	6151	69256-52-6	O[C@@H]1[C@H](O)[C@H](O)[C@@H](OP(O)(O)=O)[C@H](O)[C@H]1O	Organic oxygen compounds	Organooxygen compounds	Alcohols and polyols
D-Citrulline	D-Citrulline	HMDB0250742	175.0956913	C6H13N3O3	833	18211	NA	NA	NA	NC(CCCNC(N)=O)C(O)=O	Organic acids and derivatives	Carboxylic acids and derivatives	Amino acids,peptides,and analogues
Kynurenic acid	Kynurenic acid	HMDB0000715	189.0425931	C10H7NO3	3845	18344	C01717	5683	492-27-3	OC(=O)C1=CC(=O)C2=CC=CC=C2N1	Organoheterocyclic compounds	Quinolines and derivatives	Quinoline carboxylic acids
Cytidine monophosphate N-acetylneuraminic acid	Cytidine 5-monophosphate-N-acetylneuraminic acid	HMDB0001176	614.1472675	C20H31N4O16P	448209	16556	C00128	NA	3063-71-6	[H][C@]1(O[C@](C[C@H](O)[C@H]1NC(C)=O)(OP(O)(=O)OC[C@H]1O[C@H]([C@H](O)[C@@H]1O)N1C=CC(N)=NC1=O)C(O)=O)[C@H](O)[C@H](O)CO	Nucleosides,nucleotides,and analogues	Pyrimidine nucleotides	Pyrimidine nucleotide sugars
PC(P-18:1/20:5)	PC(P-18:1/20:5)	HMDB0011288	789.5672404	C46H80NO7P	53480767	89926	NA	NA	NA	CCCCCC\C=C/CCCCCCCC\C=C/OC[C@]([H])(COP([O-])(=O)OCC[N+](C)(C)C)OC(=O)CCC\C=C/C\C=C/C\C=C/C\C=C/C\C=C/CC	Lipids and lipid-like molecules	Glycerophospholipids	Glycerophosphocholines
N-(2-Furoyl)glycine	2-Furoylglycine	HMDB0000439	169.0375077	C7H7NO4	21863	82912	NA	5428	5657-19-2	OC(=O)CNC(=O)C1=CC=CO1	Organic acids and derivatives	Carboxylic acids and derivatives	Amino acids,peptides,and analogues
L-Valine	L-Valine	HMDB0000883	117.0789786	C5H11NO2	6287	16414	C00183	5842	72-18-4	CC(C)[C@H](N)C(O)=O	Organic acids and derivatives	Carboxylic acids and derivatives	Amino acids,peptides,and analogues
Chondroitin	Chondroitin	HMDB0000629	NA	(C14H21NO11)nH2O	14389182	16137	C00401	NA	9007-27-6	[H]O[C@@H]1O[C@H](CO)[C@H](O)[C@H](O[C@@H]2O[C@@H]([C@@H](O)[C@H](O)[C@H]2O)C(O)=O)[C@H]1NC(C)=O	Organic oxygen compounds	Organooxygen compounds	Carbohydrates and carbohydrate conjugates
L-Threonic acid	Threonic acid	HMDB0000943	136.0371734	C4H8O5	5460407	15908	C01620	NA	7306-96-9	OC[C@H](O)[C@@H](O)C(O)=O	Organic oxygen compounds	Organooxygen compounds	Carbohydrates and carbohydrate conjugates
N-[(4E,8Z)-1,3-dihydroxyoctadeca-4,8-dien-2-yl]hexadecanamide 1-glucoside	N-[(4E,8Z)-1,3-dihydroxyoctadeca-4,8-dien-2-yl]hexadecanamide 1-glucoside	HMDB0034623	697.5492684	C40H75NO8	14522366	NA	NA	NA	127842-89-1	CCCCCCCCCCCCCCCC(=O)NC(COC1OC(CO)C(O)C(O)C1O)C(O)\C=C\CC\C=C\CCCCCCCCC	Lipids and lipid-like molecules	Prenol lipids	Terpene glycosides
Acetylhomoserine	Acetylhomoserine	HMDB0029423	161.0688078	C6H11NO4	528	7671	NA	NA	7540-67-2	CC(=O)OCCC(N)C(O)=O	Organic acids and derivatives	Carboxylic acids and derivatives	Amino acids,peptides,and analogues
D-1-Piperideine-2-carboxylic acid	1-Piperideine-2-carboxylic acid	HMDB0001084	127.0633285	C6H9NO2	1194	30912	C04092	5992	2756-89-0	OC(=O)C1=NCCCC1	Organoheterocyclic compounds	Pyridines and derivatives	Hydropyridines
2-Acetylpyrazine	2-Acetylpyrazine	HMDB0031861	122.0480128	C6H6N2O	30914	145236	NA	NA	22047-25-2	CC(=O)C1=CN=CC=N1	Organic oxygen compounds	Organooxygen compounds	Carbonyl compounds
Pyrrolidonecarboxylic acid	Pyroglutamic acid	HMDB0000267	129.0425931	C5H7NO3	7405	18183	C01879	NA	98-79-3	OC(=O)[C@@H]1CCC(=O)N1	Organic acids and derivatives	Carboxylic acids and derivatives	Amino acids,peptides,and analogues
Thyrotropin releasing hormone	Thyrotropin releasing hormone	HMDB0060080	362.1702532	C16H22N6O4	638678	35940	C03958	NA	NA	[H][C@@](CC1=CN=CN1)(NC(=O)[C@]1([H])CCC(=O)N1)C(=O)N1CCC[C@@]1([H])C(N)=O	Lipids and lipid-like molecules	Steroids and steroid derivatives	Estrane steroids
beta-D-Glucosamine	beta-D-Glucosamine	HMDB0030091	179.0793725	C6H13NO5	441477	28393	C08349	NA	14257-69-3	N[C@H]1[C@H](O)O[C@H](CO)[C@@H](O)[C@@H]1O	Organic oxygen compounds	Organooxygen compounds	Carbohydrates and carbohydrate conjugates
Adrenic acid	Adrenic acid	HMDB0002226	332.2715304	C22H36O2	5497181	53487	C16527	6560	28874-58-0	CCCCC\C=C/C\C=C/C\C=C/C\C=C/CCCCCC(O)=O	Lipids and lipid-like molecules	Fatty Acyls	Fatty acids and conjugates
Asiminocin	Asiminocin	HMDB0031777	622.4808545	C37H66O7	85091006	NA	NA	NA	174693-31-3	CCCCC(O)CCCCCC(O)C1CCC(O1)C1CCC(O1)C(O)CCCCCCCCCCCCC1=CC(C)OC1=O	Lipids and lipid-like molecules	Fatty Acyls	Fatty alcohols
(R)-2,7-Dihydroxy-2H-1,4-benzoxazin-3(4H)-one	(R)-2,7-Dihydroxy-2H-1,4-benzoxazin-3(4H)-one	HMDB0038054	181.0375077	C8H7NO4	11074014	NA	NA	NA	NA	OC1OC2=C(NC1=O)C=CC(O)=C2	Organoheterocyclic compounds	Benzoxazines	Benzoxazinones
4-Amino-2-methyl-1-naphthol	4-Amino-2-methyl-1-naphthol	HMDB0032887	173.084064	C11H11NO	6754	NA	NA	NA	83-70-5	CC1=C(O)C2=CC=CC=C2C(N)=C1	Benzenoids	Naphthalenes	Naphthols and derivatives
cis-Goniothalamicin	cis-Goniothalamicin	HMDB0041523	596.4652044	C35H64O7	357928	NA	NA	NA	172586-14-0	CCCCCCCCCCCCCCC(O)C1CCC(O1)C(O)CCC(O)CCCCCC(O)CC1=CC(C)OC1=O	Lipids and lipid-like molecules	Fatty Acyls	Fatty alcohols
Batatasin III	Batatasin III	HMDB0030636	244.1099444	C15H16O3	10466989	576152	NA	NA	56684-87-8	COC1=CC(CCC2=CC(O)=CC=C2)=CC(O)=C1	Phenylpropanoids and polyketides	Stilbenes	NA
Histidinyl-Cysteine	Histidinyl-Cysteine	HMDB0304780	258.078661	C9H14N4O3S	21839149	174374	NA	NA	NA	NC(CC1=CN=CN1)C(O)=NC(CS)C(O)=O	Organic acids and derivatives	Carboxylic acids and derivatives	Amino acids,peptides,and analogues
PC(18:0/20:5)	PC(18:0/20:5(5Z,8Z,11Z,14Z,17Z))	HMDB0008050	807.5778051	C46H82NO8P	24778860	NA	NA	NA	NA	CCCCCCCCCCCCCCCCCC(=O)OC[C@]([H])(COP([O-])(=O)OCC[N+](C)(C)C)OC(=O)CCC\C=C/C\C=C/C\C=C/C\C=C/C\C=C/CC	Lipids and lipid-like molecules	Glycerophospholipids	Glycerophosphocholines
N-Methylsalsolinol	(S)-N-Methylsalsolinol	HMDB0003892	193.1102787	C11H15NO2	124148	NA	NA	NA	53622-85-8	C[C@@H]1N(C)CCC2=CC(O)=C(O)C=C12	Organoheterocyclic compounds	Tetrahydroisoquinolines	NA
Acrylamide	Acrylamide	HMDB0004296	71.03711379	C3H5NO	6579	28619	C01659	NA	79-06-1	NC(=O)C=C	Organic acids and derivatives	Carboximidic acids and derivatives	Carboximidic acids
PC(15:0/14:1)	PC(15:0/14:1(9Z))	HMDB0007933	689.4995548	C37H72NO8P	52922304	NA	NA	NA	NA	CCCCCCCCCCCCCCC(=O)OC[C@]([H])(COP([O-])(=O)OCC[N+](C)(C)C)OC(=O)CCCCCCC\C=C/CCCC	Lipids and lipid-like molecules	Glycerophospholipids	Glycerophosphocholines
Leonuriside A	Leonuriside A	HMDB0031721	332.1107322	C14H20O9	14237625	169679	NA	NA	121748-12-7	COC1=CC(O)=CC(OC)=C1OC1OC(CO)C(O)C(O)C1O	Organic oxygen compounds	Organooxygen compounds	Carbohydrates and carbohydrate conjugates
Glyceraldehyde 3-phosphate	Glyceraldehyde 3-phosphate	HMDB0001112	169.9980245	C3H7O6P	439168	29052	C00118	NA	591-57-1	O[C@H](COP(O)(O)=O)C=O	Organic oxygen compounds	Organooxygen compounds	Carbohydrates and carbohydrate conjugates
Miscanthoside	Miscanthoside	HMDB0029544	450.1162115	C21H22O11	13254471	NA	NA	NA	38965-51-4	OCC1OC(OC2=CC3=C(C(=O)CC(O3)C3=CC=C(O)C(O)=C3)C(O)=C2)C(O)C(O)C1O	Benzenoids	Benzene and substituted derivatives	Benzoic acids and derivatives
L-2-Amino-4-methylenepentanedioic acid	L-2-Amino-4-methylenepentanedioic acid	HMDB0029433	159.0531578	C6H9NO4	96407	48029	C00651	NA	16804-57-2	NC(CC(=C)C(O)=O)C(O)=O	Organic acids and derivatives	Carboxylic acids and derivatives	Amino acids,peptides,and analogues
Indole-3-carboxylic acid	Indole-3-carboxylic acid	HMDB0003320	161.0476785	C9H7NO2	69867	24809	C19837	3795	771-50-6	OC(=O)C1=CNC2=CC=CC=C12	Organoheterocyclic compounds	Indoles and derivatives	Indolecarboxylic acids and derivatives
Benzoic acid	Benzoic acid	HMDB0001870	122.0367794	C7H6O2	243	30746	C00180	1297	65-85-0	OC(=O)C1=CC=CC=C1	Benzenoids	Benzene and substituted derivatives	Benzoic acids and derivatives
Isolinderanolide	Isolinderanolide	HMDB0038105	336.266445	C21H36O3	24991154	166559	NA	NA	139559-06-1	CCCCCCCCCCCCCCC\C=C1\C(O)C(=C)OC1=O	Organoheterocyclic compounds	Tetrahydrofurans	NA
Allixin	Allixin	HMDB0040705	226.1205091	C12H18O4	86374	NA	NA	NA	125263-70-9	CCCCCC1=C(O)C(=O)C(OC)=C(C)O1	Organoheterocyclic compounds	Pyrans	Pyranones and derivatives
SM(d17:1/24:0)	SM(d17:1/24:0)	HMDB0011695	800.6771257	C46H93N2O6P	52931213	NA	NA	NA	122002-27-1	[H][C@@](COP([O-])(=O)OCC[N+](C)(C)C)(NC(=O)CCCCCCCCCCCCCCCCCCCCCCC)[C@H](O)\C=C\CCCCCCCCCCCC	Lipids and lipid-like molecules	Sphingolipids	Phosphosphingolipids
5-Aminopentanamide	5-Aminopentanamide	HMDB0012176	116.094963	C5H12N2O	439358	18120	C00990	NA	13023-70-6	NCCCCC(N)=O	Organic acids and derivatives	Carboxylic acids and derivatives	Amino acids,peptides,and analogues
PS(20:1/20:1)	PS(20:1(11Z)/20:1(11Z))	HMDB0112552	843.598935	C46H86NO10P	52925969	NA	NA	NA	NA	[H][C@](N)(COP(O)(=O)OC[C@@]([H])(COC(=O)CCCCCCCCC\C=C/CCCCCCCC)OC(=O)CCCCCCCCC\C=C/CCCCCCCC)C(O)=O	Lipids and lipid-like molecules	Glycerophospholipids	Glycerophosphoserines
1-(sn-Glycero-3-phospho)-1D-myo-inositol	Glycerophosphoinositol	HMDB0011649	334.066498	C9H19O11P	NA	18321	C01225	NA	129830-95-1	OC[C@@H](O)COP(O)(=O)O[C@H]1[C@H](O)[C@@H](O)[C@H](O)[C@@H](O)[C@H]1O	Lipids and lipid-like molecules	Glycerophospholipids	Glycerophosphoinositols
Dodecanoic acid	Dodecanoic acid	HMDB0000638	200.17763	C12H24O2	3893	30805	C02679	5611	143-07-7	CCCCCCCCCCCC(O)=O	Lipids and lipid-like molecules	Fatty Acyls	Fatty acids and conjugates
Adenosine 5-diphosphate	ADP	HMDB0001341	427.0294147	C10H15N5O10P2	6022	16761	C00008	6175	58-64-0	NC1=NC=NC2=C1N=CN2[C@@H]1O[C@H](COP(O)(=O)OP(O)(O)=O)[C@@H](O)[C@H]1O	Nucleosides,nucleotides,and analogues	Purine nucleotides	Purine ribonucleotides
6-Chloro-N-(1-methylethyl)-1,3,5-triazine-2,4-diamine	6-Chloro-N-(1-methylethyl)-1,3,5-triazine-2,4-diamine	HMDB0033249	187.0624731	C6H10ClN5	22563	28212	C06559	NA	6190-65-4	CC(C)NC1=NC(N)=NC(Cl)=N1	Organoheterocyclic compounds	Triazines	Aminotriazines
Gluconolactone	Gluconolactone	HMDB0000150	178.0477381	C6H10O6	7027	16217	C00198	353	90-80-2	OC[C@H]1OC(=O)[C@H](O)[C@@H](O)[C@@H]1O	Organic oxygen compounds	Organooxygen compounds	Carbohydrates and carbohydrate conjugates
3,3,45-Tetrahydroxystilbene	3,3,45-Tetrahydroxystilbene	HMDB0004215	244.0735589	C14H12O4	667639	28814	C05901	NA	10083-24-6	OC1=CC(\C=C\C2=CC(O)=C(O)C=C2)=CC(O)=C1	Phenylpropanoids and polyketides	Stilbenes	NA
Morpholine	Morpholine	HMDB0031581	87.06841392	C4H9NO	8083	34856	C14452	NA	110-91-8	C1COCCN1	Organoheterocyclic compounds	Oxazinanes	Morpholines
PC(18:3/18:0)	PC(18:3(6Z,9Z,12Z)/18:0)	HMDB0008168	783.5778051	C44H82NO8P	52922781	89548	NA	NA	NA	CCCCCCCCCCCCCCCCCC(=O)O[C@]([H])(COC(=O)CCCC\C=C/C\C=C/C\C=C/CCCCC)COP([O-])(=O)OCC[N+](C)(C)C	Lipids and lipid-like molecules	Glycerophospholipids	Glycerophosphocholines
Adenosine	Adenosine	HMDB0000050	267.0967539	C10H13N5O4	60961	16335	C00212	86	58-61-7	NC1=C2N=CN([C@@H]3O[C@H](CO)[C@@H](O)[C@H]3O)C2=NC=N1	Nucleosides,nucleotides,and analogues	Purine nucleosides	NA
5-Hydroxy-N-formylkynurenine	5-Hydroxy-N-formylkynurenine	HMDB0004086	252.0746215	C11H12N2O5	440744	2065	C05648	NA	NA	NC(CC(=O)C1=C(NC=O)C=CC(O)=C1)C(O)=O	Organic oxygen compounds	Organooxygen compounds	Carbonyl compounds
N-Acetyl-7-O-acetylneuraminic acid	N-Acetyl-7-O-acetylneuraminic acid	HMDB0000785	351.1165459	C13H21NO10	12315523	NA	C04016	5751	18529-63-0	CC(=O)N[C@@H]1[C@@H](O)C[C@](O)(O[C@H]1[C@H](OC(C)=O)[C@H](O)CO)C(O)=O	Organic oxygen compounds	Organooxygen compounds	Carbohydrates and carbohydrate conjugates
PC(20:4/20:3)	PC(20:4(5Z,8Z,11Z,14Z)/20:3(5Z,8Z,11Z))	HMDB0008441	831.5778051	C48H82NO8P	53479035	NA	NA	NA	NA	CCCCCCCC\C=C/C\C=C/C\C=C/CCCC(=O)O[C@]([H])(COC(=O)CCC\C=C/C\C=C/C\C=C/C\C=C/CCCCC)COP([O-])(=O)OCC[N+](C)(C)C	Lipids and lipid-like molecules	Glycerophospholipids	Glycerophosphocholines
PC(22:6/22:6)	PC(22:6(4Z,7Z,10Z,13Z,16Z,19Z)/22:6(4Z,7Z,10Z,13Z,16Z,19Z))	HMDB0008748	877.5621551	C52H80NO8P	24779134	NA	C00157	NA	NA	CC\C=C/C\C=C/C\C=C/C\C=C/C\C=C/C\C=C/CCC(=O)OC[C@]([H])(COP([O-])(=O)OCC[N+](C)(C)C)OC(=O)CC\C=C/C\C=C/C\C=C/C\C=C/C\C=C/C\C=C/CC	Lipids and lipid-like molecules	Glycerophospholipids	Glycerophosphocholines
L-Ascorbic acid	Ascorbic acid	HMDB0000044	176.032088	C6H8O6	NA	29073	C00072	NA	50-81-7	[H][C@@]1(OC(=O)C(O)=C1O)[C@@H](O)CO	Organoheterocyclic compounds	Dihydrofurans	Furanones
D-Glutamine	D-Glutamine	HMDB0003423	146.0691422	C5H10N2O3	145815	17061	C00819	6926	5959-95-5	N[C@H](CCC(N)=O)C(O)=O	Organic acids and derivatives	Carboxylic acids and derivatives	Amino acids,peptides,and analogues
L-Glutamic acid	L-Glutamic acid	HMDB0000148	147.0531578	C5H9NO4	33032	16015	C00025	NA	56-86-0	N[C@@H](CCC(O)=O)C(O)=O	Organic acids and derivatives	Carboxylic acids and derivatives	Amino acids,peptides,and analogues
Pristanic acid	Pristanic acid	HMDB0000795	298.2871805	C19H38O2	123929	51340	NA	5760	1189-37-3	CC(C)CCCC(C)CCCC(C)CCCC(C)C(O)=O	Lipids and lipid-like molecules	Prenol lipids	Diterpenoids
Taurine	Taurine	HMDB0000251	125.0146638	C2H7NO3S	1123	15891	C00245	31	107-35-7	NCCS(O)(=O)=O	Organic acids and derivatives	Organic sulfonic acids and derivatives	Organosulfonic acids and derivatives
2-Oxovaleric acid	2-Oxovaleric acid	HMDB0001865	116.0473441	C5H8O3	74563	33033	C06255	NA	1821-02-9	CCCC(=O)C(O)=O	Organic acids and derivatives	Keto acids and derivatives	Short-chain keto acids and derivatives
PC(22:5/20:4)	PC(22:5(4Z,7Z,10Z,13Z,16Z)/20:4(5Z,8Z,11Z,14Z))	HMDB0008673	855.5778051	C50H82NO8P	53479309	NA	NA	NA	NA	[H][C@@](COC(=O)CC\C=C/C\C=C/C\C=C/C\C=C/C\C=C/CCCCC)(COP([O-])(=O)OCC[N+](C)(C)C)OC(=O)CCC\C=C/C\C=C/C\C=C/C\C=C/CCCCC	Lipids and lipid-like molecules	Glycerophospholipids	Glycerophosphocholines
Picolinic acid	Picolinic acid	HMDB0002243	123.0320284	C6H5NO2	1018	28747	C10164	NA	98-98-6	OC(=O)C1=CC=CC=N1	Organoheterocyclic compounds	Pyridines and derivatives	Pyridinecarboxylic acids and derivatives
Heptadecanoyl carnitine	Heptadecanoyl carnitine	HMDB0006210	413.350509	C24H47NO4	53477803	131887	NA	NA	106182-29-0	CCCCCCCCCCCCCCCCC(=O)OC(CC([O-])=O)C[N+](C)(C)C	Lipids and lipid-like molecules	Fatty Acyls	Fatty acid esters
PC(24:0/14:1)	PC(24:0/14:1(9Z))	HMDB0008756	815.6404054	C46H90NO8P	53479433	NA	NA	NA	NA	CCCCCCCCCCCCCCCCCCCCCCCC(=O)OC[C@]([H])(COP([O-])(=O)OCC[N+](C)(C)C)OC(=O)CCCCCCC\C=C/CCCC	Lipids and lipid-like molecules	Glycerophospholipids	Glycerophosphocholines
O-Acetyl-L-serine	O-Acetylserine	HMDB0003011	147.0531578	C5H9NO4	99478	17981	C00979	3270	5147-00-2	CC(=O)OC[C@H](N)C(O)=O	Organic acids and derivatives	Carboxylic acids and derivatives	Amino acids,peptides,and analogues
Cer(d18:1/24:1)	Cer(d18:1/24:1)	HMDB0004953	647.6216455	C42H81NO3	5283568	74450	C00195	7206	NA	CCCCCCCCCCCCC\C=C\[C@@H](O)[C@H](CO)NC(=O)CCCCCCCCCCCCC\C=C/CCCCCCCC	Lipids and lipid-like molecules	Sphingolipids	Ceramides
PC(16:1/16:1)	PC(16:1(9Z)/16:1(9Z))	HMDB0008002	729.5308549	C40H76NO8P	24778764	83717	C00157	NA	NA	CCCCCC\C=C/CCCCCCCC(=O)OC[C@]([H])(COP([O-])(=O)OCC[N+](C)(C)C)OC(=O)CCCCCCC\C=C/CCCCCC	Lipids and lipid-like molecules	Glycerophospholipids	Glycerophosphocholines
Uridine	Uridine	HMDB0000296	244.0695361	C9H12N2O6	6029	16704	C00299	90	58-96-8	OC[C@H]1O[C@H]([C@H](O)[C@@H]1O)N1C=CC(=O)NC1=O	Nucleosides,nucleotides,and analogues	Pyrimidine nucleosides	NA
Glucose 1-phosphate	Glucose 1-phosphate	HMDB0001586	260.0297185	C6H13O9P	65533	29042	C00103	NA	59-56-3	OC[C@H]1O[C@H](OP(O)(O)=O)[C@H](O)[C@@H](O)[C@@H]1O	Organic oxygen compounds	Organooxygen compounds	Carbohydrates and carbohydrate conjugates
PS(16:0/20:1)	PS(16:0/20:1(11Z))	HMDB0112286	789.5519848	C42H80NO10P	52926074	NA	NA	NA	NA	[H][C@](N)(COP(O)(=O)OC[C@@]([H])(COC(=O)CCCCCCCCCCCCCCC)OC(=O)CCCCCCCCC\C=C/CCCCCCCC)C(O)=O	Lipids and lipid-like molecules	Glycerophospholipids	Glycerophosphoserines
PC(14:1/P-18:0)	PC(14:1(9Z)/P-18:0)	HMDB0007929	715.5515904	C40H78NO7P	53478641	88931	NA	NA	NA	CCCCCCCCCCCCCCCC\C=C/OC(COC(=O)CCCCCCC\C=C/CCCC)COP([O-])(=O)OCC[N+](C)(C)C	Lipids and lipid-like molecules	Glycerophospholipids	Glycerophosphocholines
(R)-3-Hydroxy-tetradecanoic acid	(R)-3-Hydroxy-tetradecanoic acid	HMDB0010731	244.2038448	C14H28O3	5288266	42539	NA	NA	NA	[H][C@@](O)(CCCCCCCCCCC)CC(O)=O	Lipids and lipid-like molecules	Fatty Acyls	Fatty acids and conjugates
PE(22:6/20:0)	PE(22:6(4Z,7Z,10Z,13Z,16Z,19Z)/20:0)	HMDB0009691	819.5778051	C47H82NO8P	52924851	NA	NA	NA	NA	[H][C@@](COC(=O)CC\C=C/C\C=C/C\C=C/C\C=C/C\C=C/C\C=C/CC)(COP(O)(=O)OCCN)OC(=O)CCCCCCCCCCCCCCCCCCC	Lipids and lipid-like molecules	Glycerophospholipids	Glycerophosphoethanolamines
Pyrrolidine	Pyrrolidine	HMDB0031641	71.07349929	C4H9N	31268	33135	NA	NA	123-75-1	C1CCNC1	Organoheterocyclic compounds	Pyrrolidines	NA
Rubraflavone B	Rubraflavone B	HMDB0030629	474.2406242	C30H34O5	44257580	NA	NA	NA	54835-68-6	CC(C)=CCC\C(C)=C\CC1=C(OC2=C(C=CC(O)=C2CC=C(C)C)C1=O)C1=C(O)C=C(O)C=C1	Phenylpropanoids and polyketides	Flavonoids	Flavones
Butyrylcarnitine	Butyrylcarnitine	HMDB0002013	231.1470582	C11H21NO4	213144	21949	C02862	6436	25576-40-3	CCCC(=O)O[C@H](CC([O-])=O)C[N+](C)(C)C	Lipids and lipid-like molecules	Fatty Acyls	Fatty acid esters
PS(15:0/18:0)	PS(15:0/18:0)	HMDB0112322	749.5206846	C39H76NO10P	11377673	NA	NA	NA	NA	[H][C@](N)(COP(O)(=O)OC[C@@]([H])(COC(=O)CCCCCCCCCCCCCC)OC(=O)CCCCCCCCCCCCCCCCC)C(O)=O	Lipids and lipid-like molecules	Glycerophospholipids	Glycerophosphoserines
Capric acid	Capric acid	HMDB0000511	172.1463299	C10H20O2	2969	30813	C01571	336	334-48-5	CCCCCCCCCC(O)=O	Lipids and lipid-like molecules	Fatty Acyls	Fatty acids and conjugates
L-Homoserine	L-Homoserine	HMDB0000719	119.0582432	C4H9NO3	12647	15699	C00263	5687	672-15-1	N[C@@H](CCO)C(O)=O	Organic acids and derivatives	Carboxylic acids and derivatives	Amino acids,peptides,and analogues
3-Phosphoglyceric acid	3-Phosphoglyceric acid	HMDB0000807	185.9929391	C3H7O7P	724	17050	C00597	150	820-11-1	OC(COP(O)(O)=O)C(O)=O	Organic oxygen compounds	Organooxygen compounds	Carbohydrates and carbohydrate conjugates
Dethiobiotin	Dethiobiotin	HMDB0003581	214.1317425	C10H18N2O3	445027	42280	C01909	3351	533-48-2	C[C@@H]1NC(=O)N[C@@H]1CCCCCC(O)=O	Lipids and lipid-like molecules	Fatty Acyls	Fatty acids and conjugates
N-Acetyl-D-Glucosamine 6-Phosphate	N-Acetyl-D-Glucosamine 6-Phosphate	HMDB0001062	301.0562676	C8H16NO9P	440996	15784	C00357	5975	18191-20-3	CC(=O)N[C@H]1C(O)O[C@H](COP(O)(O)=O)[C@@H](O)[C@@H]1O	Organic oxygen compounds	Organooxygen compounds	Carbohydrates and carbohydrate conjugates
Adenosine monophosphate	Adenosine monophosphate	HMDB0000045	347.0630843	C10H14N5O7P	6083	16027	C00020	5111	61-19-8	NC1=C2N=CN([C@@H]3O[C@H](COP(O)(O)=O)[C@@H](O)[C@H]3O)C2=NC=N1	Nucleosides,nucleotides,and analogues	Purine nucleotides	Purine ribonucleotides
PC(20:1/14:0)	PC(20:1(11Z)/14:0)	HMDB0008295	759.5778051	C42H82NO8P	52923093	89399	NA	NA	NA	CCCCCCCCCCCCCC(=O)O[C@]([H])(COC(=O)CCCCCCCCC\C=C/CCCCCCCC)COP([O-])(=O)OCC[N+](C)(C)C	Lipids and lipid-like molecules	Glycerophospholipids	Glycerophosphocholines
Acetaminophen	Acetaminophen	HMDB0001859	151.0633285	C8H9NO2	1983	46195	C06804	6353	103-90-2	CC(=O)NC1=CC=C(O)C=C1	Benzenoids	Phenols	1-hydroxy-2-unsubstituted benzenoids
PE(24:1/18:3)	PE(24:1(15Z)/18:3(6Z,9Z,12Z))	HMDB0009754	823.6091052	C47H86NO8P	53480026	NA	NA	NA	NA	[H][C@@](COC(=O)CCCCCCCCCCCCC\C=C/CCCCCCCC)(COP(O)(=O)OCCN)OC(=O)CCCC\C=C/C\C=C/C\C=C/CCCCC	Lipids and lipid-like molecules	Glycerophospholipids	Glycerophosphoethanolamines
CDP-Ethanolamine	CDP-ethanolamine	HMDB0001564	446.0603805	C11H20N4O11P2	123727	16732	C00570	3538	3036-18-8	NCCOP(O)(=O)OP(O)(=O)OC[C@H]1O[C@H]([C@H](O)[C@@H]1O)N1C=CC(N)=NC1=O	Nucleosides,nucleotides,and analogues	Pyrimidine nucleotides	Pyrimidine ribonucleotides
Pelargonic acid	Pelargonic acid	HMDB0000847	158.1306798	C9H18O2	8158	29019	C01601	5810	112-05-0	CCCCCCCCC(O)=O	Lipids and lipid-like molecules	Fatty Acyls	Fatty acids and conjugates
Phosphoribosyl pyrophosphate	Phosphoribosyl pyrophosphate	HMDB0000280	389.9518147	C5H13O14P3	7339	17111	C00119	5274	7540-64-9	O[C@H]1[C@@H](O)[C@@H](OP(O)(=O)OP(O)(O)=O)O[C@@H]1COP(O)(O)=O	Organic oxygen compounds	Organooxygen compounds	Carbohydrates and carbohydrate conjugates
Adenosine 3,5-diphosphate	Adenosine 3,5-diphosphate	HMDB0000061	427.0294147	C10H15N5O10P2	159296	17985	C00054	NA	1053-73-2	NC1=C2N=CN([C@@H]3O[C@H](COP(O)(O)=O)[C@@H](OP(O)(O)=O)[C@H]3O)C2=NC=N1	Nucleosides,nucleotides,and analogues	Purine nucleotides	Purine ribonucleotides
3-Guanidinopropionic acid	Beta-Guanidinopropionic acid	HMDB0013222	131.0694765	C4H9N3O2	67701	15968	C03065	NA	NA	NC(=N)NCCC(O)=O	Organic nitrogen compounds	Organonitrogen compounds	Guanidines
Methyl methanethiosulfonate	Methyl methanethiosulfonate	HMDB0031832	125.9809208	C2H6O2S2	18064	74357	NA	NA	2949-92-0	CSS(C)(=O)=O	Organosulfur compounds	Sulfonyls	NA
Thioguanine	Thioguanine	HMDB0014496	167.0265659	C5H5N5S	2723601	9555	C07648	NA	154-42-7	NC1=NC(=S)C2=C(N1)N=CN2	Organoheterocyclic compounds	Imidazopyrimidines	Purines and purine derivatives
H-LEU-VAL-OH	H-LEU-VAL-OH	HMDB0028942	230.1630426	C11H22N2O3	352038	NA	NA	NA	NA	CC(C)CC(N)C(=O)NC(C(C)C)C(O)=O	Organic acids and derivatives	Carboxylic acids and derivatives	Amino acids,peptides,and analogues
SM(d18:1/22:0)	SM(d18:1/22:0)	HMDB0012103	786.6614752	C45H91N2O6P	44260125	74532	NA	NA	94359-12-3	CCCCCCCCCCCCCCCCCCCCCC(=O)N[C@@H](COP([O-])(=O)OCC[N+](C)(C)C)[C@H](O)\C=C\CCCCCCCCCCCCC	Lipids and lipid-like molecules	Sphingolipids	Phosphosphingolipids
PC(24:0/20:5)	PC(24:0/20:5(5Z,8Z,11Z,14Z,17Z))	HMDB0008774	891.6717055	C52H94NO8P	53479461	NA	NA	NA	NA	CCCCCCCCCCCCCCCCCCCCCCCC(=O)OC[C@]([H])(COP([O-])(=O)OCC[N+](C)(C)C)OC(=O)CCC\C=C/C\C=C/C\C=C/C\C=C/C\C=C/CC	Lipids and lipid-like molecules	Glycerophospholipids	Glycerophosphocholines
Thiamine	Thiamine	HMDB0000235	265.1123069	C12H17N4OS	1130	18385	C00378	NA	70-16-6	CC1=C(CCO)SC=[N+]1CC1=CN=C(C)N=C1N	Organoheterocyclic compounds	Diazines	Pyrimidines and pyrimidine derivatives
Oxidized glutathione	Oxidized glutathione	HMDB0003337	612.1519619	C20H32N6O12S2	65359	17858	C00127	NA	27025-41-8	N[C@@H](CCC(=O)N[C@@H](CSSC[C@H](NC(=O)CC[C@H](N)C(O)=O)C(=O)NCC(O)=O)C(=O)NCC(O)=O)C(O)=O	Organic acids and derivatives	Carboxylic acids and derivatives	Amino acids,peptides,and analogues
Biotin amide	Biotin amide	HMDB0001458	243.1041475	C10H17N3O2S	439597	NA	C01893	NA	6929-42-6	[H][C@@]12CS[C@H](CCCCC(N)=O)[C@]1([H])NC(=O)N2	Organoheterocyclic compounds	Biotin and derivatives	NA
5-Inosinic acid	Inosinic acid	HMDB0000175	348.0470999	C10H13N4O8P	8582	17202	C00130	5196	131-99-7	O[C@@H]1[C@@H](COP(O)(O)=O)O[C@H]([C@@H]1O)N1C=NC2=C1N=CNC2=O	Nucleosides,nucleotides,and analogues	Purine nucleotides	Purine ribonucleotides
Muramic acid	Muramic acid	HMDB0003254	251.1005019	C9H17NO7	22833605	28118	C06470	3381	1114-41-6	C[C@@H](O[C@H]1[C@@H](N)[C@H](O)O[C@H](CO)[C@H]1O)C(O)=O	Organic oxygen compounds	Organooxygen compounds	Carbohydrates and carbohydrate conjugates
Pseudouridine	Pseudouridine	HMDB0000767	244.0695361	C9H12N2O6	15047	17802	C02067	5734	1445-07-4	OC[C@H]1O[C@H]([C@H](O)[C@@H]1O)C1=CNC(=O)NC1=O	Nucleosides,nucleotides,and analogues	Nucleoside and nucleotide analogues	NA
2-(Methylamino)benzoic acid	2-(Methylamino)benzoic acid	HMDB0032609	151.0633285	C8H9NO2	67069	16394	C03005	NA	119-68-6	CNC1=CC=CC=C1C(O)=O	Benzenoids	Benzene and substituted derivatives	Benzoic acids and derivatives
Isoacitretin	Isoacitretin	HMDB0003039	326.1881947	C21H26O3	6437841	50174	NA	621	69427-46-9	COC1=C(C)C(C)=C(\C=C\C(\C)=C\C=C\C(\C)=C/C(O)=O)C(C)=C1	Lipids and lipid-like molecules	Prenol lipids	Retinoids
20-Hydroxy-PGF2a	20-Hydroxy-PGF2a	HMDB0004049	370.2355388	C20H34O6	53477777	174935	NA	NA	NA	OCCCCC[C@H](O)\C=C\C1[C@H](O)C[C@H](O)C1C\C=C/CCCC(O)=O	Lipids and lipid-like molecules	Fatty Acyls	Eicosanoids
LysoPC(22:4)	LysoPC(22:4(7Z,10Z,13Z,16Z)/0:0)	HMDB0010401	571.3637896	C30H54NO7P	52924039	133657	C04230	NA	NA	CCCCC\C=C/C\C=C/C\C=C/C\C=C/CCCCCC(=O)OC[C@](O)([H])COP([O-])(=O)OCC[N+](C)(C)C	Lipids and lipid-like molecules	Glycerophospholipids	Glycerophosphocholines
PG(20:3/20:3)	PG(20:3(5Z,8Z,11Z)/20:3(5Z,8Z,11Z))	HMDB0116579	822.5410857	C46H79O10P	131823232	NA	NA	NA	NA	[H][C@](O)(CO)COP(O)(=O)OC[C@@]([H])(COC(=O)CCC\C=C/C\C=C/C\C=C/CCCCCCCC)OC(=O)CCC\C=C/C\C=C/C\C=C/CCCCCCCC	Lipids and lipid-like molecules	Glycerophospholipids	Glycerophosphoglycerols
PC(P-18:1/14:1)	PC(P-18:1/14:1)	HMDB0011303	713.5359403	C40H76NO7P	53480789	NA	NA	NA	NA	CCCCCCCC\C=C/CCCCCC\C=C/OCC(COP([O-])(=O)OCC[N+](C)(C)C)OC(=O)CCCCCCC\C=C/CCCC	Lipids and lipid-like molecules	Glycerophospholipids	Glycerophosphocholines
PC(15:0/16:1)	PC(15:0/16:1(9Z))	HMDB0007936	717.5308549	C39H76NO8P	24778657	NA	C00157	NA	NA	CCCCCCCCCCCCCCC(=O)OC[C@]([H])(COP([O-])(=O)OCC[N+](C)(C)C)OC(=O)CCCCCCC\C=C/CCCCCC	Lipids and lipid-like molecules	Glycerophospholipids	Glycerophosphocholines
Adenosine diphosphate ribose	Adenosine diphosphate ribose	HMDB0001178	559.0716735	C15H23N5O14P2	192	16960	C00301	6059	20762-30-5	NC1=C2N=CN(C3OC(COP(O)(=O)OP(O)(=O)OCC4OC(O)C(O)C4O)C(O)C3O)C2=NC=N1	Nucleosides,nucleotides,and analogues	Purine nucleotides	Purine nucleotide sugars
PC(20:2/15:0)	PC(20:2(11Z,14Z)/15:0)	HMDB0008330	771.5778051	C43H82NO8P	52923157	NA	NA	NA	NA	CCCCCCCCCCCCCCC(=O)O[C@]([H])(COC(=O)CCCCCCCCC\C=C/C\C=C/CCCCC)COP([O-])(=O)OCC[N+](C)(C)C	Lipids and lipid-like molecules	Glycerophospholipids	Glycerophosphocholines
1-O-Hexadecyl-2-O-dihomogammalinolenoylglycero-3-phosphocholine	PC(O-16:0/20:3(8Z,11Z,14Z))	HMDB0039527	769.598541	C44H84NO7P	NA	86436	NA	NA	155575-01-2	CCCCCCCCCCCCCCCCOC[C@H](COP([O-])(=O)OCC[N+](C)(C)C)OC(=O)CCCCCC\C=C/C\C=C/C\C=C/CCCCC	Lipids and lipid-like molecules	Glycerophospholipids	Glycerophosphocholines
SM(d18:1/20:0)	SM(d18:1/20:0)	HMDB0012102	758.630175	C43H87N2O6P	44260124	83359	C00550	NA	121999-68-6	CCCCCCCCCCCCCCCCCCCC(=O)N[C@@H](COP([O-])(=O)OCC[N+](C)(C)C)[C@H](O)\C=C\CCCCCCCCCCCCC	Lipids and lipid-like molecules	Sphingolipids	Phosphosphingolipids
S-(Allylthio)-L-cysteine	S-(Allylthio)-L-cysteine	HMDB0038669	193.02312	C6H11NO2S2	9837024	NA	NA	NA	2281-22-3	NC(CSSCC=C)C(O)=O	Organic acids and derivatives	Carboxylic acids and derivatives	Amino acids,peptides,and analogues
3-Methoxy-4-hydroxyphenylethyleneglycol sulfate	3-Methoxy-4-hydroxyphenylethyleneglycol sulfate	HMDB0000559	264.0303734	C9H12O7S	4183	137054	NA	5543	3415-67-6	COC1=C(OS(O)(=O)=O)C=CC(=C1)C(O)CO	Organic acids and derivatives	Organic sulfuric acids and derivatives	Arylsulfates
6-Hydroxy-1H-indole-3-acetamide	6-Hydroxy-1H-indole-3-acetamide	HMDB0031173	190.0742276	C10H10N2O2	286538	563250	NA	NA	192184-73-9	NC(=O)CC1=CNC2=C1C=CC(O)=C2	Organoheterocyclic compounds	Indoles and derivatives	Hydroxyindoles
2-Biphenylol	2-Biphenylol	HMDB0032582	170.0731649	C12H10O	7017	17043	C02499	NA	90-43-7	OC1=CC=CC=C1C1=CC=CC=C1	Benzenoids	Benzene and substituted derivatives	Biphenyls and derivatives
D-Glucose 6-Phosphate	Glucose 6-phosphate	HMDB0001401	260.0297185	C6H13O9P	5958	4170	C00092	145	56-73-5	OC1O[C@H](COP(O)(O)=O)[C@@H](O)[C@H](O)[C@H]1O	Organic oxygen compounds	Organooxygen compounds	Carbohydrates and carbohydrate conjugates
Methyl beta-naphthyl ketone	Methyl beta-naphthyl ketone	HMDB0032412	170.0731649	C12H10O	7122	52364	NA	NA	93-08-3	CC(=O)C1=CC2=CC=CC=C2C=C1	Benzenoids	Naphthalenes	NA
L-Rhamnose	Rhamnose	HMDB0000849	164.0684735	C6H12O5	25310	62346	C00507	5812	3615-41-6	C[C@@H]1OC(O)[C@H](O)[C@H](O)[C@H]1O	Organic oxygen compounds	Organooxygen compounds	Carbohydrates and carbohydrate conjugates
Uridine diphosphate glucuronic acid	Uridine diphosphate glucuronic acid	HMDB0000935	580.0342849	C15H22N2O18P2	17473	17200	C00167	5884	2616-64-0	O[C@@H]1[C@@H](COP(O)(=O)OP(O)(=O)O[C@H]2O[C@@H]([C@@H](O)[C@H](O)[C@H]2O)C(O)=O)O[C@H]([C@@H]1O)N1C=CC(=O)NC1=O	Organoheterocyclic compounds	Lactones	Gamma butyrolactones
Melamine	Melamine	HMDB0041922	126.0653942	C3H6N6	7955	27915	C08737	NA	108-78-1	N=C1NC(=N)NC(=N)N1	Organoheterocyclic compounds	Triazines	1,3,5-triazines
Hydrocortisone	Cortisol	HMDB0000063	362.2093241	C21H30O5	5754	17650	C00735	NA	50-23-7	[H][C@@]12CC[C@](O)(C(=O)CO)[C@@]1(C)C[C@H](O)[C@@]1([H])[C@@]2([H])CCC2=CC(=O)CC[C@]12C	Lipids and lipid-like molecules	Steroids and steroid derivatives	Hydroxysteroids
Deoxyguanosine	Deoxyguanosine	HMDB0000085	267.0967539	C10H13N5O4	187790	17172	C00330	3395	961-07-9	NC1=NC2=C(N=CN2[C@H]2C[C@H](O)[C@@H](CO)O2)C(=O)N1	Nucleosides,nucleotides,and analogues	Purine nucleosides	Purine 2-deoxyribonucleosides
Succinic anhydride	Succinic anhydride	HMDB0032523	100.016044	C4H4O3	7922	36595	C19524	NA	108-30-5	O=C1CCC(=O)O1	Organic acids and derivatives	Carboxylic acids and derivatives	Dicarboxylic acids and derivatives
PS(18:0/14:0)	PS(18:0/14:0)	HMDB0012374	735.5050346	C38H74NO10P	52926086	NA	NA	NA	NA	[H][C@](N)(COP(O)(=O)OC[C@@]([H])(COC(=O)CCCCCCCCCCCCCCCCC)OC(=O)CCCCCCCCCCCCC)C(O)=O	Lipids and lipid-like molecules	Glycerophospholipids	Glycerophosphoserines
O-Phosphoethanolamine	O-Phosphoethanolamine	HMDB0000224	141.0190943	C2H8NO4P	1015	17553	C00346	5233	1071-23-4	NCCOP(O)(O)=O	Organic acids and derivatives	Organic phosphoric acids and derivatives	Phosphate esters
Pyrroloquinoline quinone	Pyrroloquinoline quinone	HMDB0013636	330.0124152	C14H6N2O8	1024	18315	C00113	NA	72909-34-3	OC(=O)C1=CC2=C(N1)C1=C(N=C(C=C1C(O)=O)C(O)=O)C(=O)C2=O	Organoheterocyclic compounds	Quinolines and derivatives	Pyrroloquinolines
Creatinine	Creatinine	HMDB0000562	113.0589119	C4H7N3O	588	16737	C00791	8	60-27-5	CN1CC(=O)NC1=N	Organic acids and derivatives	Carboxylic acids and derivatives	Amino acids,peptides,and analogues
Glycolic acid	Glycolic acid	HMDB0000115	76.01604399	C2H4O3	757	17497	C00160	3219	79-14-1	OCC(O)=O	Organic acids and derivatives	Hydroxy acids and derivatives	Alpha hydroxy acids and derivatives
PC(18:0/P-16:0)	PC(18:0/P-16:0)	HMDB0008060	745.5985406	C42H84NO7P	53478703	NA	NA	NA	NA	CCCCCCCCCCCCCCCCCC(=O)OCC(COP([O-])(=O)OCC[N+](C)(C)C)O\C=C/CCCCCCCCCCCCCC	Lipids and lipid-like molecules	Glycerophospholipids	Glycerophosphocholines
Quebrachidine	Quebrachidine	HMDB0030389	352.1786926	C21H24N2O3	5909347	NA	NA	NA	4835-69-2	COC(=O)C12C3CC4(C(NC5=C4C=CC=C5)C4CC1\C(CN34)=C/C)C2O	Alkaloids and derivatives	Corynanthean-type alkaloids	NA
Homoanserine	Homoanserine	HMDB0005767	254.1378905	C11H18N4O3	20849429	172495	NA	NA	20314-38-9	CN1C=NC=C1C[C@H](NC(=O)CCCN)C(O)=O	Organic acids and derivatives	Peptidomimetics	Hybrid peptides
PC(22:4/14:0)	PC(22:4(7Z,10Z,13Z,16Z)/14:0)	HMDB0008623	781.5621551	C44H80NO8P	52923613	88864	NA	NA	NA	CCCCCCCCCCCCCC(=O)O[C@]([H])(COC(=O)CCCCC\C=C/C\C=C/C\C=C/C\C=C/CCCCC)COP([O-])(=O)OCC[N+](C)(C)C	Lipids and lipid-like molecules	Glycerophospholipids	Glycerophosphocholines
O-Phosphothreonine	O-Phosphothreonine	HMDB0011185	199.0245736	C4H10NO6P	3246323	37525	C12147	NA	1114-81-4	C[C@@H](OP(O)(O)=O)[C@H](N)C(O)=O	Organic acids and derivatives	Carboxylic acids and derivatives	Amino acids,peptides,and analogues
PC(22:5/18:0)	PC(22:5(4Z,7Z,10Z,13Z,16Z)/18:0)	HMDB0008661	835.6091052	C48H86NO8P	53479285	NA	NA	NA	NA	CCCCCCCCCCCCCCCCCC(=O)O[C@]([H])(COC(=O)CC\C=C/C\C=C/C\C=C/C\C=C/C\C=C/CCCCC)COP([O-])(=O)OCC[N+](C)(C)C	Lipids and lipid-like molecules	Glycerophospholipids	Glycerophosphocholines
Dehydroanonaine	Dehydroanonaine	HMDB0030350	263.0946287	C17H13NO2	85821358	NA	NA	NA	41679-82-7	C1OC2=C(O1)C1=C3C(CCNC3=CC3=CC=CC=C13)=C2	Alkaloids and derivatives	Aporphines	NA
2-(Formamido)-N1-(5-phospho-D-ribosyl)acetamidine	5-Phosphoribosyl-N-formylglycinamidine	HMDB0002305	313.067501	C8H16N3O8P	440417	18413	C04640	5930	6157-85-3	O[C@H]1[C@@H](O)[C@H](NC(=N)CNC=O)O[C@@H]1COP(O)(O)=O	Organic oxygen compounds	Organooxygen compounds	Carbohydrates and carbohydrate conjugates
Guanine	Guanine	HMDB0000132	151.0494098	C5H5N5O	764	16235	C00242	315	73-40-5	NC1=NC(=O)C2=C(N1)N=CN2	Organoheterocyclic compounds	Imidazopyrimidines	Purines and purine derivatives
Dihydrolipoate	Dihydrolipoate	HMDB0012210	208.0591711	C8H16O2S2	421	18047	C02147	NA	462-20-4	OC(=O)CCCCC(S)CCS	Lipids and lipid-like molecules	Fatty Acyls	Fatty acids and conjugates
Acetylhydrazine	Acetylhydrazine	HMDB0060428	74.04801282	C2H6N2O	14039	2422	C07447	NA	NA	CC(O)=NN	Organic acids and derivatives	Carboxylic acids and derivatives	Carboxylic acid derivatives
PC(18:4/18:1)	Chenodeoxycholoyl-CoA	HMDB0006292	1141.397303	C45H74N7O19P3S	53478855	89422	NA	NA	60731-52-4	[H][C@@]1(CC[C@@]2([H])[C@]3([H])[C@H](O)C[C@]4([H])C[C@H](O)CC[C@]4(C)[C@@]3([H])CC[C@]12C)[C@H](C)CCC(=O)SCCNC(=O)CCNC(=O)C(O)C(C)(C)COP(O)(=O)OP(O)(=O)OC[C@H]1O[C@H]([C@H](O)[C@@H]1OP(O)(O)=O)N1C=NC2=C1N=CN=C2N	Lipids and lipid-like molecules	Glycerophospholipids	Glycerophosphocholines
Isokobusone	Isokobusone	HMDB0036791	222.1619799	C14H22O2	3860435	NA	C16977	NA	24173-72-6	CC1(C)CC2C1CCC(=C)C(O)CCC2=O	Organic oxygen compounds	Organooxygen compounds	Alcohols and polyols
Chlorosesamone	Chlorosesamone	HMDB0035529	292.0502366	C15H13ClO4	155118724	NA	NA	NA	NA	CC(C)=CCC1=C(Cl)C(=O)C2=C(O)C=CC(O)=C2C1=O	Lipids and lipid-like molecules	Prenol lipids	Quinone and hydroquinone lipids
S-Adenosyl-L-homocysteine	S-Adenosylhomocysteine	HMDB0000939	384.1215885	C14H20N6O5S	439155	16680	C00021	296	979-92-0	N[C@@H](CCSC[C@H]1O[C@H]([C@H](O)[C@@H]1O)N1C=NC2=C1N=CN=C2N)C(O)=O	Organoheterocyclic compounds	Lactones	Gamma butyrolactones
N-Palmitoylsphingosine	Cer(d18:1/16:0)	HMDB0004949	537.512095	C34H67NO3	5283564	72959	C00195	7202	24696-26-2	[H][C@@](CO)(NC(=O)CCCCCCCCCCCCCCC)[C@H](O)\C=C\CCCCCCCCCCCCC	Lipids and lipid-like molecules	Sphingolipids	Ceramides
Janthitrem B	Janthitrem B	HMDB0030528	585.3454236	C37H47NO5	10371106	NA	C20600	NA	73561-90-7	CC(=C)C1OC2CCC3(C)C4(C)C(CC5=C4NC4=C5C=C5C(O)C6C(=CC(C)(C)OC6(C)C)C5=C4)CCC3(O)C2=CC1O	Organoheterocyclic compounds	Naphthopyrans	NA
Homoeriodictyol 4-isobutyrate	Homoeriodictyol 4-isobutyrate	HMDB0039775	372.120903	C20H20O7	42608010	NA	NA	NA	140163-21-9	COC1=C(OC(=O)C(C)C)C=CC(=C1)C1CC(=O)C2=C(O)C=C(O)C=C2O1	Phenylpropanoids and polyketides	Flavonoids	O-methylated flavonoids
2,2-Dimethylsuccinic acid	2,2-Dimethylsuccinic acid	HMDB0002074	146.0579088	C6H10O4	11701	86537	NA	6473	597-43-3	CC(C)(CC(O)=O)C(O)=O	Lipids and lipid-like molecules	Fatty Acyls	Fatty acids and conjugates
Cortisol	Cortisol	HMDB0000063	362.2093241	C21H30O5	5754	17650	C00735	NA	50-23-7	[H][C@@]12CC[C@](O)(C(=O)CO)[C@@]1(C)C[C@H](O)[C@@]1([H])[C@@]2([H])CCC2=CC(=O)CC[C@]12C	Lipids and lipid-like molecules	Steroids and steroid derivatives	Hydroxysteroids
N-[(4-Hydroxy-3-methoxyphenyl)methyl]octanamide	N-[(4-Hydroxy-3-methoxyphenyl)methyl]octanamide	HMDB0036326	279.1834437	C16H25NO3	5316427	NA	NA	NA	58493-47-3	CCCCCCCC(=O)NCC1=CC=C(O)C(OC)=C1	Benzenoids	Phenols	Methoxyphenols
PE(P-18:1/20:1)	PE(P-18:1/20:1)	HMDB0011447	755.5828905	C43H82NO7P	53480903	NA	NA	NA	NA	[H][C@@](CO\C=C/CCCCCC\C=C/CCCCCCCC)(COP(O)(=O)OCCN)OC(=O)CCCCCCCCC\C=C/CCCCCCCC	Lipids and lipid-like molecules	Glycerophospholipids	Glycerophosphoethanolamines
L-Histidine	L-Histidine	HMDB0000177	155.0694765	C6H9N3O2	6274	15971	C00135	21	71-00-1	N[C@@H](CC1=CN=CN1)C(O)=O	Organic acids and derivatives	Carboxylic acids and derivatives	Amino acids,peptides,and analogues
Norclozapine	Norclozapine	HMDB0060536	312.1141743	C17H17ClN4	135409468	64050	NA	NA	NA	ClC1=CC=C2NC3=CC=CC=C3C(=NC2=C1)N1CCNCC1	Organoheterocyclic compounds	Benzodiazepines	Dibenzodiazepines
N2-Galacturonyl-L-lysine	N2-Galacturonyl-L-lysine	HMDB0033105	322.1376157	C12H22N2O8	131751373	175119	NA	NA	220718-56-9	NCCCCC(NC1OC(C(O)C(O)C1O)C(O)=O)C(O)=O	Organic oxygen compounds	Organooxygen compounds	Carbohydrates and carbohydrate conjugates
PS(22:6/20:3)	PS(22:6(4Z,7Z,10Z,13Z,16Z,19Z)/20:3(8Z,11Z,14Z))	HMDB0012448	857.5206842	C48H76NO10P	52925948	NA	NA	NA	NA	[H][C@](N)(COP(O)(=O)OC[C@@]([H])(COC(=O)CC\C=C/C\C=C/C\C=C/C\C=C/C\C=C/C\C=C/CC)OC(=O)CCCCCC\C=C/C\C=C/C\C=C/CCCCC)C(O)=O	Lipids and lipid-like molecules	Glycerophospholipids	Glycerophosphoserines
Pyridine	Pyridine	HMDB0000926	79.04219917	C5H5N	1049	16227	C00747	5877	110-86-1	C1=CC=NC=C1	Organoheterocyclic compounds	Pyridines and derivatives	NA
L-2-Hydroxyglutaric acid	L-2-Hydroxyglutaric acid	HMDB0000694	148.0371734	C5H8O5	439939	32797	C03196	NA	13095-48-2	O[C@@H](CCC(O)=O)C(O)=O	Organic acids and derivatives	Hydroxy acids and derivatives	Short-chain hydroxy acids and derivatives
Palmitoleic acid	Palmitoleic acid	HMDB0003229	254.2245802	C16H30O2	445638	28716	C08362	188	373-49-9	CCCCCC\C=C/CCCCCCCC(O)=O	Lipids and lipid-like molecules	Fatty Acyls	Fatty acids and conjugates
N-Acetylputrescine	N-Acetylputrescine	HMDB0002064	130.1106131	C6H14N2O	122356	17768	C02714	3252	18233-70-0	CC(=O)NCCCCN	Organic acids and derivatives	Carboximidic acids and derivatives	Carboximidic acids
Kaempferol	Kaempferol	HMDB0005801	286.0477381	C15H10O6	5280863	28499	C05903	NA	520-18-3	OC1=CC=C(C=C1)C1=C(O)C(=O)C2=C(O)C=C(O)C=C2O1	Phenylpropanoids and polyketides	Flavonoids	Flavones
Oxoadipic acid	Oxoadipic acid	HMDB0000225	160.0371734	C6H8O5	71	15753	C00322	5234	3184-35-8	OC(=O)CCCC(=O)C(O)=O	Organic acids and derivatives	Keto acids and derivatives	Medium-chain keto acids and derivatives
N-Acetyldehydroanonaine	N-Acetyldehydroanonaine	HMDB0041537	305.1051934	C19H15NO3	5315739	NA	NA	NA	132646-11-8	CC(=O)N1CCC2=CC3=C(OCO3)C3=C2C1=CC1=CC=CC=C31	Alkaloids and derivatives	Aporphines	NA
SM(d18:1/24:0)	SM(d18:1/24:0)	HMDB0011697	814.6927758	C47H95N2O6P	44260127	83360	NA	NA	60037-60-7	[H][C@@](COP([O-])(=O)OCC[N+](C)(C)C)(NC(=O)CCCCCCCCCCCCCCCCCCCCCCC)[C@H](O)\C=C\CCCCCCCCCCCCC	Lipids and lipid-like molecules	Sphingolipids	Phosphosphingolipids
Aspartyl-Valine	Aspartyl-Valine	HMDB0028766	232.1059216	C9H16N2O5	4991131	NA	NA	NA	NA	CC(C)C(N=C(O)C(N)CC(O)=O)C(O)=O	Organic acids and derivatives	Carboxylic acids and derivatives	Amino acids,peptides,and analogues
Acrylic acid	Acrylic acid	HMDB0031647	72.02112937	C3H4O2	6581	18308	C00511	NA	79-10-7	OC(=O)C=C	Organic acids and derivatives	Carboxylic acids and derivatives	Acrylic acids and derivatives
ADP	ADP	HMDB0001341	427.0294147	C10H15N5O10P2	6022	16761	C00008	6175	58-64-0	NC1=NC=NC2=C1N=CN2[C@@H]1O[C@H](COP(O)(=O)OP(O)(O)=O)[C@@H](O)[C@H]1O	Nucleosides,nucleotides,and analogues	Purine nucleotides	Purine ribonucleotides
L-Pyroglutamic acid	Pyroglutamic acid	HMDB0000267	129.0425931	C5H7NO3	7405	18183	C01879	NA	98-79-3	OC(=O)[C@@H]1CCC(=O)N1	Organic acids and derivatives	Carboxylic acids and derivatives	Amino acids,peptides,and analogues
L-Saccharopine	Saccharopine	HMDB0000279	276.1321364	C11H20N2O6	160556	16927	C00449	383	997-68-2	N[C@@H](CCCCN[C@@H](CCC(O)=O)C(O)=O)C(O)=O	Organic acids and derivatives	Carboxylic acids and derivatives	Amino acids,peptides,and analogues
PC(15:0/P-18:1)	PC(15:0/P-18:1(11Z))	HMDB0007963	729.5672404	C41H80NO7P	53478665	NA	NA	NA	NA	CCCCCCCCCCCCCCC(=O)OCC(COP([O-])(=O)OCC[N+](C)(C)C)O\C=C/CCCCCCCC\C=C/CCCCCC	Lipids and lipid-like molecules	Glycerophospholipids	Glycerophosphocholines
PE(22:5/16:0)	PE(22:5(4Z,7Z,10Z,13Z,16Z)/16:0)	HMDB0009616	765.5308549	C43H76NO8P	53479912	NA	NA	NA	NA	[H][C@@](COC(=O)CC\C=C/C\C=C/C\C=C/C\C=C/C\C=C/CCCCC)(COP(O)(=O)OCCN)OC(=O)CCCCCCCCCCCCCCC	Lipids and lipid-like molecules	Glycerophospholipids	Glycerophosphoethanolamines
PE(22:6/20:1)	PE(22:6(4Z,7Z,10Z,13Z,16Z,19Z)/20:1(11Z))	HMDB0009692	817.5621551	C47H80NO8P	52924852	NA	NA	NA	NA	[H][C@@](COC(=O)CC\C=C/C\C=C/C\C=C/C\C=C/C\C=C/C\C=C/CC)(COP(O)(=O)OCCN)OC(=O)CCCCCCCCC\C=C/CCCCCCCC	Lipids and lipid-like molecules	Glycerophospholipids	Glycerophosphoethanolamines
PC(22:2/15:0)	PC(22:2(13Z,16Z)/15:0)	HMDB0008592	799.6091052	C45H86NO8P	NA	NA	NA	NA	NA	CCCCCCCCCCCCCCC(=O)O[C@]([H])(COC(=O)CCCCCCCCCCC\C=C/C\C=C/CCCCC)COP([O-])(=O)OCC[N+](C)(C)C	Lipids and lipid-like molecules	Glycerophospholipids	Glycerophosphocholines
Goyaglycoside c	Goyaglycoside c	HMDB0038349	662.4393836	C38H62O9	131752113	NA	NA	NA	333332-49-3	COC1OC23C=CC4C5(C)CCC(C(C)C\C=C\C(C)(C)OC)C5(C)CCC14C2CCC(OC1OC(CO)C(O)C(O)C1O)C3(C)C	Lipids and lipid-like molecules	Prenol lipids	Terpene glycosides
D-Glutamic acid	D-Glutamic acid	HMDB0003339	147.0531578	C5H9NO4	23327	15966	C00217	6895	6893-26-1	N[C@H](CCC(O)=O)C(O)=O	Organic acids and derivatives	Carboxylic acids and derivatives	Amino acids,peptides,and analogues
Cytosine	Cytosine	HMDB0000630	111.0432618	C4H5N3O	597	16040	C00380	283	71-30-7	NC1=CC=NC(=O)N1	Organoheterocyclic compounds	Diazines	Pyrimidines and pyrimidine derivatives
PE(22:2/14:1)	PE(22:2(13Z,16Z)/14:1(9Z))	HMDB0009548	741.5308549	C41H76NO8P	52924775	NA	NA	NA	NA	[H][C@@](COC(=O)CCCCCCCCCCC\C=C/C\C=C/CCCCC)(COP(O)(=O)OCCN)OC(=O)CCCCCCC\C=C/CCCC	Lipids and lipid-like molecules	Glycerophospholipids	Glycerophosphoethanolamines
Norophthalmic acid	Norophthalmic acid	HMDB0005766	275.1117353	C10H17N3O6	5489007	143251	NA	NA	1116-21-8	C[C@H](NC(=O)CC[C@H](N)C(O)=O)C(=O)NCC(O)=O	Organic acids and derivatives	Carboxylic acids and derivatives	Amino acids,peptides,and analogues
3-Methylhistidine	3-Methylhistidine	HMDB0000479	169.0851266	C7H11N3O2	64969	27596	C01152	5466	368-16-1	[H][C@](N)(CC1=CN=CN1C)C(O)=O	Organic acids and derivatives	Carboxylic acids and derivatives	Amino acids,peptides,and analogues
Falcarinone	Falcarinone	HMDB0033693	242.1670653	C17H22O	6109789	NA	C08451	NA	4117-11-7	CCCCCCC\C=C\CC#CC#CC(=O)C=C	Organic oxygen compounds	Organooxygen compounds	Carbonyl compounds
sn-Glycerol3-phosphate	sn-Glycerol3-phosphate	HMDB0000126	172.0136745	C3H9O6P	439162	15978	C00093	5161	57-03-4	OC[C@@H](O)COP(O)(O)=O	Lipids and lipid-like molecules	Glycerophospholipids	Glycerophosphates
Aspartylglycosamine	Aspartylglycosamine	HMDB0000489	335.1328647	C12H21N3O8	123826	17261	C04540	5476	2776-93-4	CC(=O)N[C@@H]1[C@@H](O)[C@H](O)[C@@H](CO)O[C@H]1NC(=O)C[C@H](N)C(O)=O	Organic oxygen compounds	Organooxygen compounds	Carbohydrates and carbohydrate conjugates
9,10-DHOME	9,10-DHOME	HMDB0004704	314.2457096	C18H34O4	25320862	NA	C14828	NA	125356-86-7	CCCCC\C=C/C[C@@H](O)[C@H](O)CCCCCCCC(O)=O	Lipids and lipid-like molecules	Fatty Acyls	Fatty acids and conjugates
Alanyl-Arginine	Alanylarginine	HMDB0028681	245.1487895	C9H19N5O3	446132	NA	NA	NA	16709-12-9	C[C@H](N)C(=O)N[C@@H](CCCNC(N)=N)C(O)=O	Organic acids and derivatives	Carboxylic acids and derivatives	Amino acids,peptides,and analogues
N-Cyclopropyl-trans-2-cis-6-nonadienamide	N-Cyclopropyl-trans-2-cis-6-nonadienamide	HMDB0032210	193.1466642	C12H19NO	11469606	NA	NA	NA	608514-55-2	CC\C=C/CC\C=C\C(=O)NC1CC1	Lipids and lipid-like molecules	Fatty Acyls	Fatty amides
Norvaline	Norvaline	HMDB0013716	117.0789786	C5H11NO2	439575	28804	C01799	NA	760-78-1	CCC[C@@H](N)C(O)=O	Organic acids and derivatives	Carboxylic acids and derivatives	Amino acids,peptides,and analogues
Triethanolamine	Triethanolamine	HMDB0032538	149.1051934	C6H15NO3	7618	28621	C06771	NA	102-71-6	OCCN(CCO)CCO	Organic nitrogen compounds	Organonitrogen compounds	Amines
5-Hydroxyconiferyl alcohol	5-Hydroxyconiferyl alcohol	HMDB0060398	196.0735589	C10H12O4	5282095	31135	C12205	NA	NA	COC1=CC(\C=C\CO)=CC(O)=C1O	Benzenoids	Phenols	Methoxyphenols
1-Deoxy-D-xylulose 5-phosphate	1-Deoxy-D-xylulose 5-phosphate	HMDB0001213	214.0242392	C5H11O7P	443201	16493	C11437	6085	190079-18-6	CC(=O)[C@@H](O)[C@H](O)COP(O)(O)=O	Organic oxygen compounds	Organooxygen compounds	Carbohydrates and carbohydrate conjugates
Deoxyribose 5-phosphate	Deoxyribose 5-phosphate	HMDB0001031	214.0242392	C5H11O7P	45934311	16132	C00673	5956	102916-66-5	O[C@H]1C[C@H](O)[C@@H](COP(O)(O)=O)O1	Organic oxygen compounds	Organooxygen compounds	Carbohydrates and carbohydrate conjugates
2-(3,4-Dihydroxybenzoyloxy)-4,6-dihydroxybenzoate	2-(3,4-Dihydroxybenzoyloxy)-4,6-dihydroxybenzoate	HMDB0059651	306.0375673	C14H10O8	440370	16068	C04524	NA	NA	OC(=O)C1=C(O)C=C(O)C=C1OC(=O)C1=CC(O)=C(O)C=C1	Phenylpropanoids and polyketides	Depsides and depsidones	NA
7,11,12-Triacetoxycoumestan	7,11,12-Triacetoxycoumestan	HMDB0030560	410.063782	C21H14O9	1040837	NA	NA	NA	2074-56-8	CC(=O)OC1=CC2=C(C=C1)C1=C(C3=CC(OC(C)=O)=C(OC(C)=O)C=C3O1)C(=O)O2	Phenylpropanoids and polyketides	Isoflavonoids	Coumestans
Glucosamine 6-sulfate	Glucosamine 6-sulfate	HMDB0000592	259.0361871	C6H13NO8S	72361	133343	C04132	5571	91674-26-9	N[C@H]1[C@H](O)O[C@H](COS(O)(=O)=O)[C@@H](O)[C@@H]1O	Organic oxygen compounds	Organooxygen compounds	Carbohydrates and carbohydrate conjugates
LysoPC(18:3)	LysoPC(18:3(6Z,9Z,12Z)/0:0)	HMDB0010387	517.3168394	C26H48NO7P	52924045	88698	C04230	NA	NA	CCCCC\C=C/C\C=C/C\C=C/CCCCC(=O)OC[C@](O)([H])COP([O-])(=O)OCC[N+](C)(C)C	Lipids and lipid-like molecules	Glycerophospholipids	Glycerophosphocholines
Gamma-Aminobutyryl-lysine	gamma-Aminobutyryllysine	HMDB0001959	231.1582915	C10H21N3O3	20849140	NA	NA	NA	22468-02-6	NCCCC[C@H](NC(=O)CCCN)C(O)=O	Organic acids and derivatives	Peptidomimetics	Hybrid peptides
Allantoin	Allantoin	HMDB0000462	158.0439901	C4H6N4O3	204	15676	C01551	89	97-59-6	NC(=O)NC1NC(=O)NC1=O	Organoheterocyclic compounds	Azoles	Imidazoles
(x)-1,2-Propanediol 1-O-b-D-glucopyranoside	(x)-1,2-Propanediol 1-O-b-D-glucopyranoside	HMDB0033065	238.1052529	C9H18O7	21225084	174234	NA	NA	NA	CC(O)COC1OC(CO)C(O)C(O)C1O	Organic oxygen compounds	Organooxygen compounds	Carbohydrates and carbohydrate conjugates
Glucosylceramide (d18:1/9Z-18:1)	GlcCer(d18:1/9Z-18:1)	HMDB0004970	725.5805685	C42H79NO8	20057355	139140	C01190	7223	NA	CCCCCCCCCCCCC\C=C\[C@@H](O)[C@H](CO[C@@H]1O[C@H](CO)[C@@H](O)[C@H](O)[C@H]1O)NC(=O)CCCCCCC\C=C/CCCCCCCC	Lipids and lipid-like molecules	Sphingolipids	Glycosphingolipids
PC(22:5/16:0)	PC(22:5(4Z,7Z,10Z,13Z,16Z)/16:0)	HMDB0008659	807.5778051	C46H82NO8P	53479281	88844	C00157	NA	NA	[H][C@@](COC(=O)CC\C=C/C\C=C/C\C=C/C\C=C/C\C=C/CCCCC)(COP([O-])(=O)OCC[N+](C)(C)C)OC(=O)CCCCCCCCCCCCCCC	Lipids and lipid-like molecules	Glycerophospholipids	Glycerophosphocholines
Piperidine	Piperidine	HMDB0034301	85.08914936	C5H11N	8082	18049	C01746	NA	110-89-4	C1CCNCC1	Organoheterocyclic compounds	Piperidines	NA
PC(22:6/20:1)	PC(22:6(4Z,7Z,10Z,13Z,16Z,19Z)/20:1(11Z))	HMDB0008735	859.6091052	C50H86NO8P	52923709	NA	NA	NA	NA	CCCCCCCC\C=C/CCCCCCCCCC(=O)O[C@]([H])(COC(=O)CC\C=C/C\C=C/C\C=C/C\C=C/C\C=C/C\C=C/CC)COP([O-])(=O)OCC[N+](C)(C)C	Lipids and lipid-like molecules	Glycerophospholipids	Glycerophosphocholines
3,5-Di-O-galloyl-1,4-galactarolactone	3,5-Di-O-galloyl-1,4-galactarolactone	HMDB0037204	496.0489198	C20H16O15	85201166	NA	NA	NA	NA	OC1C(OC(=O)C2=CC(O)=C(O)C(O)=C2)C(OC1=O)C(OC(=O)C1=CC(O)=C(O)C(O)=C1)C(O)=O	Organic acids and derivatives	Carboxylic acids and derivatives	Tetracarboxylic acids and derivatives
Cysteinyl-Gamma-glutamate	Cysteinyl-Gamma-glutamate	HMDB0028789	249.0783267	C8H15N3O4S	131750738	173772	NA	NA	NA	NC(CCC(=O)NC(=O)C(N)CS)C(O)=O	Organic acids and derivatives	Carboxylic acids and derivatives	Amino acids,peptides,and analogues
Alpha-D-Glucose	alpha-D-Glucose	HMDB0003345	180.0633881	C6H12O6	79025	17925	C00267	6897	492-62-6	OC[C@H]1O[C@H](O)[C@H](O)[C@@H](O)[C@@H]1O	Organic oxygen compounds	Organooxygen compounds	Carbohydrates and carbohydrate conjugates
Deoxyuridine	Deoxyuridine	HMDB0000012	228.0746215	C9H12N2O5	13712	16450	C00526	5086	951-78-0	OC[C@H]1O[C@H](C[C@@H]1O)N1C=CC(=O)NC1=O	Nucleosides,nucleotides,and analogues	Pyrimidine nucleosides	Pyrimidine 2-deoxyribonucleosides
(+)-2,3-Dihydro-3-methyl-1H-pyrrole	(+)-2,3-Dihydro-3-methyl-1H-pyrrole	HMDB0033529	83.07349929	C5H9N	22419314	NA	NA	NA	NA	CC1CNC=C1	Organoheterocyclic compounds	Pyrrolines	NA
1-Isothiocyanato-3-phenylpropane	1-Isothiocyanato-3-phenylpropane	HMDB0038444	177.06122	C10H11NS	75815	NA	NA	NA	2627-27-2	S=C=NCCCC1=CC=CC=C1	Benzenoids	Benzene and substituted derivatives	NA
Uracil	Uracil	HMDB0000300	112.0272774	C4H4N2O2	1174	17568	C00106	258	66-22-8	O=C1NC=CC(=O)N1	Organoheterocyclic compounds	Diazines	Pyrimidines and pyrimidine derivatives
PE(22:6/22:4)	PE(22:6(4Z,7Z,10Z,13Z,16Z,19Z)/22:4(7Z,10Z,13Z,16Z))	HMDB0009702	839.546505	C49H78NO8P	52924861	NA	NA	NA	NA	[H][C@@](COC(=O)CC\C=C/C\C=C/C\C=C/C\C=C/C\C=C/C\C=C/CC)(COP(O)(=O)OCCN)OC(=O)CCCCC\C=C/C\C=C/C\C=C/C\C=C/CCCCC	Lipids and lipid-like molecules	Glycerophospholipids	Glycerophosphoethanolamines
2-O-Caffeoyltartronic acid	2-O-Caffeoyltartronic acid	HMDB0040869	282.0375673	C12H10O8	131752962	174677	NA	NA	102606-75-7	OC(=O)C(OC(=O)\C=C\C1=CC(O)=C(O)C=C1)C(O)=O	Phenylpropanoids and polyketides	Cinnamic acids and derivatives	Hydroxycinnamic acids and derivatives
2,6-Di-tert-butyl-4-methylphenol	2,6-Di-tert-butyl-4-methylphenol	HMDB0033826	220.1827154	C15H24O	31404	34247	C14693	NA	128-37-0	CC1=CC(=C(O)C(=C1)C(C)(C)C)C(C)(C)C	Benzenoids	Benzene and substituted derivatives	Phenylpropanes
Formiminoglutamic acid	Formiminoglutamic acid	HMDB0000854	174.0640568	C6H10N2O4	439233	7274	C00439	5817	816-90-0	OC(=O)CC[C@H](NC=N)C(O)=O	Organic acids and derivatives	Carboxylic acids and derivatives	Amino acids,peptides,and analogues
Oleic acid	Oleic acid	HMDB0000207	282.2558803	C18H34O2	445639	16196	C00712	190	112-80-1	CCCCCCCC\C=C/CCCCCCCC(O)=O	Lipids and lipid-like molecules	Fatty Acyls	Fatty acids and conjugates
3-Ureidopropionic acid	Ureidopropionic acid	HMDB0000026	132.0534921	C4H8N2O3	NA	18261	C02642	NA	462-88-4	NC(=O)NCCC(O)=O	Organic acids and derivatives	Organic carbonic acids and derivatives	Ureas
PC(18:4/P-18:1)	PC(18:4(6Z,9Z,12Z,15Z)/P-18:1(11Z))	HMDB0008260	763.5515904	C44H78NO7P	53478875	89358	NA	NA	NA	CCCCCC\C=C/CCCCCCCC\C=C/OC(COC(=O)CCCC\C=C/C\C=C/C\C=C/C\C=C/CC)COP([O-])(=O)OCC[N+](C)(C)C	Lipids and lipid-like molecules	Glycerophospholipids	Glycerophosphocholines
Norchalciporyl propionate	Norchalciporyl propionate	HMDB0029829	259.1572289	C16H21NO2	131750914	NA	NA	NA	112448-75-6	CCC(=O)OCC\C=C\C=C/C1=NC(C)C=CC=C1	Organoheterocyclic compounds	Azepines	NA
Sphinganine	Sphinganine	HMDB0000269	301.2980795	C18H39NO2	91486	16566	C00836	NA	764-22-7	CCCCCCCCCCCCCCC[C@@H](O)[C@@H](N)CO	Organic nitrogen compounds	Organonitrogen compounds	Amines
PE(22:4/P-18:0)	PE(22:4(7Z,10Z,13Z,16Z)/P-18:0)	HMDB0009610	779.5828905	C45H82NO7P	53479906	137318	NA	NA	NA	[H][C@@](COC(=O)CCCCC\C=C/C\C=C/C\C=C/C\C=C/CCCCC)(COP(O)(=O)OCCN)O\C=C/CCCCCCCCCCCCCCCC	Lipids and lipid-like molecules	Glycerophospholipids	Glycerophosphoethanolamines
Safrole	Safrole	HMDB0033591	162.0680796	C10H10O2	5144	8994	C10490	NA	94-59-7	C=CCC1=CC2=C(OCO2)C=C1	Organoheterocyclic compounds	Benzodioxoles	NA
Epicatechin	Epicatechin	HMDB0001871	290.0790382	C15H14O6	72276	90	C09727	3420	490-46-0	O[C@@H]1CC2=C(O)C=C(O)C=C2O[C@@H]1C1=CC(O)=C(O)C=C1	Phenylpropanoids and polyketides	Flavonoids	Flavans
PC(P-18:1/14:0)	PC(P-18:1/14:0)	HMDB0011269	715.5515904	C40H78NO7P	53480729	89957	NA	NA	NA	CCCCCCCCCCCCCC(=O)O[C@]([H])(CO\C=C/CCCCCCCC\C=C/CCCCCC)COP([O-])(=O)OCC[N+](C)(C)C	Lipids and lipid-like molecules	Glycerophospholipids	Glycerophosphocholines
Asitrilobin C	Asitrilobin C	HMDB0035436	624.4965045	C37H68O7	131751753	170869	NA	NA	NA	CCCCCCCCCCCCC(O)C1CCC(O1)C(O)CC(O)CCCCCCCCCCC(O)CC1=CC(C)OC1=O	Lipids and lipid-like molecules	Fatty Acyls	Fatty alcohols
FAPy-adenine	FAPy-adenine	HMDB0004816	153.0650599	C5H7N5O	114926	27983	C06502	7080	5122-36-1	NC1=NC=NC(N)=C1NC=O	Organoheterocyclic compounds	Diazines	Pyrimidines and pyrimidine derivatives
Diacetone alcohol	Diacetone alcohol	HMDB0031511	116.0837296	C6H12O2	31256	55381	NA	NA	123-42-2	CC(=O)CC(C)(C)O	Organic oxygen compounds	Organooxygen compounds	Carbonyl compounds
Pinostrobin chalcone	Pinostrobin chalcone	HMDB0033702	270.0892089	C16H14O4	5316793	NA	NA	NA	18956-15-5	COC1=CC(O)=C(C(=O)\C=C\C2=CC=CC=C2)C(O)=C1	Phenylpropanoids and polyketides	Linear 1,3-diarylpropanoids	Chalcones and dihydrochalcones
N-Ornithyl-L-taurine	N-Ornithyl-L-taurine	HMDB0033519	239.0939767	C7H17N3O4S	14257919	NA	NA	NA	98349-67-8	NCCCC(N)C(=O)NCCS(O)(=O)=O	Organic acids and derivatives	Organic sulfonic acids and derivatives	Organosulfonic acids and derivatives
LysoPE(18:2/0:0)	LysoPE(18:2(9Z,12Z)/0:0)	HMDB0011507	477.2855393	C23H44NO7P	52925130	83058	NA	NA	85046-18-0	[H][C@@](O)(COC(=O)CCCCCCC\C=C/C\C=C/CCCCC)COP(O)(=O)OCCN	Lipids and lipid-like molecules	Glycerophospholipids	Glycerophosphoethanolamines
N-Acetyl-L-aspartic acid	N-Acetyl-L-aspartic acid	HMDB0000812	175.0480724	C6H9NO5	65065	21547	C01042	5776	997-55-7	CC(=O)N[C@@H](CC(O)=O)C(O)=O	Organic acids and derivatives	Carboxylic acids and derivatives	Amino acids,peptides,and analogues
gamma-Glutamylglutamate	gamma-Glutamylglutamic acid	HMDB0011737	276.0957509	C10H16N2O7	92865	73705	C05282	NA	1116-22-9	N[C@@H](CCC(=O)N[C@@H](CCC(O)=O)C(O)=O)C(O)=O	Organic acids and derivatives	Carboxylic acids and derivatives	Amino acids,peptides,and analogues
Diethanolamine	Diethanolamine	HMDB0004437	105.0789786	C4H11NO2	8113	28123	C06772	3239	111-42-2	OCCNCCO	Organic nitrogen compounds	Organonitrogen compounds	Amines
3-Phenylpropyl 2-methylpropanoate	3-Phenylpropyl 2-methylpropanoate	HMDB0034472	206.1306798	C13H18O2	7662	17099	C02008	NA	103-58-2	CC(C)C(=O)OCCCC1=CC=CC=C1	Benzenoids	Benzene and substituted derivatives	NA
L-Isoleucine	L-Isoleucine	HMDB0000172	131.0946287	C6H13NO2	6306	17191	C00407	5193	73-32-5	CC[C@H](C)[C@H](N)C(O)=O	Organic acids and derivatives	Carboxylic acids and derivatives	Amino acids,peptides,and analogues
Histamine	Histamine	HMDB0000870	111.0796473	C5H9N3	774	18295	C00388	68	51-45-6	NCCC1=CNC=N1	Organic nitrogen compounds	Organonitrogen compounds	Amines
LysoPE(18:1/0:0)	LysoPE(18:1(11Z)/0:0)	HMDB0011505	479.3011893	C23H46NO7P	53480949	NA	NA	NA	NA	[H][C@@](O)(COC(=O)CCCCCCCCC\C=C/CCCCCC)COP(O)(=O)OCCN	Lipids and lipid-like molecules	Glycerophospholipids	Glycerophosphoethanolamines
5-Hydroxy-3,3,4,7,8-pentamethoxyflavone	5-Hydroxy-3,3,4,7,8-pentamethoxyflavone	HMDB0029227	388.1158176	C20H20O8	10200272	NA	NA	NA	NA	COC1=C(OC)C=C(C=C1)C1=C(OC)C(=O)C2=C(O1)C(OC)=C(OC)C=C2O	Phenylpropanoids and polyketides	Flavonoids	O-methylated flavonoids
PC(22:1/14:1)	PC(22:1(13Z)/14:1(9Z))	HMDB0008559	785.5934552	C44H84NO8P	53479167	88741	NA	NA	NA	CCCCCCCC\C=C/CCCCCCCCCCCC(=O)OC[C@]([H])(COP([O-])(=O)OCC[N+](C)(C)C)OC(=O)CCCCCCC\C=C/CCCC	Lipids and lipid-like molecules	Glycerophospholipids	Glycerophosphocholines
Linoelaidic acid	Linoelaidic acid	HMDB0006270	280.2402303	C18H32O2	5282457	75108	NA	NA	506-21-8	CCCCC\C=C\C\C=C\CCCCCCCC(O)=O	Lipids and lipid-like molecules	Fatty Acyls	Lineolic acids and derivatives
PC(22:6/22:2)	PC(22:6(4Z,7Z,10Z,13Z,16Z,19Z)/22:2(13Z,16Z))	HMDB0008744	885.6247553	C52H88NO8P	52923725	NA	NA	NA	NA	CCCCC\C=C/C\C=C/CCCCCCCCCCCC(=O)O[C@]([H])(COC(=O)CC\C=C/C\C=C/C\C=C/C\C=C/C\C=C/C\C=C/CC)COP([O-])(=O)OCC[N+](C)(C)C	Lipids and lipid-like molecules	Glycerophospholipids	Glycerophosphocholines
3-Methyladenine	3-Methyladenine	HMDB0011600	149.0701452	C6H7N5	1673	38635	C00913	NA	5142-23-4	CN1C=NC(N)=C2N=CN=C12	Organoheterocyclic compounds	Imidazopyrimidines	Purines and purine derivatives
N4-Acetylsulfamethoxazole	N4-Acetylsulfamethoxazole	HMDB0013854	295.0626766	C12H13N3O4S	80641	31169	C13061	NA	21312-10-7	CC(O)=NC1=CC=C(C=C1)S(=O)(=O)NC1=NOC(C)=C1	Benzenoids	Benzene and substituted derivatives	Benzenesulfonamides
PE(P-18:1/22:5)	PE(P-18:1/22:5)	HMDB0011425	775.5515904	C45H78NO7P	53480885	NA	NA	NA	NA	[H][C@@](CO\C=C/CCCCCCCC\C=C/CCCCCC)(COP(O)(=O)OCCN)OC(=O)CC\C=C/C\C=C/C\C=C/C\C=C/C\C=C/CCCCC	Lipids and lipid-like molecules	Glycerophospholipids	Glycerophosphoethanolamines
But-2-enoic acid	But-2-enoic acid	HMDB0010720	86.03677944	C4H6O2	637090	41131	C01771	NA	3724-65-0	C\C=C\C(O)=O	Lipids and lipid-like molecules	Fatty Acyls	Fatty acids and conjugates
2-Methylpiperidine	2-Methylpiperidine	HMDB0032416	99.10479942	C6H13N	7974	535978	NA	NA	109-05-7	CC1CCCCN1	Organoheterocyclic compounds	Piperidines	NA
L-Tryptophan	L-Tryptophan	HMDB0000929	204.0898776	C11H12N2O2	6305	16828	C00078	5879	73-22-3	N[C@@H](CC1=CNC2=C1C=CC=C2)C(O)=O	Organoheterocyclic compounds	Indoles and derivatives	Indolyl carboxylic acids and derivatives
(E)-Oxyresveratrol 3-O-b-D-glucoside	(E)-Oxyresveratrol 3-O-b-D-glucoside	HMDB0040555	406.1263823	C20H22O9	131752852	176004	NA	NA	144525-40-6	OCC1OC(OC2=CC(\C=C/C3=C(O)C=C(O)C=C3)=CC(O)=C2)C(O)C(O)C1O	Phenylpropanoids and polyketides	Stilbenes	Stilbene glycosides
PC(22:4/P-18:0)	PC(22:4(7Z,10Z,13Z,16Z)/P-18:0)	HMDB0008653	821.6298407	C48H88NO7P	53479269	NA	NA	NA	NA	CCCCCCCCCCCCCCCC\C=C/OC(COC(=O)CCCCC\C=C/C\C=C/C\C=C/C\C=C/CCCCC)COP([O-])(=O)OCC[N+](C)(C)C	Lipids and lipid-like molecules	Glycerophospholipids	Glycerophosphocholines
Thiazole	Thiazole	HMDB0029713	84.99861979	C3H3NS	9256	43732	C02740	NA	288-47-1	S1C=CN=C1	Organoheterocyclic compounds	Azoles	Thiazoles
Oleamide	Oleamide	HMDB0002117	281.2718647	C18H35NO	5283387	116314	C19670	NA	301-02-0	CCCCCCCC\C=C/CCCCCCCC(N)=O	Lipids and lipid-like molecules	Fatty Acyls	Fatty amides
8-Isoprostaglandin F2a	8-Isoprostaglandin F2a	HMDB0005083	354.2406242	C20H34O5	5282263	34505	C13809	NA	27415-26-5	CCCCC[C@H](O)\C=C\[C@H]1[C@H](O)C[C@H](O)[C@H]1C\C=C/CCCC(O)=O	Lipids and lipid-like molecules	Fatty Acyls	Eicosanoids
2-Amino-3,8-dimethyl-3H-imidazo[4,5-f]quinoxaline	2-Amino-3,8-dimethyl-3H-imidazo[4,5-f]quinoxaline	HMDB0029864	213.1014454	C11H11N5	62275	76604	C19255	NA	77500-04-0	CN1C(N)=NC2=C1C=CC1=C2N=C(C)C=N1	Organoheterocyclic compounds	Diazanaphthalenes	Benzodiazines
(R)-Kawain	(R)-Kawain	HMDB0034212	230.0942943	C14H14O3	45934481	174183	C09947	NA	500-64-1	COC1=CC(=O)OC(C1)\C=C/C1=CC=CC=C1	Phenylpropanoids and polyketides	Kavalactones	NA
