# Supplementary material for: Daily Brain Metabolic Rhythms of Wild Nocturnal Bats
Source: Int J Mol Sci. 2024 Sep 12;25(18):9850. doi: 10.3390/ijms25189850 (PMC11432702; doi:10.3390/ijms25189850)
Supplement: Supplementary file 1 [file ijms-25-09850-s001.zip › Supplementary Table S3.xlsx]

## Sheet: Super-class
Daily brain metabolic rhythms of wild nocturnal bats
Tianhui Wang,Hui Wang, Yujia Chu, Mingyue Bao, Xintong Li, Guoting Zhang & Jiang Feng
Table S3. The number of metabolites identified at Super-class, Class, and Sub-class levels (Total, pos-ion and neg-ion).
Super-class for total	Number		Super-class for pos-ion	Number		Super-class for neg-ion	Number
Lipids and lipid-like molecules	286		Lipids and lipid-like molecules	229		Organic acids and derivatives	86
Organic acids and derivatives	189		Organic acids and derivatives	128		Lipids and lipid-like molecules	61
Organoheterocyclic compounds	143		Organoheterocyclic compounds	117		Organic oxygen compounds	45
Organic oxygen compounds	89		Organic oxygen compounds	49		Organoheterocyclic compounds	36
Nucleosides,nucleotides,and analogues	51		Benzenoids	32		Nucleosides,nucleotides,and analogues	33
Benzenoids	47		Nucleosides,nucleotides,and analogues	30		Phenylpropanoids and polyketides	17
Phenylpropanoids and polyketides	39		Organic nitrogen compounds	24		Benzenoids	15
Organic nitrogen compounds	24		Phenylpropanoids and polyketides	22		Homogeneous non-metal compounds	2
Alkaloids and derivatives	12		Alkaloids and derivatives	12		Organic 1,3-dipolar compounds	1
Homogeneous non-metal compounds	4		Organosulfur compounds	4		Organic nitrogen compounds	1
Organosulfur compounds	4		Lignans,neolignans and related compounds	2		Sum	297
Lignans,neolignans and related compounds	2		Homogeneous non-metal compounds	2
Organic 1,3-dipolar compounds	1		Hydrocarbons	1
Hydrocarbons	1		Sum	652
Sum	892

## Sheet: Class
Daily brain metabolic rhythms of wild nocturnal bats
Tianhui Wang,Hui Wang, Yujia Chu, Mingyue Bao, Xintong Li, Guoting Zhang & Jiang Feng
Table S3. The number of metabolites identified at Super-class, Class, and Sub-class levels (Total, pos-ion and neg-ion).
Class for total	Number		Class for pos-ion	Number		Class for neg-ion	Number
Carboxylic acids and derivatives	154		Amino acids,peptides,and analogues	108		Carboxylic acids and derivatives	63
Glycerophospholipids	149		Glycerophosphocholines	97		Fatty Acyls	50
Organooxygen compounds	89		Carbohydrates and carbohydrate conjugates	41		Organooxygen compounds	45
Fatty Acyls	82		Glycerophosphoethanolamines	32		Benzene and substituted derivatives	13
Benzene and substituted derivatives	28		Amines	16		Purine nucleotides	13
Organonitrogen compounds	24		Phosphosphingolipids	13		Flavonoids	11
Sphingolipids	24		Fatty alcohols	12		Hydroxy acids and derivatives	10
Prenol lipids	19		Glycerophosphoserines	11		Purine nucleosides	7
Flavonoids	18		Pyrimidines and pyrimidine derivatives	10		Imidazopyrimidines	6
Diazines	16		Fatty acid esters	9		Diazines	5
Purine nucleotides	16		Ceramides	8		Glycerophospholipids	5
Indoles and derivatives	15		Purines and purine derivatives	7		Indoles and derivatives	4
Purine nucleosides	14		Fatty amides	6		Keto acids and derivatives	4
Pyridines and derivatives	14		Pyridinecarboxylic acids and derivatives	6		Pyrimidine nucleosides	4
Steroids and steroid derivatives	11		Benzoic acids and derivatives	6		Pyrimidine nucleotides	4
Hydroxy acids and derivatives	11		Carbonyl compounds	5		Peptidomimetics	3
Quinolines and derivatives	10		Purine ribonucleotides	5		Steroids and steroid derivatives	3
Imidazopyrimidines	10		Glycerophosphoinositols	4		Lactones	3
Phenols	10		Sesquiterpenoids	4		Quinolines and derivatives	3
Naphthalenes	8		1-benzopyrans	4		Organic sulfuric acids and derivatives	2
Azoles	8		Furanones	4		Organic phosphoric acids and derivatives	2
Pyrimidine nucleotides	7		Pyrazines	4		Benzimidazoles	2
Dihydrofurans	6		Benzodiazines	4		Pyridines and derivatives	2
Pyrimidine nucleosides	6		Fatty acids and conjugates	4		Prenol lipids	2
Peptidomimetics	5		Methoxyphenols	4		Azoles	2
Stilbenes	5		Quaternary ammonium salts	4		Dihydrofurans	2
Diazanaphthalenes	5		Hybrid peptides	4		Non-metal oxoanionic compounds	2
Aporphines	5		Terpene glycosides	4		Organic sulfonic acids and derivatives	2
Piperidines	5		Imidazoles	4		Kavalactones	1
Carboximidic acids and derivatives	4		Hydropyridines	3		Dithiolanes	1
Keto acids and derivatives	4		Benzoquinolines	3		Linear 1,3-diarylpropanoids	1
Pteridines and derivatives	4		Naphthols and derivatives	3		Stilbenes	1
Non-metal oxoanionic compounds	4		Pterins and derivatives	3		Ribonucleoside 3-phosphates	1
Organic phosphoric acids and derivatives	4		O-methylated flavonoids	3		5-deoxyribonucleosides	1
Pyrrolidines	4		Alcohols and polyols	3		Pyrazolo[3,4-d]pyrimidine glycosides	1
Benzopyrans	4		Carboximidic acids	3		Allyl-type 1,3-dipolar organic compounds	1
Organic sulfuric acids and derivatives	3		Diterpenoids	3		Pteridines and derivatives	1
Organic sulfonic acids and derivatives	3		Phosphate esters	3		Furofurans	1
Linear 1,3-diarylpropanoids	3		Quinolones and derivatives	3		Tannins	1
Lactones	3		Stilbene glycosides	2		Flavin nucleotides	1
Cinnamic acids and derivatives	2		Alkylthiols	2		Sphingolipids	1
Pyrrolines	2		Indoles	2		Phenols	1
Imidazopyridines	2		Flavonoid glycosides	2		Organonitrogen compounds	1
5-deoxyribonucleosides	2		Carbazoles	2		Oxepanes	1
Pyrroles	2		Piperidinones	2		Naphthalenes	1
Isoflavonoids	2		Pyridoindoles	2		Phenylpropanoic acids	1
Phenylpropanoic acids	2		Hydroxyindoles	2		Furopyrans	1
Thiols	2		Oxazoles	2		Nucleoside and nucleotide analogues	1
Benzimidazoles	2		5-deoxy-5-thionucleosides	2		Pyrroles	1
2-arylbenzofuran flavonoids	2		Purine 2-deoxyribonucleosides	2		Cinnamic acids and derivatives	1
Oxazinanes	2		Carboxylic acid derivatives	2		Benzothiazoles	1
Naphthopyrans	2		Quinone and hydroquinone lipids	2		Sum	297
Triazines	2		Pyrimidine ribonucleotides	2
Coumarans	1		Steroid esters	2
Piperazinoazepines	1		Cyclic purine nucleotides	2
Allyl-type 1,3-dipolar organic compounds	1		Fatty acyl glycosides	2
Azolidines	1		Arylsulfates	2
Dibenzylbutane lignans	1		Pyrimidine nucleotide sugars	2
Pyrrolopyridines	1		Quinoline carboxylic acids	2
Isocoumarans	1		Estrane steroids	2
Imidazole ribonucleosides and ribonucleotides	1		Terpene lactones	2
Cytochalasans	1		Glycosphingolipids	2
Tropane alkaloids	1		Hydroxysteroids	2
Benzocycloheptapyridines	1		Chalcones and dihydrochalcones	2
Pyrrolizines	1		Morpholines	2
Tannins	1		Organosulfonic acids and derivatives	2
Lactams	1		Glycerophosphoglycerols	2
Triazinanes	1		Non-metal phosphates	2
Phenol esters	1		Benzoxazinones	1
Thioethers	1		Imidazolidines	1
Pyrazolo[3,4-d]pyrimidine glycosides	1		Benzenetriols and derivatives	1
Saturated hydrocarbons	1		Steroidal glycosides	1
Thienoimidazolidines	1		Indolines	1
Morphinans	1		Substituted pyrroles	1
Oxepanes	1		1-hydroxy-4-unsubstituted benzenoids	1
Dithiolanes	1		Nitrophenols	1
Ribonucleoside 3-phosphates	1		Phenyl methylcarbamates	1
Tetracyclines	1		Dialkylthioethers	1
Benzofurans	1		Biphenyls and derivatives	1
Glycerolipids	1		Phenylnaphthalenes	1
Flavin nucleotides	1		Cumenes	1
Furofurans	1		Hydroxycinnamic acids and derivatives	1
Diarylheptanoids	1		Pyrrolidones	1
(5->5)-dinucleotides	1		N-alkylpyrrolidines	1
Furopyrans	1		Naphthoquinones	1
Benzothiazoles	1		Monoterpenoids	1
Harmala alkaloids	1		Tetracarboxylic acids and derivatives	1
Benzoxazines	1		Naphthyridines	1
Tetrahydroisoquinolines	1		Guanidines	1
Tetrahydrofurans	1		Medium-chain hydroxy acids and derivatives	1
Pyrans	1		Isobenzofuranones	1
Sulfonyls	1		Ureas	1
Biotin and derivatives	1		Imidazo-[4,5-c]pyridines	1
Nucleoside and nucleotide analogues	1		Tryptamines and derivatives	1
Corynanthean-type alkaloids	1		Aminotriazines	1
Benzodiazepines	1		Coumestans	1
Depsides and depsidones	1		1-hydroxy-2-unsubstituted benzenoids	1
Organic carbonic acids and derivatives	1		Methylpyridines	1
Azepines	1		Pyranones and derivatives	1
Benzodioxoles	1		Beta lactams	1
Kavalactones	1		Organic cyanides	1
Sum	888		Bile acids,alcohols and derivatives	1
			Cycloalkanes	1
			Pyrimidine 2-deoxyribonucleosides	1
			Indolyl carboxylic acids and derivatives	1
			Benzenediols	1
			Naphthopyranones	1
			O-methylated isoflavonoids	1
			Triradylcglycerols	1
			Indolecarboxylic acids and derivatives	1
			Retinoids	1
			Linear diarylheptanoids	1
			Flavans	1
			Oximes	1
			Benzophenones	1
			1,3,5-triazines	1
			1,3,5-triazinanes	1
			Benzenesulfonamides	1
			Dibenzodiazepines	1
			1-ribosyl-imidazolecarboxamides	1
			Pyridine carboxaldehydes	1
			Flavones	1
			Gamma butyrolactones	1
			Phenylpyruvic acid derivatives	1
			Stigmastanes and derivatives	1
			Thiazoles	1
			N-arylamides	1
			Sum	587

## Sheet: Sub-class
Daily brain metabolic rhythms of wild nocturnal bats
Tianhui Wang,Hui Wang, Yujia Chu, Mingyue Bao, Xintong Li, Guoting Zhang & Jiang Feng
Table S3. The number of metabolites identified at Super-class, Class, and Sub-class levels (Total, pos-ion and neg-ion).
Sub-class for total	Number		Sub-class for pos-ion	Number		Sub-class for neg-ion	Number
Amino acids,peptides,and analogues	139		Amino acids,peptides,and analogues	108		Amino acids,peptides,and analogues	51
Glycerophosphocholines	97		Glycerophosphocholines	97		Carbohydrates and carbohydrate conjugates	38
Carbohydrates and carbohydrate conjugates	75		Carbohydrates and carbohydrate conjugates	41		Fatty acids and conjugates	37
Fatty acids and conjugates	41		Glycerophosphoethanolamines	32		Benzoic acids and derivatives	7
Glycerophosphoethanolamines	32		Amines	16		Purine ribonucleotides	7
Amines	16		Phosphosphingolipids	13		Purines and purine derivatives	6
Phosphosphingolipids	13		Fatty alcohols	12		Lineolic acids and derivatives	6
Benzoic acids and derivatives	13		Glycerophosphoserines	11		Flavans	5
Pyrimidines and pyrimidine derivatives	12		Pyrimidines and pyrimidine derivatives	10		Eicosanoids	5
Glycerophosphoserines	12		Fatty acid esters	9		Pyrimidines and pyrimidine derivatives	5
Fatty alcohols	12		Ceramides	8		Carbonyl compounds	4
Purines and purine derivatives	10		Purines and purine derivatives	7		Dicarboxylic acids and derivatives	4
Fatty acid esters	10		Fatty amides	6		Alpha hydroxy acids and derivatives	3
Purine ribonucleotides	9		Pyridinecarboxylic acids and derivatives	6		Flavonoid glycosides	3
Carbonyl compounds	9		Benzoic acids and derivatives	6		Hybrid peptides	3
Pyridinecarboxylic acids and derivatives	8		Carbonyl compounds	5		Beta hydroxy acids and derivatives	3
Ceramides	8		Purine ribonucleotides	5		Tricarboxylic acids and derivatives	3
Furanones	6		Glycerophosphoinositols	4		Gamma butyrolactones	3
Lineolic acids and derivatives	6		Sesquiterpenoids	4		Alcohols and polyols	3
Fatty amides	6		1-benzopyrans	4		Short-chain hydroxy acids and derivatives	2
Flavans	6		Furanones	4		Medium-chain hydroxy acids and derivatives	2
Flavonoid glycosides	5		Pyrazines	4		Medium-chain keto acids and derivatives	2
Hybrid peptides	5		Benzodiazines	4		Arylsulfates	2
Eicosanoids	5		Fatty acids and conjugates	4		Phosphate esters	2
Alcohols and polyols	5		Methoxyphenols	4		Pyridinecarboxylic acids and derivatives	2
O-methylated flavonoids	5		Quaternary ammonium salts	4		Purine nucleotide sugars	2
Methoxyphenols	5		Hybrid peptides	4		Imidazoles	2
Imidazoles	5		Terpene glycosides	4		Furanones	2
Purine 2-deoxyribonucleosides	4		Imidazoles	4		Benzenesulfonamides	2
Indoles	4		Hydropyridines	3		Hydroxysteroids	2
Pterins and derivatives	4		Benzoquinolines	3		Cyclic purine nucleotides	2
Pyrimidine nucleotide sugars	4		Naphthols and derivatives	3		Pyrimidine nucleotide sugars	2
Benzodiazines	4		Pterins and derivatives	3		Pyrimidine ribonucleotides	2
Diterpenoids	4		O-methylated flavonoids	3		Purine 2-deoxyribonucleosides	2
Pyrazines	4		Alcohols and polyols	3		Purine deoxyribonucleotides	2
Phosphate esters	4		Carboximidic acids	3		Pyrimidine 2-deoxyribonucleosides	2
Glycerophosphoinositols	4		Diterpenoids	3		Fatty acid esters	2
1-benzopyrans	4		Phosphate esters	3		Carboxylic acids	2
Quaternary ammonium salts	4		Quinolones and derivatives	3		O-methylated flavonoids	2
Dicarboxylic acids and derivatives	4		Stilbene glycosides	2		Indoles	2
Terpene glycosides	4		Alkylthiols	2		Quinoline carboxylic acids	2
Sesquiterpenoids	4		Indoles	2		Glycerophosphates	2
Arylsulfates	3		Flavonoid glycosides	2		Organosulfonic acids and derivatives	2
Benzenesulfonamides	3		Carbazoles	2		Lipoic acids and derivatives	1
Cyclic purine nucleotides	3		Piperidinones	2		Indolines	1
Carboxylic acid derivatives	3		Pyridoindoles	2		Chalcones and dihydrochalcones	1
Quinoline carboxylic acids	3		Hydroxyindoles	2		Phenylpropanes	1
Carboximidic acids	3		Oxazoles	2		Short-chain keto acids and derivatives	1
Hydropyridines	3		5-deoxy-5-thionucleosides	2		Benzenesulfonic acids and derivatives	1
Pyrimidine 2-deoxyribonucleosides	3		Purine 2-deoxyribonucleosides	2		Sulfinylbenzimidazoles	1
Glycosphingolipids	3		Carboxylic acid derivatives	2		5-deoxy-5-thionucleosides	1
Organosulfonic acids and derivatives	3		Quinone and hydroquinone lipids	2		Acrylic acids and derivatives	1
Tricarboxylic acids and derivatives	3		Pyrimidine ribonucleotides	2		Biphenyls and derivatives	1
Terpene lactones	3		Steroid esters	2		Terpene lactones	1
Benzoquinolines	3		Cyclic purine nucleotides	2		Organic nitro compounds	1
Beta hydroxy acids and derivatives	3		Fatty acyl glycosides	2		Pterins and derivatives	1
Chalcones and dihydrochalcones	3		Arylsulfates	2		Isosorbides	1
Pyrimidine ribonucleotides	3		Pyrimidine nucleotide sugars	2		Hydrolyzable tannins	1
Quinolones and derivatives	3		Quinoline carboxylic acids	2		2-benzimidazolylcarbamic acid esters	1
Medium-chain hydroxy acids and derivatives	3		Estrane steroids	2		Fumonisins	1
Hydroxysteroids	3		Terpene lactones	2		Glycosphingolipids	1
Alpha hydroxy acids and derivatives	3		Glycosphingolipids	2		Methoxyphenols	1
Non-metal phosphates	3		Hydroxysteroids	2		Glycerophosphocholines	1
Gamma butyrolactones	3		Chalcones and dihydrochalcones	2		Non-metal phosphates	1
Naphthols and derivatives	3		Morpholines	2		Flavones	1
Hydroxycinnamic acids and derivatives	2		Organosulfonic acids and derivatives	2		Quaternary ammonium salts	1
Hydroxyindoles	2		Glycerophosphoglycerols	2		Indolyl carboxylic acids and derivatives	1
Oxazoles	2		Non-metal phosphates	2		Glycerophosphoethanolamines	1
Stilbene glycosides	2		Benzoxazinones	1		Carboxylic acid derivatives	1
Fatty acyl glycosides	2		Imidazolidines	1		Naphthalene sulfonic acids and derivatives	1
Phenylpyruvic acid derivatives	2		Benzenetriols and derivatives	1		Phenylpyruvic acid derivatives	1
Carboxylic acids	2		Steroidal glycosides	1		Diterpenoids	1
Pyridoindoles	2		Indolines	1		Glycerophosphoserines	1
5-deoxy-5-thionucleosides	2		Substituted pyrroles	1		Non-metal pyrophosphates	1
Glycerophosphates	2		1-hydroxy-4-unsubstituted benzenoids	1		Pyrrole carboxylic acids and derivatives	1
Steroid esters	2		Nitrophenols	1		Pyrroloquinolines	1
Purine deoxyribonucleotides	2		Phenyl methylcarbamates	1		Alpha-keto acids and derivatives	1
Carbazoles	2		Dialkylthioethers	1		Hydroxycinnamic acids and derivatives	1
Purine nucleotide sugars	2		Biphenyls and derivatives	1		Bile acids,alcohols and derivatives	1
Quinone and hydroquinone lipids	2		Phenylnaphthalenes	1		Sum	280
Piperidinones	2		Cumenes	1
Alkylthiols	2		Hydroxycinnamic acids and derivatives	1
Biphenyls and derivatives	2		Pyrrolidones	1
Estrane steroids	2		N-alkylpyrrolidines	1
Medium-chain keto acids and derivatives	2		Naphthoquinones	1
Bile acids,alcohols and derivatives	2		Monoterpenoids	1
Indolyl carboxylic acids and derivatives	2		Tetracarboxylic acids and derivatives	1
Short-chain hydroxy acids and derivatives	2		Naphthyridines	1
Morpholines	2		Guanidines	1
Glycerophosphoglycerols	2		Medium-chain hydroxy acids and derivatives	1
Flavones	2		Isobenzofuranones	1
Stigmastanes and derivatives	1		Ureas	1
Organic cyanides	1		Imidazo-[4,5-c]pyridines	1
Naphthalene sulfonic acids and derivatives	1		Tryptamines and derivatives	1
Organic nitro compounds	1		Aminotriazines	1
Alpha-keto acids and derivatives	1		Coumestans	1
Steroidal glycosides	1		1-hydroxy-2-unsubstituted benzenoids	1
Imidazolidines	1		Methylpyridines	1
Naphthyridines	1		Pyranones and derivatives	1
Non-metal pyrophosphates	1		Beta lactams	1
N-arylamides	1		Organic cyanides	1
Substituted pyrroles	1		Bile acids,alcohols and derivatives	1
Isobenzofuranones	1		Cycloalkanes	1
O-methylated isoflavonoids	1		Pyrimidine 2-deoxyribonucleosides	1
1-ribosyl-imidazolecarboxamides	1		Indolyl carboxylic acids and derivatives	1
Imidazo-[4,5-c]pyridines	1		Benzenediols	1
Hydrolyzable tannins	1		Naphthopyranones	1
N-alkylpyrrolidines	1		O-methylated isoflavonoids	1
Beta lactams	1		Triradylcglycerols	1
1,3,5-triazinanes	1		Indolecarboxylic acids and derivatives	1
Benzenesulfonic acids and derivatives	1		Retinoids	1
2-benzimidazolylcarbamic acid esters	1		Linear diarylheptanoids	1
Dialkylthioethers	1		Flavans	1
Methylpyridines	1		Oximes	1
Monoterpenoids	1		Benzophenones	1
Cycloalkanes	1		1,3,5-triazines	1
Fumonisins	1		1,3,5-triazinanes	1
Tryptamines and derivatives	1		Benzenesulfonamides	1
Lipoic acids and derivatives	1		Dibenzodiazepines	1
Indolines	1		1-ribosyl-imidazolecarboxamides	1
Oximes	1		Pyridine carboxaldehydes	1
Benzophenones	1		Flavones	1
Triradylcglycerols	1		Gamma butyrolactones	1
Benzenediols	1		Phenylpyruvic acid derivatives	1
Pyrrole carboxylic acids and derivatives	1		Stigmastanes and derivatives	1
Sulfinylbenzimidazoles	1		Thiazoles	1
Isosorbides	1		N-arylamides	1
Pyrrolidones	1		Sum	587
Nitrophenols	1
Phenyl methylcarbamates	1
Linear diarylheptanoids	1
Benzenetriols and derivatives	1
1-hydroxy-4-unsubstituted benzenoids	1
Cumenes	1
Naphthoquinones	1
Naphthopyranones	1
Phenylnaphthalenes	1
Pyridine carboxaldehydes	1
Benzoxazinones	1
Indolecarboxylic acids and derivatives	1
Pyranones and derivatives	1
Aminotriazines	1
Short-chain keto acids and derivatives	1
1-hydroxy-2-unsubstituted benzenoids	1
Guanidines	1
Retinoids	1
1,3,5-triazines	1
Pyrroloquinolines	1
Dibenzodiazepines	1
Acrylic acids and derivatives	1
Coumestans	1
Tetracarboxylic acids and derivatives	1
Phenylpropanes	1
Ureas	1
Thiazoles	1
Sum	816
