# Supplementary material for: Daily Brain Metabolic Rhythms of Wild Nocturnal Bats
Source: Int J Mol Sci. 2024 Sep 12;25(18):9850. doi: 10.3390/ijms25189850 (PMC11432702; doi:10.3390/ijms25189850)
Supplement: Supplementary file 1 [file ijms-25-09850-s001.zip › Supplementary Table S4.xlsx]

## Sheet: Rest vs Sleep
Daily brain metabolic rhythms of wild nocturnal bats
Tianhui Wang,Hui Wang, Yujia Chu, Mingyue Bao, Xintong Li, Guoting Zhang & Jiang Feng
Table S4. DAMs information of six pairwise comparisons.
MS2.name	Mean Rest	Mean Sleep	VIP	P_VALUE	FOLD_CHANGE	LOG_FOLDCHANGE	up/down
Tetrahydrocortisone	0.001963999	0.0107486466	2.03079680520612	2.0897e-06	0.18272	-2.4523	down
Normorphine	0.082188805	0.332235634	1.99437521899987	6.6502e-06	0.24738	-2.0152	down
Oxonantenine	0.003290417	0.0126231622	1.57851341543212	0.0064521	0.26067	-1.9397	down
Glucosylceramide (d18:1/9Z-18:1)	0.0105204905	0.0331738808	1.38245644879528	0.031792	0.31713	-1.6568	down
Hydrocortisone	0.008212697	0.0256420668	2.00142793116116	1.1117e-05	0.32028	-1.6426	down
PC(P-18:1/14:0)	0.0330194433333333	0.100992758	1.53449703310911	0.012561	0.32695	-1.6129	down
N-[(4E,8E)-1,3-dihydroxyoctadeca-4,8-dien-2-yl]hexadecanamide	0.0118222853333333	0.0357682496	1.47229988840673	0.018182	0.33052	-1.5972	down
Cortisol	0.01743651	0.04802219	1.94467173105749	7.6192e-05	0.36309	-1.4616	down
N-[(4E,8Z)-1,3-dihydroxyoctadeca-4,8-dien-2-yl]hexadecanamide 1-glucoside	0.03028929	0.082182772	1.65241844608462	0.0044575	0.36856	-1.44	down
Carnosine	0.0229431233333333	0.058570788	1.38442008327568	0.02452	0.39172	-1.3521	down
Eicosapentaenoic acid	0.1985892	0.49000124	2.01668520464446	3.7018e-06	0.40528	-1.303	down
1,3,5-Trihydroxybenzene	0.0486573466666667	0.11480447	1.35075109883866	0.038155	0.42383	-1.2384	down
Sweroside	0.0116989298333333	0.0275192368	1.98394950353316	2.3435e-05	0.42512	-1.2341	down
Isogingerenone B	0.00835451216666667	0.018954609	1.95960768438885	4.7601e-05	0.44076	-1.1819	down
L-Agaridoxin	0.00281525	0.0063606458	1.76350898903845	0.00096462	0.4426	-1.1759	down
N2-Succinyl-L-ornithine	2.579082	5.6479792	2.02070930454649	2.3868e-06	0.45664	-1.1309	down
N-Lactoyl ethanolamine phosphate	0.0196738266666667	0.042267058	1.98598369375508	2.0416e-05	0.46546	-1.1033	down
Adenosine	0.165401516666667	0.34810242	1.6813860199105	0.0034525	0.47515	-1.0735	down
Aspartyl-Valine	0.006348647	0.0133345034	1.67864242839662	0.0034427	0.47611	-1.0706	down
Phosphocreatine	0.0240657733333333	0.050460654	1.7529240824472	0.0020173	0.47692	-1.0682	down
PC(16:1/P-18:1)	0.00312787566666667	0.006431091	1.49813665965354	0.014776	0.48637	-1.0399	down
5-Methylcytidine	0.0272412516666667	0.054667914	1.78947276045562	0.001007	0.4983	-1.0049	down
4-Trimethylammoniobutanoic acid	0.098744875	0.197030704	1.79962009479079	0.00070023	0.50116	-0.99664	down
N-Acetylornithine	0.026636135	0.053080388	1.91033951713425	8.0718e-05	0.50181	-0.99479	down
D-Pantothenic acid	0.833241233333333	1.59364244	1.68990653258743	0.0035113	0.52285	-0.93552	down
Sepiapterin	0.00499854633333333	0.0095046028	1.52087633630868	0.011901	0.52591	-0.92712	down
N-Acetylhistidine	0.196908741666667	0.374270396	1.31314676925299	0.038997	0.52611	-0.92655	down
8-Hydroxy-2-deoxyguanosine	0.00956590966666667	0.0181182074	1.35699435620521	0.028492	0.52797	-0.92147	down
Ectoine	0.186398116666667	0.35212268	1.68516330169139	0.0016866	0.52936	-0.91769	down
2-Piperidone	0.44729575	0.83372186	1.83962254879376	0.00030021	0.5365	-0.89834	down
Cervonyl carnitine	0.0138881583333333	0.025253202	1.57904646264111	0.0077306	0.54996	-0.86261	down
2-(Ethylsulfonylmethyl)phenyl methylcarbamate	0.0321323616666667	0.058392474	1.71139462020829	0.0025287	0.55028	-0.86176	down
SM(d17:1/24:1)	0.0893754733333333	0.160922774	1.34218403312518	0.03345	0.55539	-0.84842	down
2,4-Diacetylafzelin	0.00104866195	0.00188747704	1.36440944778552	0.024705	0.55559	-0.84791	down
S-(Allylthio)-L-cysteine	0.01745553	0.031204448	2.01009654137901	1.6406e-06	0.55939	-0.83807	down
Acetylcholine	1.87836933333333	3.3129768	1.87955055671217	0.00026355	0.56697	-0.81865	down
Glycerylphosphorylethanolamine	4.58817116666667	8.0143106	1.94416404361604	6.1203e-05	0.5725	-0.80466	down
Cer(d18:1/18:1)	0.0112128181666667	0.0193534348	1.52209054390141	0.010969	0.57937	-0.78744	down
1-Methyl-L-Histidine	0.409196566666667	0.6940897	1.97991613544557	2.2217e-05	0.58954	-0.76233	down
Maltotetraose	0.00108295881666667	0.00182386314	1.44574350915665	0.025832	0.59377	-0.75202	down
Dihydrobiopterin	0.0141556121666667	0.0237852748	1.53248085929182	0.010547	0.59514	-0.74869	down
(x)-1,2-Propanediol 1-O-b-D-glucopyranoside	0.040794525	0.068489534	1.31684445181438	0.036332	0.59563	-0.74751	down
Fluticasone propionate	0.0287443866666667	0.047184388	1.58949486027892	0.0084826	0.60919	-0.71503	down
O-Phospho-L-threonine	0.0144446896666667	0.0236971628	1.37106213085367	0.035142	0.60955	-0.71418	down
LysoPE(18:2/0:0)	0.0270533483333333	0.043793712	1.38426113107172	0.024908	0.61775	-0.69492	down
Montecristin	0.015265727	0.024645932	1.57356864654254	0.0078046	0.6194	-0.69105	down
Cohibin A	0.009761701	0.015724278	1.78426438076132	0.00095418	0.6208	-0.68779	down
Stigmastane-3,6-dione	0.147381566666667	0.2372193	1.77025245264022	0.0012013	0.62129	-0.68667	down
Homocarnosine	0.245820233333333	0.3934286	1.46453835028816	0.01628	0.62482	-0.6785	down
Glutaminylalanine	0.0366948466666667	0.058593382	1.40701924989589	0.021703	0.62626	-0.67516	down
2-Amino-3-phosphonopropionic acid	0.29942015	0.47803664	1.90969233710232	0.00011343	0.62635	-0.67495	down
Alantolactone	0.00597327333333333	0.0094843602	1.68100030997552	0.0026567	0.6298	-0.66703	down
Protoanemonin	0.0156859016666667	0.024872424	1.33056050837069	0.046496	0.63065	-0.66508	down
Tetramethylsilane	0.00614960116666667	0.0096563684	1.26381152509132	0.048813	0.63684	-0.65099	down
Choline glycerophosphate	0.174907733333333	0.27374764	1.70948347473142	0.0022491	0.63894	-0.64625	down
Mulberrofuran M	0.0028862495	0.0045071466	1.58271326192877	0.0069457	0.64037	-0.64302	down
beta-D-Glucosamine	6.622595	10.277448	1.97003604786634	2.8976e-05	0.64438	-0.63401	down
C.I. Solvent Red 80	0.262892866666667	0.40708778	1.74764795358587	0.0014008	0.64579	-0.63086	down
SM(d18:0/16:0)	0.657087066666667	1.01299218	1.8279356828276	0.00063524	0.64866	-0.62447	down
Glucosamine 6-phosphate	0.01703703	0.026250628	1.38511218622393	0.030361	0.64901	-0.62368	down
8-hydroxymirtazapine	0.0112144885	0.017111331	1.31620108014884	0.034185	0.65538	-0.60959	down
Biotin amide	0.00856116783333333	0.012950162	1.58583367004446	0.010472	0.66109	-0.59709	down
Adrenic acid	4.17303233333333	2.7721506	1.40174614047182	0.029504	1.5053	0.59009	up
3-Sulfinato-L-alaninate	0.463511666666667	0.3077071	1.36947373886536	0.028898	1.5063	0.59105	up
1,3,5,11-Bisabolatetraen-10-one	0.05042667	0.033262504	1.85631569964082	0.00040017	1.516	0.60029	up
N-Acetyl-D-Glucosamine 6-Phosphate	0.0303873116666667	0.019953288	1.38384212036254	0.020225	1.5229	0.60684	up
(E,E)-2,4-Decadienoic isobutylamide	0.30307335	0.19677508	1.35550073534984	0.024589	1.5402	0.62312	up
PC(P-18:1/20:5)	0.0720872283333333	0.046608022	1.43454595537951	0.021657	1.5467	0.62917	up
2-Naphthalenethiol	0.0175438136666667	0.011320906	1.43891335733207	0.026001	1.5497	0.63197	up
2-O-Methylcytosine	0.0212713906666667	0.013692377	1.40238535349532	0.038765	1.5535	0.63554	up
Glycerol tripropanoate	0.0662257766666667	0.042499908	1.68797461420513	0.0020935	1.5583	0.63993	up
Homoarecoline	0.0492173233333333	0.031217738	1.79800676887842	0.00098652	1.5766	0.6568	up
3-Sulfinoalanine	3.199983	2.029295	1.3041768888414	0.046272	1.5769	0.65709	up
Quindoxin	0.06085963	0.038004918	1.68303077710021	0.003462	1.6014	0.6793	up
Tryptophyl-Valine	0.0324858466666667	0.02010612	1.89475453298588	0.0001345	1.6157	0.69218	up
Isoniazid alpha-ketoglutaric acid	0.121284776666667	0.075027722	1.67527058770327	0.0043083	1.6165	0.6929	up
2-Methylguanosine	0.017614103	0.0108917972	1.58748709225193	0.0083606	1.6172	0.69349	up
Deoxyadenosine	0.0666424783333333	0.040948868	1.70822030623759	0.0030583	1.6275	0.70262	up
Dopamine 3-O-sulfate	0.467723416666667	0.27984408	1.47439872268811	0.020556	1.6714	0.74103	up
3-Amino-1-methyl-5H-pyrido[4,3-b]indole	0.00880910233333333	0.005176007	1.85487523786785	0.00034069	1.7019	0.76716	up
Azaspiracid 2	0.05400013	0.031193996	1.75300202929022	0.0023693	1.7311	0.79169	up
PE(P-18:1/18:3)	0.567661416666667	0.326006	1.97192458668743	4.5785e-05	1.7413	0.80013	up
Thymidine	0.07322676	0.04159717	1.37081733472324	0.033036	1.7604	0.81589	up
Valdecoxib	0.00337801466666667	0.0018527062	1.71000495502702	0.0038771	1.8233	0.86654	up
4-Acetylimidazo[4,5-c]pyridine	0.044829015	0.024485574	1.49156365529059	0.023218	1.8308	0.8725	up
Imidazoleacetic acid	0.2596367	0.13820402	2.00647014534354	2.1147e-05	1.8786	0.90969	up
Thioguanine	0.809239266666667	0.42449442	1.76434572857299	0.0011042	1.9064	0.93082	up
alpha-Tocopherol succinate	0.0232470215	0.0121924792	1.57249349371578	0.010675	1.9067	0.93105	up
N6-Methyladenosine	0.0135551118333333	0.0070262494	1.67390422385817	0.0027552	1.9292	0.94801	up
Phenmetrazine	0.110503508333333	0.05595425	1.58748192570997	0.011024	1.9749	0.98177	up
N-a-Acetyl-L-arginine	0.538320144666667	0.269134114	1.68139801061929	0.0022369	2.0002	1.0001	up
L-Citrulline	0.0748399416666667	0.03629433	2.01111359137311	6.8337e-06	2.062	1.0441	up
2-Hydroxy-6-pentadecylbenzoic acid	0.0159579685	0.0077059696	1.419946815583	0.024353	2.0709	1.0502	up
Astilbin	0.00554863016666667	0.0026691524	1.45497885266564	0.022481	2.0788	1.0557	up
N,N-Dimethylguanosine	0.00870376883333333	0.0041701968	1.7788679824965	0.0014339	2.0871	1.0615	up
2-O-(5,8,11,14,17-Eicosapentaenoyl)-1-O-hexadecylglycero-3-phosphocholine	0.106132951666667	0.050816544	1.73998404187053	0.001431	2.0886	1.0625	up
Deoxycytidine	0.0129525446666667	0.0061574224	1.73528667956082	0.0024209	2.1036	1.0728	up
N-Acetylputrescine	0.0306310766666667	0.013840998	2.00183583271803	1.7998e-05	2.2131	1.146	up
Isoliquiritigenin	0.0187857596666667	0.0081672464	1.81881726590987	0.00063759	2.3001	1.2017	up
Goshonoside F3	0.00120974893333333	0.000518627844	1.23755624957832	0.046237	2.3326	1.2219	up
1H-Indole-3-carboxaldehyde	0.14584778	0.060690906	2.02228249267261	5.6969e-06	2.4031	1.2649	up
D-Citrulline	0.645483283333333	0.26766184	1.9358107644876	5.3126e-05	2.4116	1.27	up
Safrole	0.115244961666667	0.046836258	1.6127277195891	0.0071952	2.4606	1.299	up
Tetrahydroharmol	0.0231264053333333	0.009236388	1.50050114359318	0.019494	2.5038	1.3241	up
Pinostrobin chalcone	0.0108306051666667	0.004050289626	1.43885442454773	0.020219	2.674	1.419	up
PC(14:0/P-18:0)	0.0537140063333333	0.0185009848	1.50056687598499	0.016246	2.9033	1.5377	up
N-Lignoceroylsphingosine	0.002841086	0.00090193706	1.68895103297355	0.0036563	3.15	1.6553	up
2,4-Dihydroxyacetophenone	0.086628775	0.023733068	1.99136986339833	2.2272e-05	3.6501	1.8679	up
3-Methyladenine	0.106381255	0.028114778	1.98597842063404	2.9124e-05	3.7838	1.9198	up
Rhodamine B	0.0561882623333333	0.0041293844	1.41285928704468	0.030694	13.607	3.7663	up

## Sheet: Sleep vs Wake
Daily brain metabolic rhythms of wild nocturnal bats
Tianhui Wang,Hui Wang, Yujia Chu, Mingyue Bao, Xintong Li, Guoting Zhang & Jiang Feng
Table S4. DAMs information of six pairwise comparisons.
MS2.name	Mean Sleep	Mean Wake	VIP	P_VALUE	FOLD_CHANGE	LOG_FOLDCHANGE	up/down
Enalaprilat	0.0117347024	0.0417015565	1.5580275916296	0.036666	0.2814	-1.8293	down
20-Hydroxyeicosatetraenoic acid	0.019809098	0.0701285741666667	2.14699061955831	0.00093635	0.28247	-1.8238	down
Goshonoside F3	0.000524866888	0.0018291058	1.73665421058264	0.023021	0.28695	-1.8011	down
Pseudopelletierine	0.0106940822	0.0270067043333333	2.30087226327579	5.0017e-05	0.39598	-1.3365	down
N-Acetylputrescine	0.013840998	0.0338706566666667	2.41169248593359	6.512e-06	0.40864	-1.2911	down
Prolylhydroxyproline	0.0042486442	0.010151093	2.08686598806403	0.0015499	0.41854	-1.2566	down
5-Methylthioadenosine	0.067343298	0.149442656666667	2.18810427013743	0.00055285	0.45063	-1.15	down
N6-Methyladenosine	0.0070262488	0.0146150561666667	1.92694997975035	0.0048038	0.48075	-1.0566	down
Deoxycytidine	0.0061574218	0.0118468661666667	1.98748850152458	0.0026666	0.51975	-0.94411	down
1-Methylhypoxanthine	0.056151304	0.106016003333333	2.04455299084075	0.0034817	0.52965	-0.91689	down
Cer(d18:1/24:1)	0.04320545	0.07927108	1.77802232627583	0.011215	0.54503	-0.87558	down
Valdecoxib	0.0018527062	0.00336791816666667	1.66667175024761	0.036597	0.5501	-0.86222	down
1H-Indole-3-carboxaldehyde	0.060690902	0.108761846666667	2.37566322177784	1.8053e-05	0.55802	-0.84162	down
N,N-Dimethylsphingosine	0.0080645018	0.0142957891666667	1.75841468775444	0.020863	0.56412	-0.82593	down
S-adenosyl-L-methionine	0.0088339932	0.0152389003333333	1.65809858892849	0.032164	0.5797	-0.78662	down
Glycerol tripropanoate	0.042499902	0.0679625733333333	1.79769538357578	0.016811	0.62534	-0.67728	down
N-Isobutyl-2,4,8,10,12-tetradecapentaenamide	0.015623952	0.024921195	1.75889623614393	0.02511	0.62693	-0.67361	down
PC(P-18:1/22:6)	0.18217182	0.283412983333333	2.15527746380541	0.00054428	0.64278	-0.63761	down
Quindoxin	0.038004916	0.0585102133333333	1.64295966260415	0.030015	0.64954	-0.6225	down
Acetylhomoserine	0.65662762	1.00262755	2.08703177340444	0.0028495	0.65491	-0.61064	down
Gallic acid	0.15021295	0.098781935	1.96043975068915	0.0040318	1.5207	0.60469	up
N1-Methyl-2-pyridone-5-carboxamide	0.141601456	0.0915758716666667	1.93404178451493	0.0051485	1.5463	0.6288	up
Eicosapentaenoic acid	0.49000118	0.31674585	2.09559329294397	0.0018928	1.547	0.62946	up
Garciduol A	0.0118098202	0.007492729	1.71367545382822	0.02496	1.5762	0.65642	up
Biotin sulfone	0.0187955418	0.0119080076666667	2.09913002248156	0.001147	1.5784	0.65846	up
Succinic anhydride	1.16341316	0.72903415	1.84723011682219	0.0072705	1.5958	0.67431	up
DL-2-Aminooctanoic acid	1.69114472	1.05791301666667	2.1872427424876	0.00019974	1.5986	0.67678	up
Ectoine	0.35212268	0.2158351	1.6088543232434	0.02448	1.6314	0.70615	up
2,6-Dimethylpyrazine	0.15101996	0.0913109783333333	1.68983456643367	0.029	1.6539	0.72588	up
Biotin amide	0.0129501612	0.0077783	2.12316767861736	0.0008168	1.6649	0.73544	up
4-Aminohippuric acid	0.23232629	0.137929343333333	1.79352023125082	0.012145	1.6844	0.75222	up
1-Methylhistamine	0.88083856	0.5109084	2.02100464785568	0.0037076	1.7241	0.78581	up
Phosphocreatine	0.05046065	0.02809829	1.78017212622123	0.012716	1.7959	0.84468	up
Ginkgolide C	0.005005882	0.0025775935	1.61163516287772	0.038544	1.9421	0.9576	up
2-(Ethylsulfonylmethyl)phenyl methylcarbamate	0.05839247	0.02967629	2.17919427971361	0.00042347	1.9676	0.97647	up
Seryllysine	0.01434726	0.00647302066666667	1.86398605052911	0.0064646	2.2165	1.1483	up
D-Pantothenic acid	1.59364234	0.718139083333333	2.09538189299425	0.00091464	2.2191	1.15	up
Isogingerenone B	0.0189546078	0.00822082866666667	2.33348217199993	3.3984e-05	2.3057	1.2052	up
Melamine	0.051980448	0.0219144083333333	1.60587055114962	0.048969	2.372	1.2461	up
Melatonin	0.15132647	0.06100865	1.8669578453014	0.0060342	2.4804	1.3106	up
NAD	0.0022846404	0.000887656608333333	2.11905567845687	0.0015158	2.5738	1.3639	up
N-methyl-L-glutamic Acid	0.0263698274	0.00988943683333333	2.29919269614103	4.6487e-05	2.6665	1.4149	up
Hydrocortisone	0.025642065	0.00954703933333333	2.36577796979782	2.018e-05	2.6859	1.4254	up
Sweroside	0.0275192348	0.0101503408333333	2.40387988909411	5.2494e-06	2.7112	1.4389	up
Cortisol	0.048022186	0.0169678016666667	2.33328427951861	5.9232e-05	2.8302	1.5009	up
N5-Acetyl-N2-gamma-L-glutamyl-L-ornithine	0.0246103	0.00840599333333333	2.03522339410074	0.0013224	2.9277	1.5498	up
Tetrahydrocortisone	0.010748646	0.00227795566666667	2.43238564020022	2.9847e-06	4.7185	2.2383	up
Normorphine	0.332235612	0.0615129816666667	2.36745976038266	2.2371e-06	5.4011	2.4332	up

## Sheet: Wake vs Activity
Daily brain metabolic rhythms of wild nocturnal bats
Tianhui Wang,Hui Wang, Yujia Chu, Mingyue Bao, Xintong Li, Guoting Zhang & Jiang Feng
Table S4. DAMs information of six pairwise comparisons.
MS2.name	Mean Wake	Mean Activity	VIP	P_VALUE	FOLD_CHANGE	LOG_FOLDCHANGE	up/down
3-Methyladenine	0.0254561766666667	0.0841815433333333	2.24240872889232	8.1046e-06	0.3024	-1.7255	down
Butyrylcarnitine	0.0433477616666667	0.129480811666667	2.16533940822408	6.8405e-05	0.33478	-1.5787	down
N-Acetoxymethylflindersine	0.0170410433333333	0.050500365	1.94614342691364	0.0019522	0.33744	-1.5673	down
cis-Goniothalamicin	0.00291019594333333	0.00812966516666667	1.49556553370927	0.021148	0.35797	-1.4821	down
Taurocholic acid	0.0137897708333333	0.034950251	1.79354867115796	0.0064441	0.39455	-1.3417	down
1-(2,3-Dihydro-6,7-dimethyl-1H-pyrrolizin-5-yl)-2-hydroxy-1-propanone	0.0889471966666667	0.205559358333333	1.91763628704457	0.0020044	0.43271	-1.2085	down
3-AMP	0.02812069	0.0613644	1.63560136652003	0.016384	0.45826	-1.1258	down
N5-Acetyl-N2-gamma-L-glutamyl-L-ornithine	0.00840599333333333	0.0177069678333333	1.66852472669921	0.014076	0.47473	-1.0748	down
Sweroside	0.0101503408333333	0.0211366553333333	2.24068310562391	2.1491e-05	0.48022	-1.0582	down
Norvaline	0.413428333333333	0.799017333333333	2.25489179477944	6.639e-06	0.51742	-0.95059	down
Garciduol A	0.007492729	0.0141599108333333	1.8443135173592	0.0042266	0.52915	-0.91825	down
Ginkgolide C	0.0025775935	0.0047400535	1.45968250914677	0.044494	0.54379	-0.87888	down
N-Acetylhistidine	0.247119183333333	0.452157983333333	1.55958602915108	0.021744	0.54653	-0.87162	down
Tetrahydrocortisone	0.00227795566666667	0.00416450916666667	2.10736928806399	0.00012963	0.54699	-0.87041	down
Pyrrolidine	0.096226295	0.17444526	2.30332761457271	1.126e-06	0.55161	-0.85827	down
Melatonin	0.06100865	0.109315606666667	1.74054282070916	0.0093229	0.5581	-0.84141	down
Imidazoleacetic acid	0.10514835	0.187562941666667	2.20857369925326	3.99e-05	0.5606	-0.83495	down
Eicosapentaenoic acid	0.31674585	0.561692866666667	2.06572513859039	0.00030922	0.56391	-0.82646	down
Carbadox	0.0352024083333333	0.0620599483333333	1.40646663537547	0.041089	0.56723	-0.81799	down
5,6-Dihydroxyindole	0.0533508066666667	0.0931832933333333	1.37444994363155	0.04627	0.57254	-0.80456	down
Adenine	7.18455533333333	11.9400996666667	1.6600689198879	0.016496	0.60172	-0.73284	down
Cortisol	0.0169678016666667	0.0277156533333333	2.23193846864011	1.258e-05	0.61221	-0.7079	down
Histamine	0.3101894	0.506552966666667	1.36800558867047	0.046509	0.61235	-0.70756	down
Seryllysine	0.00647302066666667	0.0104550131666667	1.43996030201534	0.046893	0.61913	-0.69168	down
2-Deoxymugineic acid	0.00387729416666667	0.00613168266666667	2.22322085943851	1.3158e-05	0.63234	-0.66123	down
Biotin amide	0.0077783	0.0122728953333333	1.83640084636776	0.0044997	0.63378	-0.65795	down
8-Hydroxyguanosine	0.00906776616666667	0.0141221533333333	1.84015921479499	0.0035362	0.6421	-0.63914	down
Janthitrem B	0.009197357	0.0142417596666667	1.49389644295643	0.040264	0.6458	-0.63084	down
Biotin sulfone	0.0119080076666667	0.01808387	1.98938152641951	0.00067737	0.65849	-0.60277	down
Oxypinnatanine	0.0574830616666667	0.086409765	1.97987610734409	0.0011226	0.66524	-0.58806	down
(E)-Oxyresveratrol 3-O-b-D-glucoside	0.00646105616666667	0.00428046616666667	1.73631507532677	0.0092062	1.5094	0.594	up
N-Isobutyl-2,4,8,10,12-tetradecapentaenamide	0.024921195	0.01648045	1.55766016073837	0.020827	1.5122	0.59662	up
Adenosine	0.239957083333333	0.158670833333333	1.4031999171699	0.047004	1.5123	0.59674	up
PC(P-18:1/22:6)	0.283412983333333	0.185821816666667	2.16677417219982	4.8515e-05	1.5252	0.60899	up
Cer(d18:1/24:1)	0.07927108	0.0517473316666667	1.56650237534704	0.026226	1.5319	0.61531	up
O-Phosphothreonine	0.0140583691666667	0.00913296733333333	2.24386685768601	4.4495e-06	1.5393	0.62227	up
Quindoxin	0.0585102133333333	0.03661129	1.80788222590013	0.0046416	1.5981	0.6764	up
N1-Methyl-2-pyridone-5-carboxamide	0.0915758716666667	0.0572248183333333	1.53676836636399	0.018116	1.6003	0.67833	up
DL-Phenylalanine	3.63232466666667	2.24958116666667	2.1194215500748	7.7393e-05	1.6147	0.69124	up
NG,NG-dimethyl-L-arginine	0.166103905	0.102415585	2.16328027412681	9.9329e-05	1.6219	0.69765	up
L-Phenylalanine	1.3297525	0.812202833333333	2.17144511736522	2.6819e-05	1.6372	0.71125	up
N6-Methyladenosine	0.0146150561666667	0.00891363866666667	1.48797983513619	0.043501	1.6396	0.71337	up
Normorphine	0.0615129816666667	0.037474325	1.75918519996698	0.005067	1.6415	0.71499	up
Methylimidazole acetaldehyde	0.30012415	0.182561883333333	1.8715577876154	0.003212	1.644	0.71717	up
Deoxyguanosine	0.0475705116666667	0.028489905	1.46166871374442	0.037569	1.6697	0.73962	up
Cytidine 5-diphosphocholine	0.0542019333333333	0.032272075	1.50311214758615	0.025062	1.6795	0.74806	up
Phenylpyruvic acid	0.130918118333333	0.077029795	1.917304209781	0.0019471	1.6996	0.76518	up
Glycerol tripropanoate	0.0679625733333333	0.03992894	1.66377623982572	0.014894	1.7021	0.76731	up
6-Phosphogluconic acid	0.147866918333333	0.08626275	2.10363733663498	0.00015317	1.7141	0.77749	up
PC(22:5/P-18:0)	0.199930581666667	0.115608966666667	1.37125930091931	0.045936	1.7294	0.79025	up
Racemethionine	1.54011825	0.889501533333333	2.12633271058555	5.3795e-05	1.7314	0.79197	up
Imidazole-4-acetaldehyde	4.80524566666667	2.75968466666667	1.52515087142661	0.024732	1.7412	0.80011	up
L-Argininosuccinic acid	0.0222151083333333	0.0127051916666667	1.90103517562288	0.0017632	1.7485	0.80612	up
Isoliquiritigenin	0.00944815583333333	0.0053822585	1.63454467040054	0.012955	1.7554	0.81182	up
D-Myo-inositol 4-phosphate	0.0704983916666667	0.0390106516666667	1.91556898065734	0.0017827	1.8072	0.85372	up
5-Methylthioadenosine	0.149442656666667	0.082549	2.00999090584879	0.00045364	1.8104	0.85627	up
Salicyluric acid	0.0129800255	0.00709089616666667	1.62823143062553	0.01219	1.8305	0.87225	up
L-Glutamic acid 5-phosphate	0.193133938333333	0.101432225	2.09975452652141	0.00016357	1.9041	0.92909	up
L-Saccharopine	0.0198368415	0.0104148305	1.86906323527346	0.0021732	1.9047	0.92954	up
3,5-Dichloro-4-hydroxy-2-methoxy-6-methylbenzoic acid	0.0220486066666667	0.0114176756666667	2.28278866573788	2.356e-06	1.9311	0.94942	up
3-Acetyl-2,7-naphthyridine	0.147650003333333	0.0762624833333333	1.41750115693022	0.037211	1.9361	0.95314	up
Inosine diphosphate	0.00874723533333333	0.00439970633333333	1.542036003494	0.020338	1.9881	0.99142	up
Pseudopelletierine	0.0270067033333333	0.0132649816666667	2.125893001468	7.0011e-05	2.0359	1.0257	up
Thiazole	0.00724444683333333	0.00353958616666667	2.15092326111807	0.00010624	2.0467	1.0333	up
D-Ribose 5-phosphate	1.14345055	0.55608085	1.88858822304452	0.0019769	2.0563	1.04	up
Pyrimidine	0.012855992	0.00621462783333333	2.05346869541976	0.00024169	2.0687	1.0487	up
Mannose 6-phosphate	0.0944668683333333	0.0445445783333333	2.06173323111173	0.00027954	2.1207	1.0846	up
Maltotetraose	0.00228826916666667	0.00107283143333333	1.75428409057014	0.0048444	2.1329	1.0928	up
D-Erythro-imidazole-glycerol-phosphate	0.0139340928333333	0.006480999	1.87121358838867	0.0024074	2.15	1.1043	up
alpha-D-Glucose 1-phosphate	0.82148415	0.37346175	1.90572607516394	0.0017275	2.1996	1.1373	up
6-Hydroxy-1H-indole-3-acetamide	0.177976038333333	0.0788995033333333	2.19174218766395	2.4907e-05	2.2557	1.1736	up
Dihydroroseoside	0.006536593	0.00276633587833333	1.5566469161769	0.024638	2.3629	1.2406	up
D-Sedoheptulose 7-phosphate	0.029920942	0.0125784038333333	1.3670227775762	0.049331	2.3788	1.2502	up
PE(22:4/16:0)	3.89285911666667	1.58344461666667	1.36889880717572	0.049091	2.4585	1.2978	up
D-Arabinose 5-phosphate	0.0933456633333333	0.0378302766666667	1.90470649388734	0.0016641	2.4675	1.303	up
Phosphoric acid	0.06338729	0.0247159833333333	2.07366182611195	0.00022033	2.5646	1.3587	up
Prostaglandin B2	0.00957755216666667	0.00369512516833333	1.44560785095356	0.037113	2.5919	1.374	up
Indoleacetaldehyde	2.15412581666667	0.828793166666667	2.28235251136437	7.9407e-07	2.5991	1.378	up
Deoxyadenosine triphosphate	0.00512107716666667	0.00196591066666667	2.01705124403827	0.0004106	2.6049	1.3812	up
Glucoiberin	0.0157456641666667	0.005825471	2.1544437783181	5.1257e-05	2.7029	1.4345	up
D-Glucose 6-Phosphate	0.123698981666667	0.04568781	1.84530012345392	0.002894	2.7075	1.437	up
Glucosamine 6-phosphate	0.0251629058333333	0.00892009133333333	1.91603126517139	0.0015673	2.8209	1.4962	up
Prolylhydroxyproline	0.010151093	0.00349023533333333	2.0268149351104	0.00043122	2.9084	1.5402	up
1H-Indole-3-carboxaldehyde	0.108761846666667	0.035719055	2.33340908989684	1.9215e-08	3.0449	1.6064	up
Tiglylglycine	0.0374275043333333	0.0120808081666667	2.05610647361503	0.00031016	3.0981	1.6314	up
Protoanemonin	0.0187465638716667	0.00566988754666667	1.43217525771999	0.037768	3.3063	1.7252	up
5-Hydroxy-L-tryptophan	0.0296516661666667	0.00870643016666667	2.11779864041491	7.9165e-05	3.4057	1.768	up
6-Chloro-N-(1-methylethyl)-1,3,5-triazine-2,4-diamine	0.162846266666667	0.0461708466666667	1.73949495765984	0.0061147	3.527	1.8185	up
D-Fructose 2,6-bisphosphate	0.2750308	0.0761195666666667	1.90550386161124	0.0016752	3.6131	1.8533	up
DL-Tryptophan	0.188323971666667	0.0514059566666667	1.75162851637602	0.0057249	3.6635	1.8732	up
Rhodamine B	0.0143007831666667	0.00388446033333333	1.37423425339515	0.047256	3.6815	1.8803	up
L-Tryptophan	0.086215135	0.0233591516666667	1.78060950401191	0.0044116	3.6909	1.884	up
Desloratadine	0.0534305483333333	0.0143877908333333	1.98750944724504	0.00056299	3.7136	1.8928	up
Quinone	0.03029718	0.00815560016666667	1.79295355836692	0.0046502	3.7149	1.8933	up
Kynurenic acid	0.0778894133333333	0.0207947833333333	1.43922589183284	0.037268	3.7456	1.9052	up
2-Piperidone	0.794313366666667	0.169184483333333	2.2266813231774	8.4794e-06	4.695	2.2311	up
D-Xylulose 1-phosphate	0.0237451026666667	0.00480050766666667	2.02461872388698	0.00043261	4.9464	2.3064	up
6-Phosphonoglucono-D-lactone	0.011118748775	0.001466238635	1.54416939086312	0.025106	7.5832	2.9228	up
Acetaminophen	0.0457583918333333	0.00596337	1.98341809067155	0.00086242	7.6732	2.9398	up
1,3,5-Trihydroxybenzene	0.11011779	0.0111059891366667	1.84723206341584	0.002802	9.9152	3.3096	up
O-Phospho-L-threonine	0.0225503205383333	0.00220861488166667	1.82571102103033	0.0036352	10.21	3.3519	up

## Sheet: Activity vs Rest
Daily brain metabolic rhythms of wild nocturnal bats
Tianhui Wang,Hui Wang, Yujia Chu, Mingyue Bao, Xintong Li, Guoting Zhang & Jiang Feng
Table S4. DAMs information of six pairwise comparisons.
MS2.name	Mean Activity	Mean Rest	VIP	P_VALUE	FOLD_CHANGE	LOG_FOLDCHANGE	up/down
SM(d18:1/14:0)	0.00963982155	0.00168513443333333	1.25535193551941	0.030928	5.72051	2.5161	up
N-Acetoxymethylflindersine	0.0505003691666667	0.0133495956666667	1.63192309126255	0.00080732	3.78291	1.9195	up
20-Hydroxyeicosatetraenoic acid	0.0917055666666667	0.0249052583333333	1.76275472797961	3.6098e-05	3.68218	1.8806	up
Butyrylcarnitine	0.129480821666667	0.03600207	1.7976294815529	1.0962e-05	3.59648	1.8466	up
O-Acetylcarnitine	3.58099563333333	1.0299073	1.20720459528179	0.030613	3.47701	1.7978	up
N-Methylnicotinamide	0.124998535	0.0394432266666667	1.69946492994566	0.00050021	3.16907	1.6641	up
Carnosine	0.06764897	0.0229431233333333	1.77743637653707	9.7673e-05	2.94855	1.56	up
Eicosapentaenoic acid	0.5616929	0.1985892	1.83145767678183	2.5681e-06	2.82842	1.5	up
Glucosylceramide (d18:1/9Z-18:1)	0.0295063551666667	0.0105204905	1.2773478363467	0.021826	2.80466	1.4878	up
PC(P-18:1/14:0)	0.0921838083333333	0.0330194433333333	1.47049822271125	0.0056507	2.7918	1.4812	up
N-[(4E,8E)-1,3-dihydroxyoctadeca-4,8-dien-2-yl]hexadecanamide	0.032804658	0.0118222853333333	1.44503983001514	0.0064789	2.77482	1.4724	up
Cervonyl carnitine	0.0341570583333333	0.0138881583333333	1.60780109500752	0.00040252	2.45944	1.2983	up
PE(24:1/14:1)	0.007214312	0.00310518174166667	1.38501343947264	0.011285	2.32331	1.2162	up
N-Acetylhistidine	0.45215798	0.196908741666667	1.37911987736647	0.0049696	2.29628	1.1993	up
N-[(4E,8Z)-1,3-dihydroxyoctadeca-4,8-dien-2-yl]hexadecanamide 1-glucoside	0.06900854	0.03028929	1.42604385709427	0.0057681	2.27831	1.188	up
PC(P-18:1/22:2)	0.0129753381666667	0.00572541460833333	1.23442936326381	0.023902	2.26627	1.1803	up
PE(20:2/14:0)	0.392289183333333	0.173732883333333	1.46606199393795	0.004134	2.258	1.175	up
Oxonantenine	0.00721047566666667	0.003290417	1.71076084686575	0.00020712	2.19136	1.1318	up
Tetrahydrocortisone	0.00416450966666667	0.001963999	1.7883861450871	2.6796e-05	2.12042	1.0844	up
L-Agaridoxin	0.00591027033333333	0.00281525	1.52303153773615	0.001839	2.09938	1.07	up
(R)-Pelletierine	0.0310115866666667	0.0149565883333333	1.5397082328546	0.0021486	2.07344	1.052	up
Sepiapterin	0.010073181	0.00499854633333333	1.63109579130507	0.00067458	2.01522	1.0109	up
PC(16:1/P-18:1)	0.00629604383333333	0.00312787566666667	1.42549246535975	0.0069408	2.01288	1.0093	up
1-(2,3-Dihydro-6,7-dimethyl-1H-pyrrolizin-5-yl)-2-hydroxy-1-propanone	0.205559368333333	0.103074688333333	1.4839355192682	0.0035587	1.99428	0.99587	up
Janthitrem B	0.0142417608333333	0.007478208	1.49395392903053	0.004585	1.90443	0.92936	up
L-4-Hydroxyglutamate semialdehyde	0.106557635	0.057729975	1.70062845521578	0.00027455	1.84579	0.88424	up
Montecristin	0.028134821	0.015265727	1.36271276355291	0.015635	1.84301	0.88206	up
3-Ureidopropionic acid	0.054427102	0.0297165571666667	1.14945332429496	0.041601	1.83154	0.87306	up
2,4-Diacetylafzelin	0.0019204048	0.00104866195	1.14821217195045	0.049748	1.83129	0.87286	up
N-Lactoyl ethanolamine phosphate	0.0359476816666667	0.0196738266666667	1.72832653473466	9.6964e-05	1.82718	0.86962	up
Dihydrobiopterin	0.0257011575	0.0141556121666667	1.6298035983442	0.0010789	1.81562	0.86046	up
Sweroside	0.0211366566666667	0.0116989298333333	1.68786525989992	0.00018809	1.80672	0.85337	up
PE(22:4/14:1)	0.156781975	0.0871206216666667	1.58660951052622	0.0020627	1.7996	0.84767	up
Glucose 1-phosphate	0.141724706666667	0.079177485	1.37549523906569	0.0082818	1.78996	0.83993	up
Naphthalene-2-sulfonic acid	0.259419916666667	0.147252883333333	1.38307698883968	0.0076917	1.76173	0.81699	up
PE(22:2/14:1)	0.226635166666667	0.129122816666667	1.65742616886625	0.00031377	1.75519	0.81163	up
3-Methoxy-4-hydroxyphenylethyleneglycol sulfate	0.848249283333333	0.48329255	1.59250976794853	0.00092533	1.75515	0.81159	up
Cohibin A	0.0171284	0.009761701	1.28007150175877	0.028167	1.75465	0.81119	up
S-(Allylthio)-L-cysteine	0.0302428416666667	0.01745553	1.77922966388571	6.1863e-05	1.73257	0.79291	up
5-Hydroxyconiferyl alcohol	0.027074955	0.015694475	1.6428578889452	0.00038784	1.72513	0.7867	up
N2-Succinyl-L-ornithine	4.4349835	2.579082	1.6570278853267	0.00017664	1.7196	0.78207	up
SM(d18:0/16:0)	1.12915333333333	0.657087066666667	1.81643980284825	2.272e-05	1.71842	0.78108	up
N-Acetyllactosamine	0.00425568233333333	0.00249172416666667	1.4928660846037	0.0034132	1.70793	0.77225	up
D-Glutamic acid	0.154580328333333	0.0914948566666667	1.37115953093947	0.010053	1.6895	0.75659	up
Fluticasone propionate	0.048226365	0.0287443866666667	1.68202796944874	0.00060319	1.67777	0.74654	up
4a-Hydroxytetrahydrobiopterin	0.00765867583333333	0.00459973833333333	1.20944296984105	0.018613	1.66502	0.73554	up
Hydrocortisone	0.0135518833333333	0.008212697	1.34447205543984	0.01234	1.65011	0.72257	up
PS(20:3/15:0)	0.0165207785	0.0100315648333333	1.19193413776604	0.032036	1.64688	0.71973	up
Acetylcholine	3.03364666666667	1.87836933333333	1.3044049805668	0.028123	1.61504	0.69157	up
5-hydroxy-2-phenyl-4H-chromen-4-one	0.0827427466666667	0.05125849	1.39099329083958	0.014647	1.61423	0.69084	up
PC(18:2/15:0)	0.0244471095	0.015200002	1.4699827054372	0.0052872	1.60836	0.68559	up
2-Amino-3-phosphonopropionic acid	0.4775732	0.29942015	1.78677649187303	3.7113e-05	1.59499	0.67355	up
Cortisol	0.0277156533333333	0.01743651	1.7540813624487	5.763e-05	1.58952	0.66859	up
Taurocholic acid	0.0349502533333333	0.022064305	1.12785513302762	0.037193	1.58402	0.66359	up
Stigmastane-3,6-dione	0.2327772	0.147381566666667	1.49241276578099	0.0037336	1.57942	0.65939	up
Isocitric acid	0.717200333333333	0.456981033333333	1.30663676930401	0.018912	1.56943	0.65024	up
SM(d17:1/24:1)	0.139697321666667	0.0893754733333333	1.20055701943499	0.032362	1.56304	0.64435	up
Alpha-dimorphecolic acid	0.0513869733333333	0.03294068	1.2247236052253	0.021326	1.55999	0.64153	up
Tetramethylsilane	0.00955333066666667	0.00614960116666667	1.12026144667608	0.036765	1.55349	0.63551	up
5-Methylcytidine	0.0423146683333333	0.0272412516666667	1.33514440642378	0.012473	1.55333	0.63536	up
Homocarnosine	0.380769266666667	0.245820233333333	1.29348082061598	0.013178	1.54897	0.63131	up
L-2-Amino-4-methylenepentanedioic acid	0.0600394883333333	0.038834325	1.20378676423577	0.035155	1.54604	0.62858	up
1-Hydroxy-3-methoxy-10-methylacridone	0.0359877583333333	0.0233782733333333	1.42254134757285	0.010445	1.53937	0.62234	up
Gluconolactone	1.16072388333333	0.759261966666667	1.20518427649399	0.042254	1.52875	0.61236	up
PC(15:0/14:1)	0.17662935	0.115753856666667	1.66459832568139	0.00077553	1.5259	0.60966	up
Ethyl glucuronide	0.125208981666667	0.0820576333333333	1.39533946109665	0.013071	1.52587	0.60963	up
Catechin	0.0173209783333333	0.0114441935	1.40613519776763	0.0091929	1.51352	0.5979	up
Luteolin 7-glucoside	0.0112260311666667	0.00743438333333333	1.19500244994732	0.044143	1.51002	0.59456	up
Glycerylphosphorylethanolamine	6.91514033333333	4.58817116666667	1.6595306817128	0.00041651	1.50717	0.59184	up
DL-2-Aminooctanoic acid	1.27854685	1.93338691666667	1.40614702363546	0.010664	0.661299	-0.59663	down
PE(P-18:1/18:3)	0.373026233333333	0.567661416666667	1.77145117600861	2.2696e-05	0.657128	-0.60575	down
Mannose 6-phosphate	0.0445445816666667	0.0680855333333333	1.70091281376901	0.00043726	0.654244	-0.6121	down
5-Inosinic acid	0.211703333333333	0.32412275	1.31245911790845	0.015453	0.653158	-0.6145	down
2-O-Methylcytosine	0.0138338333333333	0.02127139	1.3102022722434	0.015012	0.650349	-0.62071	down
Deoxyadenosine	0.0432899483333333	0.0666424783333333	1.54364709829295	0.0017855	0.649585	-0.62241	down
Guanosine diphosphate mannose	0.00272856066666667	0.00421031133333333	1.24309140858407	0.02855	0.648066	-0.62579	down
N-Arachidonoyl glycine	0.0127821055	0.0198252991666667	1.21970723691553	0.032527	0.644737	-0.63322	down
5-Hydroxyisourate	0.326259533333333	0.509029933333333	1.48358350509272	0.0039964	0.640944	-0.64173	down
Pyrimidine	0.0062146285	0.0098079145	1.57088092869421	0.0014699	0.633634	-0.65828	down
Yuccaol C	0.00763543766666667	0.012067706	1.35132044389594	0.012581	0.632717	-0.66037	down
D-Ribose 5-phosphate	0.556080883333333	0.8839624	1.6231694149124	0.0011241	0.629078	-0.66869	down
N-Acetyl-D-Glucosamine 6-Phosphate	0.01909067	0.0303873116666667	1.30729767422554	0.015637	0.628245	-0.6706	down
Phenylpyruvic acid	0.0770298016666667	0.122764821666667	1.67544596050521	0.00037372	0.627458	-0.67241	down
Uridine diphosphate glucuronic acid	0.00409494616666667	0.0066085065	1.24770573113711	0.026276	0.619648	-0.69048	down
Rubraflavone B	0.0096168435	0.0156088536666667	1.30739185845641	0.028263	0.616115	-0.69873	down
1,3,5,11-Bisabolatetraen-10-one	0.0310079966666667	0.05042667	1.79709594916213	4.1344e-05	0.614913	-0.70155	down
Uridine 5-monophosphate	0.0827934033333333	0.135347091666667	1.19215915497201	0.034489	0.611712	-0.70908	down
Thioguanine	0.4943149	0.809239266666667	1.38270505153904	0.0047616	0.610839	-0.71114	down
Adrenic acid	2.54014033333333	4.17303233333333	1.44151098523456	0.0080264	0.608704	-0.71619	down
Glycerol tripropanoate	0.0399289416666667	0.0662257766666667	1.5117510743181	0.0051975	0.602921	-0.72996	down
N-a-Acetyl-L-arginine	0.324209616666667	0.538320166666667	1.81638734607831	3.6549e-06	0.602262	-0.73154	down
Quindoxin	0.0366112916666667	0.06085963	1.75785549857835	3.9944e-05	0.601569	-0.7332	down
alpha-D-Glucose 1-phosphate	0.373461783333333	0.621204033333333	1.75119186301369	0.00014539	0.60119	-0.73411	down
3-Acetyl-2,7-naphthyridine	0.0762624883333333	0.12691395	1.0758186266601	0.043435	0.600899	-0.73481	down
3,5-Dichloro-4-hydroxy-2-methoxy-6-methylbenzoic acid	0.0114176766666667	0.0190450945	1.65648545957338	0.00071173	0.599507	-0.73815	down
p-Cresol glucuronide	0.0224109516666667	0.0374154783333333	1.50674898114085	0.0030565	0.598975	-0.73943	down
Homoarecoline	0.0293914166666667	0.0492173233333333	1.75851332006614	0.00011798	0.597176	-0.74377	down
Azaspiracid 2	0.032145785	0.05400013	1.55390687216341	0.0018387	0.595291	-0.74833	down
PC(P-18:1/20:5)	0.0426653766666667	0.0720872283333333	1.33942470522824	0.020702	0.591858	-0.75668	down
Inosine diphosphate	0.00439970683333333	0.00746752633333333	1.39245788684166	0.010874	0.589179	-0.76322	down
Cytidine 5-diphosphocholine	0.032272075	0.055026935	1.56631324556864	0.0018943	0.586478	-0.76985	down
L-Phenylalanine	0.8122029	1.39188406666667	1.82285647423944	7.9437e-06	0.583528	-0.77713	down
2-O-(5,8,11,14,17-Eicosapentaenoyl)-1-O-hexadecylglycero-3-phosphocholine	0.0619063033333333	0.106132951666667	1.69345364022145	9.6457e-05	0.58329	-0.77771	down
Safrole	0.0670370816666667	0.115244961666667	1.2508267286022	0.026641	0.581692	-0.78167	down
Dimethylethanolamine	0.0282636	0.0486242083333333	1.51447374949637	0.0036064	0.581266	-0.78273	down
L-Citrulline	0.0433416633333333	0.0748399416666667	1.76517397263995	7.9341e-05	0.579125	-0.78805	down
DL-Phenylalanine	2.24958133333333	3.89690116666667	1.81853553200949	9.898e-06	0.577274	-0.79267	down
Glucoiberin	0.00582547133333333	0.0101280861666667	1.58177844750956	0.0015232	0.57518	-0.79791	down
D-Erythro-imidazole-glycerol-phosphate	0.0064809995	0.0113194876666667	1.37639971550947	0.013082	0.572552	-0.80452	down
Phosphoribosyl formamidocarboxamide	0.001544549	0.00271060983333333	1.22372525091386	0.029415	0.569816	-0.81143	down
(E)-Oxyresveratrol 3-O-b-D-glucoside	0.00428046666666667	0.00757363283333333	1.6027565930138	0.00098079	0.56518	-0.82322	down
N-Acetyl-L-phenylalanine	0.0853952816666667	0.152422556666667	1.60763081128793	0.0013833	0.560254	-0.83585	down
S-(Formylmethyl)glutathione	0.00544694633333333	0.00972446983333333	1.40831158927149	0.0085517	0.560128	-0.83617	down
D-Glucose 6-Phosphate	0.0456878133333333	0.0817154683333333	1.51847962197072	0.0036182	0.559109	-0.8388	down
D-Arabinose 5-phosphate	0.0378302783333333	0.0676774216666667	1.54841421631425	0.0030054	0.558979	-0.83913	down
PC(22:6/22:2)	0.0155020933333333	0.0277760261666667	1.12310598419818	0.049951	0.558111	-0.84138	down
Tryptophyl-Valine	0.0181216966666667	0.0324858466666667	1.74285700521664	0.00014569	0.557834	-0.84209	down
Urocanic acid	0.0425584183333333	0.0766901333333333	1.31801550820495	0.021083	0.55494	-0.8496	down
2-Hydroxy-6-pentadecylbenzoic acid	0.00865060533333333	0.0159579685	1.19272522522219	0.04432	0.542087	-0.8834	down
N1-Methyl-2-pyridone-5-carboxamide	0.05722482	0.107821835	1.13390911716089	0.046797	0.530735	-0.91394	down
2-Naphthalenethiol	0.00929287533333333	0.0175438136666667	1.58276024443602	0.001935	0.529695	-0.91677	down
Astilbin	0.00291543966666667	0.00554863016666667	1.32960405447414	0.022491	0.525434	-0.92842	down
Glucosamine 6-phosphate	0.008920092	0.0170370303333333	1.63735877137987	0.0011485	0.523571	-0.93354	down
L-Saccharopine	0.0104148311666667	0.0199931393333333	1.4494895462402	0.0074642	0.52092	-0.94087	down
Phosphoric acid	0.0247159833333333	0.0478949733333333	1.62496725139046	0.00096175	0.516045	-0.95443	down
6-Hydroxy-1H-indole-3-acetamide	0.0788995116666667	0.153643478333333	1.84709074611823	6.1868e-07	0.513523	-0.9615	down
L-Malic acid	2.7367015	5.476422	1.30811120881105	0.019645	0.499724	-1.0008	down
Pyroglutamic acid	0.540446866666667	1.08566345	1.31069209636817	0.016297	0.497803	-1.0064	down
Prolylhydroxyproline	0.0034902355	0.00707433666666667	1.20777701836235	0.040488	0.493366	-1.0193	down
4-Acetylimidazo[4,5-c]pyridine	0.0215401416666667	0.044829015	1.42037347223544	0.0067386	0.480496	-1.0574	down
Deoxyadenosine triphosphate	0.00196591066666667	0.004176035	1.7137166139692	0.00023224	0.47076	-1.0869	down
Normorphine	0.0374743266666667	0.082188805	1.58555992029213	0.0013485	0.455954	-1.133	down
L-Argininosuccinic acid	0.0127051916666667	0.0284187416666667	1.91259521294463	5.3027e-08	0.447071	-1.1614	down
Indoleacetaldehyde	0.8287932	1.86736421666667	1.90900728917803	2.2635e-08	0.443831	-1.1719	down
N,N-Dimethylguanosine	0.00381244972166667	0.00870376966666667	1.63839571949689	0.0010446	0.438023	-1.1909	down
N-Lignoceroylsphingosine	0.0012216155	0.002841086	1.4380055087054	0.0077252	0.429982	-1.2177	down
Quinone	0.00815560066666667	0.0192772376666667	1.55791522384359	0.002442	0.423069	-1.241	down
D-Fructose 2,6-bisphosphate	0.0761195716666667	0.187896828333333	1.64495163194056	0.00077538	0.405114	-1.3036	down
Thiamine	0.105414136666667	0.26297087	1.74785038264644	3.505e-05	0.400859	-1.3188	down
PC(14:0/P-18:0)	0.0209516685	0.0537140063333333	1.36291765211327	0.014887	0.39006	-1.3582	down
Tyramine-O-sulfate	0.002797233545	0.00733766533333333	1.68495794013349	0.00050309	0.381216	-1.3913	down
2-Piperidone	0.169184483333333	0.44729575	1.9061804098527	1.4904e-08	0.378239	-1.4026	down
D-Citrulline	0.240163983333333	0.645483283333333	1.81930357606236	7.0392e-06	0.372068	-1.4264	down
Protoanemonin	0.00566715912666667	0.0156859016666667	1.59863624502024	0.0014024	0.36129	-1.4688	down
8-Isoprostaglandin F2a	0.009629166	0.0267688773333333	1.19347534195047	0.024141	0.359715	-1.4751	down
D-Xylulose 1-phosphate	0.00480050783333333	0.0152318563333333	1.51097073122617	0.0041095	0.315162	-1.6658	down
Tiglylglycine	0.0120808091666667	0.0385947035	1.39381500044812	0.0063119	0.313017	-1.6757	down
N-methyl-L-glutamic Acid	0.010200764055	0.03346639	1.50700403631752	0.0019883	0.304806	-1.714	down
Thymidine	0.0221981771666667	0.0732267588333333	1.61334287171042	0.00053713	0.303143	-1.7219	down
5-Hydroxy-L-tryptophan	0.008706431	0.0301347288333333	1.91273883745259	2.1044e-09	0.288917	-1.7913	down
Isoliquiritigenin	0.005382259	0.0187857596666667	1.80201991031966	8.5897e-06	0.286507	-1.8034	down
Desloratadine	0.014387792	0.0524104723333333	1.81039758760793	9.8686e-06	0.274521	-1.865	down
1H-Indole-3-carboxaldehyde	0.0357190566666667	0.14584778	1.90205903571153	5.4997e-08	0.244906	-2.0297	down
L-Tryptophan	0.0233591516666667	0.0977518033333333	1.56095668279625	0.0017672	0.238964	-2.0651	down
DL-Tryptophan	0.05140596	0.222354726666667	1.52384000239534	0.0026433	0.231189	-2.1129	down
6-Chloro-N-(1-methylethyl)-1,3,5-triazine-2,4-diamine	0.0461708516666667	0.200639961666667	1.49071570516723	0.0037945	0.230118	-2.1196	down
1,3,5-Trihydroxybenzene	0.0110977961933333	0.0486573466666667	1.28729344316844	0.02563	0.228081	-2.1324	down
Malic acid	0.525276483333333	2.33241271666667	1.15749789582326	0.042904	0.225207	-2.1507	down
15-Deoxy-d-12,14-PGJ2	0.00349427863333333	0.0156066920666667	1.35792338864423	0.006269	0.223896	-2.1591	down
2,4-Dihydroxyacetophenone	0.018836055	0.086628775	1.86443690615028	1.5955e-06	0.217434	-2.2013	down
Acetaminophen	0.00596337033333333	0.0299529913333333	1.18137390196309	0.04346	0.199091	-2.3285	down
Prostaglandin B2	0.00369237104833333	0.0221909798666667	1.34778316699036	0.0078835	0.166391	-2.5874	down
O-Phospho-L-threonine	0.002203132175	0.014444689	1.75460414308371	6.842e-05	0.152522	-2.7129	down
6-Phosphonoglucono-D-lactone	0.00145279377333333	0.0136492305	1.71219768367499	0.00027081	0.106438	-3.2319	down
Rhodamine B	0.00388446066666667	0.0561882623333333	1.27331598958959	0.01752	0.069133	-3.8545	down

## Sheet: Rest vs Wake
Daily brain metabolic rhythms of wild nocturnal bats
Tianhui Wang,Hui Wang, Yujia Chu, Mingyue Bao, Xintong Li, Guoting Zhang & Jiang Feng
Table S4. DAMs information of six pairwise comparisons.
MS2.name	Mean Rest	Mean Wake	VIP	P_VALUE	FOLD_CHANGE	LOG_FOLDCHANGE	up/down
Aspartyl-Valine	0.006348647	0.033728314	1.39722451179249	0.036599	0.18823	-2.4094	down
20-Hydroxyeicosatetraenoic acid	0.0249052583333333	0.0701285783333333	1.8589603275285	0.00077412	0.35514	-1.4936	down
Pseudopelletierine	0.0103277708333333	0.0270067061666667	2.1261873466956	8.7554e-06	0.38242	-1.3868	down
Glucosylceramide (d18:1/9Z-18:1)	0.0105204905	0.026843361	1.56594165987846	0.016237	0.39192	-1.3514	down
L-Agaridoxin	0.00281525	0.006978047	2.05476178584652	4.5958e-05	0.40344	-1.3096	down
Carnosine	0.0229431233333333	0.0566919916666667	2.14792821845791	1.1005e-06	0.4047	-1.3051	down
Oxonantenine	0.003290417	0.0077686455	1.64735842351848	0.0086264	0.42355	-1.2394	down
2-Methoxy-3-methylpyrazine	0.483801533333333	1.12771398333333	1.44363672010087	0.027254	0.42901	-1.2209	down
PC(P-18:1/14:0)	0.0330194433333333	0.0765626866666667	1.5780421288268	0.013813	0.43127	-1.2133	down
N2-Succinyl-L-ornithine	2.579082	5.9572645	2.20282062637626	1.2398e-07	0.43293	-1.2078	down
O-Acetylcarnitine	1.0299073	2.2890947	1.93836338890838	0.00049442	0.44992	-1.1523	down
N-[(4E,8E)-1,3-dihydroxyoctadeca-4,8-dien-2-yl]hexadecanamide	0.0118222853333333	0.0261628778333333	1.47719973751885	0.023163	0.45187	-1.146	down
Maltotetraose	0.00108295881666667	0.00228826933333333	1.68085290245821	0.0065742	0.47327	-1.0793	down
N-[(4E,8Z)-1,3-dihydroxyoctadeca-4,8-dien-2-yl]hexadecanamide 1-glucoside	0.03028929	0.0615600783333333	1.41589308779894	0.032297	0.49203	-1.0232	down
SM(d17:1/24:1)	0.0893754733333333	0.17989123	1.58996888283437	0.01109	0.49683	-1.0092	down
Sepiapterin	0.00499854633333333	0.0098267525	1.4659832284282	0.021903	0.50867	-0.97521	down
N-Acetylornithine	0.026636135	0.052140445	1.96649752188254	0.00031863	0.51085	-0.96902	down
N-Isobutyl-2,4,8,10,12-tetradecapentaenamide	0.0128830715	0.0249211963333333	1.62099888682677	0.0079183	0.51695	-0.9519	down
PC(P-18:1/22:6)	0.1467519	0.283413016666667	2.08177263533579	2.1132e-05	0.5178	-0.94953	down
(x)-1,2-Propanediol 1-O-b-D-glucopyranoside	0.040794525	0.0755412916666667	1.55061264908107	0.014598	0.54003	-0.88889	down
Leucyl-Lysine	0.0163511316666667	0.030006775	1.49365755115897	0.018744	0.54491	-0.8759	down
PS(20:1/15:0)	0.01042509	0.0191058801666667	1.4064185302938	0.031042	0.54565	-0.87396	down
PE(20:2/14:0)	0.173732883333333	0.318359316666667	1.47309803938481	0.018827	0.54571	-0.87378	down
Cervonyl carnitine	0.0138881583333333	0.025260875	1.7293766067635	0.0049635	0.54979	-0.86305	down
S-adenosyl-L-methionine	0.00840481933333333	0.0152389011666667	1.57651539172211	0.015982	0.55154	-0.85847	down
NG,NG-dimethyl-L-arginine	0.0920291516666667	0.166103918333333	2.16476298970092	1.9727e-06	0.55405	-0.85192	down
8-hydroxymirtazapine	0.0112144885	0.0201921921666667	1.38366264222675	0.034547	0.55539	-0.84843	down
L-4-Hydroxyglutamate semialdehyde	0.057729975	0.103024355	1.84107433242313	0.0011832	0.56035	-0.83559	down
2-Piperidone	0.44729575	0.794313433333333	1.87863013479813	0.001105	0.56312	-0.82848	down
PE(22:2/14:1)	0.129122816666667	0.228648483333333	1.65168242213331	0.0066428	0.56472	-0.82439	down
5-Methylthioadenosine	0.0850692333333333	0.149442668333333	1.9710704030845	0.00036207	0.56924	-0.81288	down
N-Lactoyl ethanolamine phosphate	0.0196738266666667	0.0344047333333333	1.83390396679058	0.0019722	0.57183	-0.80633	down
1-Methyl-L-Histidine	0.409196566666667	0.714156083333333	1.9098655775438	0.00089745	0.57298	-0.80345	down
Glutaminylalanine	0.0366948466666667	0.0638631533333333	1.56235124903502	0.012881	0.57459	-0.79941	down
Dihydrobiopterin	0.0141556121666667	0.0246075238333333	1.63247648445837	0.0082676	0.57526	-0.79773	down
Homocarnosine	0.245820233333333	0.425873716666667	1.62814403113368	0.0098385	0.57721	-0.79282	down
gamma-Glutamylalanine	0.0538716483333333	0.0910417216666667	1.47946394823865	0.01956	0.59172	-0.757	down
1-Kestose	0.00969750116666667	0.0162129898333333	1.98221966196299	0.00013065	0.59813	-0.74147	down
S-(Allylthio)-L-cysteine	0.01745553	0.0286966333333333	1.75616572515409	0.0029957	0.60828	-0.7172	down
Tetramethylsilane	0.00614960116666667	0.0100868871666667	1.6457520235482	0.0069444	0.60966	-0.71392	down
Montecristin	0.015265727	0.0248246845	1.42661145867827	0.024408	0.61494	-0.70148	down
PC(22:6/22:5)	0.0434913283333333	0.0706905383333333	1.31215206504736	0.048018	0.61524	-0.70079	down
1-Isothiocyanato-3-phenylpropane	0.0966250133333333	0.156745455	1.29171926129695	0.049211	0.61645	-0.69796	down
Stigmastane-3,6-dione	0.147381566666667	0.238842916666667	1.52809728374806	0.01526	0.61706	-0.69651	down
5-Hydroxyconiferyl alcohol	0.015694475	0.0252034533333333	1.62637612306584	0.0072784	0.62271	-0.68336	down
5-Methylcytidine	0.0272412516666667	0.0435729	1.61630767012881	0.012092	0.62519	-0.67764	down
SM(d18:0/16:0)	0.657087066666667	1.04805421666667	1.85948058258643	0.0011207	0.62696	-0.67356	down
Eicosapentaenoic acid	0.1985892	0.316745883333333	1.78170913833218	0.002223	0.62697	-0.67354	down
Fluticasone propionate	0.0287443866666667	0.0456341016666667	1.47704839125144	0.021685	0.62989	-0.66683	down
Cer(d18:1/18:1)	0.0112128181666667	0.0176045068333333	1.31679120261947	0.045812	0.63693	-0.6508	down
N-Ornithyl-L-taurine	0.0259072233333333	0.040594595	1.97613454305944	0.00024526	0.63819	-0.64793	down
L-Histidine	1.45194516666667	2.26121866666667	1.78969750822223	0.0026728	0.64211	-0.63911	down
Glucoiberin	0.0101280861666667	0.0157456651666667	1.7657488530095	0.0047885	0.64323	-0.63659	down
Glucose 1-phosphate	0.079177485	0.1221536	1.52797930331615	0.016851	0.64818	-0.62553	down
D-Glutamic acid	0.0914948566666667	0.140875923333333	1.30646154372348	0.048335	0.64947	-0.62266	down
1-Hydroxy-3-methoxy-10-methylacridone	0.0233782733333333	0.03582412	1.31940346118743	0.046126	0.65258	-0.61576	down
Acetone cyanohydrin	0.0248472866666667	0.0379502166666667	1.68414991214776	0.0043693	0.65473	-0.61102	down
2-Amino-3-phosphonopropionic acid	0.29942015	0.456745933333333	2.00842067786999	0.00013839	0.65555	-0.60922	down
Alantolactone	0.00597327333333333	0.00909815266666667	1.63755365073436	0.0105	0.65654	-0.60705	down
N-Acetyllactosamine	0.00249172416666667	0.00377740466666667	1.60392895231552	0.012217	0.65964	-0.60025	down
Alpha-dimorphecolic acid	0.03294068	0.049863985	1.23310612557236	0.048649	0.66061	-0.59813	down
Cohibin A	0.009761701	0.0146764888333333	1.46272666393822	0.024867	0.66513	-0.5883	down
Aminoadipic acid	0.0349302316666667	0.0232568116666667	1.40667562037192	0.024742	1.5019	0.58682	up
N-Acetyl-a-neuraminic acid	0.301883916666667	0.200779883333333	1.53546422338687	0.018845	1.5036	0.58838	up
N2-gamma-Glutamylglutamine	1.80468996666667	1.19407758333333	1.39566414814745	0.031862	1.5114	0.59585	up
Homoeriodictyol 4-isobutyrate	0.0134671525	0.0088859875	1.31868811499743	0.041671	1.5155	0.59984	up
PC(P-18:1/22:5)	0.15742346	0.10381719	1.6049279730866	0.006723	1.5164	0.60061	up
3-Sulfinato-L-alaninate	0.463511666666667	0.3053414	1.49795481426562	0.019906	1.518	0.60218	up
L-Proline	0.645047516666667	0.42140395	1.85461473682927	0.0011865	1.5307	0.6142	up
1-Pyrroline	0.0418083783333333	0.0269046666666667	1.8526485936491	0.0013611	1.5539	0.63594	up
Tryptophyl-Valine	0.0324858466666667	0.02088658	1.92545592146808	0.00061994	1.5553	0.63723	up
PS(22:6/20:3)	0.0330129366666667	0.020838425	1.86099347153221	0.0011218	1.5842	0.66379	up
3-Amino-1-methyl-5H-pyrido[4,3-b]indole	0.00880910233333333	0.005522592	1.89911198159174	0.00085179	1.5951	0.67365	up
Norvaline	0.665779983333333	0.413428383333333	1.97821114345553	0.00020927	1.6104	0.68741	up
N-Acetyl-D-neuraminic acid	0.125269096666667	0.0773606883333333	1.84505011595504	0.0016002	1.6193	0.69536	up
Quebrachidine	0.00902585	0.00555481733333333	1.32323370433605	0.041044	1.6249	0.70032	up
2-(Formamido)-N1-(5-phospho-D-ribosyl)acetamidine	0.0126691076666667	0.0077087425	1.78625431977458	0.0025058	1.6435	0.71675	up
PE(P-18:1/18:3)	0.567661416666667	0.3402827	1.89235031283039	0.00063307	1.6682	0.7383	up
Azaspiracid 2	0.05400013	0.0323071283333333	1.79859242620238	0.0025468	1.6715	0.74111	up
Yuccaol C	0.012067706	0.00707063416666667	1.54868884968984	0.011523	1.7067	0.77124	up
Homoarecoline	0.0492173233333333	0.02765984	1.93421512381769	0.00029124	1.7794	0.83137	up
Seryllysine	0.0116335976666667	0.006473021	1.56588558580201	0.0099659	1.7972	0.84579	up
PC(22:6/22:2)	0.027776025	0.0153993866666667	1.41505287285995	0.025369	1.8037	0.85097	up
Thiamine	0.26297087	0.145762423333333	1.85234405920851	0.0013929	1.8041	0.85128	up
DL-2-Aminooctanoic acid	1.93338691666667	1.05791308333333	1.83903770243171	0.0011104	1.8275	0.86991	up
Astilbin	0.00554863016666667	0.00302877316666667	1.35366589235131	0.035226	1.832	0.8734	up
Eicosadienoic acid	1.59040694333333	0.859603218333333	1.39284721688136	0.045707	1.8502	0.88765	up
D-Citrulline	0.645483283333333	0.346507233333333	1.88516459656986	0.0006605	1.8628	0.89749	up
Thioguanine	0.809239266666667	0.426840833333333	1.86218550363797	0.001224	1.8959	0.92287	up
1,3,5,11-Bisabolatetraen-10-one	0.05042667	0.026113805	2.09350487756446	1.0499e-05	1.931	0.94937	up
Isoliquiritigenin	0.0187857596666667	0.00944815683333333	1.87170617665994	0.00097168	1.9883	0.99153	up
Melatonin	0.129486396666667	0.0610086583333333	1.6680311513983	0.004557	2.1224	1.0857	up
Safrole	0.115244961666667	0.0534097733333333	1.58377960495287	0.008376	2.1578	1.1095	up
Thymidine	0.07322676	0.033877795	1.68516404168882	0.0051381	2.1615	1.112	up
15-Deoxy-d-12,14-PGJ2	0.0156066920666667	0.00705286063333333	1.30798377735917	0.047999	2.2128	1.1459	up
PC(14:0/P-18:0)	0.0537140063333333	0.023635748	1.33089696492814	0.042594	2.2726	1.1843	up
N-a-Acetyl-L-arginine	0.538320166666667	0.235029516666667	2.17033321065523	2.6062e-07	2.2904	1.1956	up
N-Lignoceroylsphingosine	0.00284108583333333	0.0012043815	1.69296677675752	0.0070259	2.359	1.2382	up
Imidazoleacetic acid	0.259636693333333	0.105148355	2.19637105447102	1.9045e-07	2.4692	1.3041	up
cis-Goniothalamicin	0.0085388785	0.00290509163	1.6247094233566	0.0082791	2.9393	1.5555	up
N5-Acetyl-N2-gamma-L-glutamyl-L-ornithine	0.0262014146666667	0.00840599383333333	1.90601900147971	0.00040682	3.117	1.6402	up
N-methyl-L-glutamic Acid	0.0334663905	0.00988943766666667	1.8454589213227	0.0011731	3.3841	1.7588	up
2,4-Dihydroxyacetophenone	0.086628775	0.0218093733333333	2.14646756094441	3.8662e-06	3.9721	1.9899	up
3-Methyladenine	0.106381255	0.0254561766666667	2.11320671365404	1.9144e-05	4.179	2.0632	up

## Sheet: Sleep vs Activity
Daily brain metabolic rhythms of wild nocturnal bats
Tianhui Wang,Hui Wang, Yujia Chu, Mingyue Bao, Xintong Li, Guoting Zhang & Jiang Feng
Table S4. DAMs information of six pairwise comparisons.
MS2.name	Mean Sleep	Mean Activity	VIP	P_VALUE	FOLD_CHANGE	LOG_FOLDCHANGE	up/down
20-Hydroxyeicosatetraenoic acid	0.0198090974	0.0917055558333333	1.98861337482822	7.0798e-05	0.21601	-2.2108	down
N-Methylnicotinamide	0.0336340392	0.124998521666667	1.75536181019556	0.0021286	0.26908	-1.8939	down
Butyrylcarnitine	0.036241804	0.129480808333333	2.03105618548079	2.6476e-05	0.2799	-1.837	down
3-Methyladenine	0.028114776	0.0841815383333333	2.0923203288125	9.9643e-07	0.33398	-1.5822	down
N-Acetyl-D-glucosamine	0.014786562	0.0361685633333333	1.46452042168306	0.022592	0.40882	-1.2904	down
Phenmetrazine	0.055954242	0.134532935	1.36094773483784	0.041775	0.41591	-1.2656	down
Janthitrem B	0.005948091	0.0142417593333333	1.77029400615115	0.002341	0.41765	-1.2596	down
N-Acetoxymethylflindersine	0.02248558	0.050500365	1.51652113859269	0.015642	0.44526	-1.1673	down
L-Rhamnose	0.080890002	0.178579121666667	1.41779557961265	0.031896	0.45296	-1.1425	down
3-AMP	0.02916306	0.0613643983333333	1.39228190900203	0.036278	0.47524	-1.0733	down
Taurocholic acid	0.017192596	0.03495025	1.74514635412505	0.0042627	0.49192	-1.0235	down
PE(20:2/14:0)	0.19299716	0.39228915	1.4924950278647	0.020998	0.49198	-1.0233	down
N-Acetylputrescine	0.013840998	0.0276281133333333	2.04005113825319	8.9103e-06	0.50098	-0.99719	down
(R)-Pelletierine	0.015975094	0.031011585	1.52050017101635	0.018345	0.51513	-0.95698	down
Gluconolactone	0.6032653	1.16072375	1.59080001103559	0.011807	0.51973	-0.94416	down
3-Sulfinoalanine	2.029295	3.8400635	1.35817480481916	0.048807	0.52845	-0.92015	down
1-(2,3-Dihydro-6,7-dimethyl-1H-pyrrolizin-5-yl)-2-hydroxy-1-propanone	0.111196664	0.205559353333333	1.57717357710165	0.0094519	0.54095	-0.88644	down
3-Methoxy-4-hydroxyphenylethyleneglycol sulfate	0.46564728	0.8482492	1.92166943375083	0.00024069	0.54895	-0.86525	down
1-Methylhypoxanthine	0.056151304	0.0986918883333334	1.83463146219935	0.00069224	0.56896	-0.81361	down
Adenine	7.126845	11.9400993333333	1.57122237659899	0.0096445	0.59688	-0.74448	down
Acetylhomoserine	0.65662758	1.07539648333333	1.70056911723763	0.0050704	0.61059	-0.71172	down
Phthalic acid	0.102128048	0.165378771666667	1.70925813834853	0.0053397	0.61754	-0.69539	down
Salicin	0.0062833902	0.0101568763333333	1.49973810151404	0.022715	0.61863	-0.69284	down
Methyl beta-naphthyl ketone	0.16630118	0.263649516666667	1.46979271467642	0.026197	0.63077	-0.66482	down
gamma-Carboxyglutamic acid	0.043452596	0.0676858583333333	1.53869341524348	0.013327	0.64197	-0.63941	down
Isocitric acid	0.46067	0.71720025	1.83181947839981	0.0014675	0.64232	-0.63864	down
2,6-Di-tert-butyl-4-methylphenol	0.006422303	0.009953083	1.67810945773112	0.0027335	0.64526	-0.63205	down
N,N-Dimethylsphingosine	0.0080645016	0.0124959135	1.54170515217959	0.011226	0.64537	-0.6318	down
Thiamine monophosphate	0.016993148	0.0259565333333333	1.55507822839088	0.01557	0.65468	-0.61114	down
Dopamine 3-O-sulfate	0.279844	0.423867683333333	1.38657965881913	0.034909	0.66022	-0.59899	down
(2E,4E,6Z)-2,4,6-Decatrienoic acid dehydropiperidide	0.0099162914	0.0149728611666667	1.9030942082751	0.00048038	0.66228	-0.59448	down
Valdecoxib	0.0018527062	0.00278305066666667	1.60659238572526	0.0082645	0.66571	-0.58703	down
Pyrimidine	0.0093444606	0.00621462766666667	1.47636012307092	0.025385	1.5036	0.58844	up
Uridine	3.7100638	2.43186	2.01502384705942	4.9793e-05	1.5256	0.60938	up
1-Methylhistamine	0.88083852	0.5680169	1.48270582508693	0.02485	1.5507	0.63294	up
Xanthine	2.0569681	1.31870546666667	1.67618558765386	0.0045137	1.5598	0.6414	up
Zanthosimuline	0.086955214	0.0556153833333333	1.51192001389823	0.018365	1.5635	0.64479	up
O-Phosphothreonine	0.0144216306	0.00913296683333333	1.73470264176518	0.0035199	1.5791	0.65908	up
5-Inosinic acid	0.33491846	0.211703283333333	1.57588542731957	0.014498	1.582	0.66177	up
p-Cresol glucuronide	0.035527316	0.02241095	1.43441198888061	0.021562	1.5853	0.66472	up
L-Saccharopine	0.016513226	0.0104148303333333	1.42457398110344	0.030749	1.5855	0.66498	up
L-Argininosuccinic acid	0.020232482	0.01270519	1.57801482054109	0.012984	1.5925	0.67126	up
Guanosine diphosphate mannose	0.004439993	0.00272856033333333	1.43584581528217	0.027332	1.6272	0.70242	up
C.I. Solvent Red 80	0.40708772	0.24936835	1.85384199410233	0.00054309	1.6325	0.70706	up
Deoxyguanosine	0.046716004	0.0284899033333333	1.66698043579976	0.0052171	1.6397	0.71347	up
Imidazole-4-acetaldehyde	4.5367092	2.75968466666667	2.03445698587132	1.7518e-05	1.6439	0.71714	up
DL-Phenylalanine	3.7219334	2.24958116666667	2.02660632807333	2.1586e-05	1.6545	0.7264	up
L-Phenylalanine	1.3632061	0.8122028	2.04725925483301	1.1135e-05	1.6784	0.74709	up
Cytidine 5-diphosphocholine	0.054287244	0.0322720716666667	1.74255786027532	0.0038245	1.6822	0.75033	up
6-Phosphogluconic acid	0.145125674	0.0862627466666667	1.95405893786219	0.0001974	1.6824	0.75049	up
Phosphocreatine	0.05046065	0.0298933033333333	1.39738650120556	0.034078	1.688	0.75534	up
1H-Indole-3-carboxaldehyde	0.060690898	0.0357190533333333	1.93311123968111	9.9108e-05	1.6991	0.76479	up
Maltotetraose	0.00182386296	0.0010728314	1.54700210287893	0.016062	1.7	0.76557	up
Cortisol	0.048022184	0.0277156516666667	1.7724421937566	0.0013959	1.7327	0.793	up
Phosphoribosyl formamidocarboxamide	0.0027171846	0.001544549	1.88207792118406	0.00030541	1.7592	0.81493	up
Succinic acid	0.195973876	0.111106775	1.47374922468097	0.020732	1.7638	0.81871	up
Pyroglutamic acid	0.95408876	0.5404468	1.57888332934984	0.0082471	1.7654	0.81997	up
Succinic anhydride	1.16341314	0.654245166666667	1.76130938705962	0.0016256	1.7783	0.83046	up
3,5-Dichloro-4-hydroxy-2-methoxy-6-methylbenzoic acid	0.0208711048	0.0114176755	1.92550656879178	0.00037385	1.828	0.87024	up
Methyl 2-aminobenzoate	0.16990836	0.0908189383333333	1.37822782508856	0.043993	1.8708	0.90369	up
D-Pantothenic acid	1.5936423	0.844329383333333	1.6428907773282	0.0059849	1.8875	0.91645	up
2-(Ethylsulfonylmethyl)phenyl methylcarbamate	0.058392468	0.030907655	1.77736783867139	0.0016919	1.8893	0.91782	up
Hydrocortisone	0.0256420646	0.0135518818333333	1.78937760494054	0.0015062	1.8921	0.92002	up
L-Glutamic acid 5-phosphate	0.192501526	0.101432221666667	1.89326240448965	0.00062126	1.8978	0.92435	up
8-Hydroxy-2-deoxyguanosine	0.0181182054	0.0095089825	1.37402951690306	0.029755	1.9054	0.93008	up
Salicyluric acid	0.0140231876	0.00709089583333333	1.75504812952195	0.0029836	1.9776	0.98377	up
D-Myo-inositol 4-phosphate	0.077872368	0.0390106483333333	1.70390552900984	0.0068881	1.9962	0.99724	up
Thiazole	0.0071702556	0.00353958616666667	1.95073449879323	0.00016794	2.0257	1.0184	up
Thiamine	0.21357202	0.105414126666667	1.96107985308307	0.00017447	2.026	1.0187	up
alpha-D-Glucose 1-phosphate	0.77700984	0.37346175	1.75828431469874	0.0030853	2.0806	1.057	up
Isogingerenone B	0.0189546068	0.0090957215	1.99173265605308	5.9029e-05	2.0839	1.0593	up
Inosine diphosphate	0.0092189766	0.00439970616666667	1.58367718025103	0.01223	2.0954	1.0672	up
Glucoiberin	0.012221922	0.005825471	1.79892281240781	0.0023076	2.098	1.069	up
D-Ribose 5-phosphate	1.17063656	0.55608085	1.85641827106002	0.0010075	2.1052	1.0739	up
Mannose 6-phosphate	0.095862882	0.0445445783333333	1.88837507440528	0.00068205	2.1521	1.1057	up
Adenosine	0.3481024	0.158670833333333	1.71994322281953	0.0023674	2.1939	1.1335	up
8-Isoprostaglandin F2a	0.0216876732	0.00962916466666667	1.67276296331781	0.0069695	2.2523	1.1714	up
D-Erythro-imidazole-glycerol-phosphate	0.0149753944	0.00648099883333333	1.77963309461444	0.0021243	2.3107	1.2083	up
Tiglylglycine	0.0283297856	0.0120808078333333	1.44104782029336	0.036331	2.345	1.2296	up
S-(Formylmethyl)glutathione	0.0128594098	0.0054469455	1.67326466568869	0.0036804	2.3608	1.2393	up
6-Hydroxy-1H-indole-3-acetamide	0.192510546	0.0788995	2.13382375806433	7.7899e-08	2.4399	1.2868	up
N1-Methyl-2-pyridone-5-carboxamide	0.141601452	0.0572248166666667	2.03725826432541	4.8634e-06	2.4745	1.3071	up
D-Arabinose 5-phosphate	0.09605965	0.0378302733333333	1.8979748610194	0.00069998	2.5392	1.3444	up
Indoleacetaldehyde	2.11454378	0.828793116666667	2.12694346955815	6.6442e-08	2.5514	1.3513	up
15-Deoxy-d-12,14-PGJ2	0.0090132351	0.00349427815	1.74192216846838	0.0036555	2.5794	1.3671	up
Tetrahydrocortisone	0.0107486452	0.00416450916666667	2.00712161577322	2.9343e-05	2.581	1.3679	up
N-methyl-L-glutamic Acid	0.026369824	0.0102050245883333	1.83493762789986	0.0005838	2.584	1.3696	up
Phosphoric acid	0.065457892	0.0247159833333333	1.95369451787541	0.00020264	2.6484	1.4051	up
Ectoine	0.35212268	0.130236383333333	2.00327238731986	3.8734e-05	2.7037	1.4349	up
D-Sedoheptulose 7-phosphate	0.0350716156	0.0125784035	1.6724696397974	0.0070722	2.7882	1.4794	up
Deoxyadenosine triphosphate	0.005520881	0.00196591066666667	2.05648660850623	1.9352e-05	2.8083	1.4897	up
D-Glucose 6-Phosphate	0.130236924	0.0456878083333333	1.77434638269802	0.0027429	2.8506	1.5113	up
3-Guanidinopropionic acid	2.30795556	0.792140966666667	1.57748388375732	0.0073461	2.9136	1.5428	up
Glucosamine 6-phosphate	0.0262506262	0.00892009116666667	1.90878729747274	0.00045355	2.9429	1.5572	up
Prostaglandin B2	0.0122485412	0.00369632094166667	1.81027127183338	0.0022723	3.3137	1.7284	up
5-Hydroxy-L-tryptophan	0.0319147016	0.00870643	2.09520061855163	9.9607e-07	3.6656	1.8741	up
D-Fructose 2,6-bisphosphate	0.279711232	0.0761195633333333	1.87446407232226	0.00080172	3.6746	1.8776	up
Quinone	0.0310113054	0.00815559983333333	1.8090469944511	0.0020099	3.8025	1.9269	up
Malic acid	2.0765851	0.525276433333333	1.72139597472037	0.0017721	3.9533	1.9831	up
Dihydroroseoside	0.0116959314	0.00276762592166667	1.63867618073619	0.0077042	4.226	2.0793	up
Desloratadine	0.0629396118	0.0143877906666667	1.8904280500639	0.00032974	4.3745	2.1291	up
Protoanemonin	0.024872422	0.00567107175666667	1.83737100598143	0.0012283	4.3858	2.1329	up
L-Tryptophan	0.105983318	0.02335915	1.74925329729198	0.0027037	4.5371	2.1818	up
6-Chloro-N-(1-methylethyl)-1,3,5-triazine-2,4-diamine	0.214559406	0.0461708466666667	1.67940628729079	0.0051405	4.6471	2.2163	up
DL-Tryptophan	0.240683782	0.051405955	1.70569738969132	0.004184	4.682	2.2271	up
2-Piperidone	0.8337218	0.169184483333333	2.06602585253034	3.3597e-06	4.9279	2.301	up
D-Xylulose 1-phosphate	0.024441476	0.0048005075	1.85745138088288	0.00098731	5.0914	2.3481	up
6-Phosphonoglucono-D-lactone	0.0125111684	0.001472075365	1.62449653579429	0.0094801	8.499	3.0873	up
Normorphine	0.332235602	0.0374743216666667	2.10044027859187	8.0467e-07	8.8657	3.1482	up
1,3,5-Trihydroxybenzene	0.114804464	0.011109545885	1.80227986382197	0.0018864	10.334	3.3693	up
O-Phospho-L-threonine	0.023697162	0.00221099503166667	1.98442743237018	0.00010671	10.718	3.4219	up
