# Supplementary material for: Daily Brain Metabolic Rhythms of Wild Nocturnal Bats
Source: Int J Mol Sci. 2024 Sep 12;25(18):9850. doi: 10.3390/ijms25189850 (PMC11432702; doi:10.3390/ijms25189850)
Supplement: Supplementary file 1 [file ijms-25-09850-s001.zip › Supplementary Table S5.xlsx]

## Sheet: Rest vs Sleep
Daily brain metabolic rhythms of wild nocturnal bats
Tianhui Wang,Hui Wang, Yujia Chu, Mingyue Bao, Xintong Li, Guoting Zhang & Jiang Feng
Table S5. KEGG pathways significantly enriched by DAMs from six pairwise comparisons.
Kegg pathways significantly enriched by up-regulated metabolites
Pathway_id	Pathway	level1	level2	Total	Hits	Raw_p	FDR	Impact	cpd_hits
myb01232	Nucleotide metabolism	Metabolism	Global and overview maps	58	3	0.0034240000000000004	0.08559	0.051724137931	cpd:C00559 Deoxyadenosine;cpd:C00881 Deoxycytidine;cpd:C00214 Thymidine;
myb04722	Neurotrophin signaling pathway	Organismal Systems	Nervous system	5	1	0.02648	0.1867	0.2	cpd:C00195 N-Lignoceroylsphingosine;
myb05140	Leishmaniasis	Human Diseases	Infectious disease: parasitic	6	1	0.031689999999999996	0.1867	0.166666666667	cpd:C00195 N-Lignoceroylsphingosine;
myb04920	Adipocytokine signaling pathway	Organismal Systems	Endocrine system	8	1	0.04204	0.1867	0.125	cpd:C00195 N-Lignoceroylsphingosine;
myb00240	Pyrimidine metabolism	Metabolism	Nucleotide metabolism	64	2	0.04521	0.1867	0.03125	cpd:C00214 Thymidine;cpd:C00881 Deoxycytidine;
myb04933	AGE-RAGE signaling pathway in diabetic complications	Human Diseases	Endocrine and metabolic disease	9	1	0.04717	0.1867	0.111111111111	cpd:C00195 N-Lignoceroylsphingosine;
Kegg pathways significantly enriched by down-regulated metabolites
Pathway_id	Pathway	level1	level2	Total	Hits	Raw_p	FDR	Impact	cpd_hits
myb04071	Sphingolipid signaling pathway	Environmental Information Processing	Signal transduction	15	2	0.0051909999999999994	0.1234	0.133333333333	cpd:C00195 Cer(d18:1/18:1);cpd:C00212 Adenosine;
myb04080	Neuroactive ligand-receptor interaction	Environmental Information Processing	Signaling molecules and interaction	53	3	0.0066159999999999995	0.1234	0.056603773584900006	cpd:C00735 Cortisol;cpd:C00212 Adenosine;cpd:C01996 Acetylcholine;
myb00564	Glycerophospholipid metabolism	Metabolism	Lipid metabolism	56	3	0.007712999999999999	0.1234	0.0535714285714	cpd:C01996 Acetylcholine;cpd:C01233 Glycerylphosphorylethanolamine;cpd:C00670 Choline glycerophosphate;
myb04931	Insulin resistance	Human Diseases	Endocrine and metabolic disease	19	2	0.008298999999999999	0.1234	0.105263157895	cpd:C00195 Cer(d18:1/18:1);cpd:C00352 Glucosamine 6-phosphate;
myb00330	Arginine and proline metabolism	Metabolism	Amino acid metabolism	69	3	0.01366	0.1234	0.0434782608696	cpd:C00884 Homocarnosine;cpd:C02305 Phosphocreatine;cpd:C03415 N2-Succinyl-L-ornithine;
myb00565	Ether lipid metabolism	Metabolism	Lipid metabolism	25	2	0.014169999999999999	0.1234	0.08	cpd:C01233 Glycerylphosphorylethanolamine;cpd:C00670 Choline glycerophosphate;
myb04024	cAMP signaling pathway	Environmental Information Processing	Signal transduction	25	2	0.014169999999999999	0.1234	0.08	cpd:C01996 Acetylcholine;cpd:C00212 Adenosine;
myb00410	beta-Alanine metabolism	Metabolism	Metabolism of other amino acids	32	2	0.022680000000000002	0.17300000000000001	0.0625	cpd:C00864 D-Pantothenic acid;cpd:C00386 Carnosine;
myb00600	Sphingolipid metabolism	Metabolism	Lipid metabolism	35	2	0.02684	0.1786	0.0571428571429	cpd:C01190 Glucosylceramide (d18:1/9Z-18:1);cpd:C00195 Cer(d18:1/18:1);
myb05415	Diabetic cardiomyopathy	Human Diseases	Cardiovascular disease	39	2	0.03282	0.1786	0.0512820512821	cpd:C00195 Cer(d18:1/18:1);cpd:C00352 Glucosamine 6-phosphate;
myb04722	Neurotrophin signaling pathway	Organismal Systems	Nervous system	5	1	0.03626	0.1786	0.2	cpd:C00195 Cer(d18:1/18:1);
myb04810	Regulation of actin cytoskeleton	Cellular Processes	Cell motility	5	1	0.03626	0.1786	0.2	cpd:C01996 Acetylcholine;
myb05140	Leishmaniasis	Human Diseases	Infectious disease: parasitic	6	1	0.04336	0.1786	0.166666666667	cpd:C00195 Cer(d18:1/18:1);
myb00340	Histidine metabolism	Metabolism	Amino acid metabolism	47	2	0.04618	0.1786	0.0425531914894	cpd:C01152 1-Methyl-L-Histidine;cpd:C00386 Carnosine;

## Sheet: Sleep vs Wake
Daily brain metabolic rhythms of wild nocturnal bats
Tianhui Wang,Hui Wang, Yujia Chu, Mingyue Bao, Xintong Li, Guoting Zhang & Jiang Feng
Table S5. KEGG pathways significantly enriched by DAMs from six pairwise comparisons.
Kegg pathways significantly enriched by up-regulated metabolites
Pathway_id	Pathway	level1	level2	Total	Hits	Raw_p	FDR	Impact	cpd_hits
myb04977	Vitamin digestion and absorption	Organismal Systems	Digestive system	42	2	0.01323	0.1515	0.047619047619	cpd:C00864 D-Pantothenic acid;cpd:C00003 NAD;
myb04080	Neuroactive ligand-receptor interaction	Environmental Information Processing	Signaling molecules and interaction	53	2	0.0206	0.1515	0.0377358490566	cpd:C00735 Cortisol;cpd:C01598 Melatonin;
myb00760	Nicotinate and nicotinamide metabolism	Metabolism	Metabolism of cofactors and vitamins	55	2	0.022090000000000002	0.1515	0.0363636363636	cpd:C00003 NAD;cpd:C05842 N1-Methyl-2-pyridone-5-carboxamide;
myb04211	Longevity regulating pathway	Organismal Systems	Aging	8	1	0.03341	0.1515	0.125	cpd:C00003 NAD;
myb04960	Aldosterone-regulated sodium reabsorption	Organismal Systems	Excretory system	8	1	0.03341	0.1515	0.125	cpd:C00735 Cortisol;
myb04713	Circadian entrainment	Organismal Systems	Environmental adaptation	9	1	0.03751	0.1515	0.111111111111	cpd:C01598 Melatonin;
myb04936	Alcoholic liver disease	Human Diseases	Endocrine and metabolic disease	11	1	0.04567	0.1515	0.0909090909091	cpd:C00003 NAD;
myb05215	Prostate cancer	Human Diseases	Cancer: specific types	11	1	0.04567	0.1515	0.0909090909091	cpd:C00735 Cortisol;
myb00190	Oxidative phosphorylation	Metabolism	Energy metabolism	12	1	0.04972	0.1515	0.08333333333330001	cpd:C00003 NAD;
myb04927	Cortisol synthesis and secretion	Organismal Systems	Endocrine system	12	1	0.04972	0.1515	0.08333333333330001	cpd:C00735 Cortisol;
Kegg pathways significantly enriched by down-regulated metabolites
Pathway_id	Pathway	level1	level2	Total	Hits	Raw_p	FDR	Impact	cpd_hits
myb00270	Cysteine and methionine metabolism	Metabolism	Amino acid metabolism	67	2	0.01108	0.07335	0.029850746268700004	cpd:C00170 5-Methylthioadenosine;cpd:C00019 S-adenosyl-L-methionine;
myb00330	Arginine and proline metabolism	Metabolism	Amino acid metabolism	69	2	0.011729999999999999	0.07335	0.0289855072464	cpd:C00019 S-adenosyl-L-methionine;cpd:C02714 N-Acetylputrescine;
myb04722	Neurotrophin signaling pathway	Organismal Systems	Nervous system	5	1	0.012209999999999999	0.07335	0.2	cpd:C00195 Cer(d18:1/24:1);
myb05140	Leishmaniasis	Human Diseases	Infectious disease: parasitic	6	1	0.01463	0.07335	0.166666666667	cpd:C00195 Cer(d18:1/24:1);
myb04920	Adipocytokine signaling pathway	Organismal Systems	Endocrine system	8	1	0.019459999999999998	0.07335	0.125	cpd:C00195 Cer(d18:1/24:1);
myb04933	AGE-RAGE signaling pathway in diabetic complications	Human Diseases	Endocrine and metabolic disease	9	1	0.02187	0.07335	0.111111111111	cpd:C00195 Cer(d18:1/24:1);
myb04217	Necroptosis	Cellular Processes	Cell growth and death	10	1	0.02428	0.07335	0.1	cpd:C00195 Cer(d18:1/24:1);
myb04122	Sulfur relay system	Genetic Information Processing	Folding, sorting and degradation	11	1	0.02667	0.07335	0.0909090909091	cpd:C00019 S-adenosyl-L-methionine;
myb04071	Sphingolipid signaling pathway	Environmental Information Processing	Signal transduction	15	1	0.03621	0.08488	0.06666666666669999	cpd:C00195 Cer(d18:1/24:1);
myb04270	Vascular smooth muscle contraction	Organismal Systems	Circulatory system	16	1	0.03858	0.08488	0.0625	cpd:C14748 20-Hydroxyeicosatetraenoic acid;
myb04931	Insulin resistance	Human Diseases	Endocrine and metabolic disease	19	1	0.04567	0.09133	0.052631578947400004	cpd:C00195 Cer(d18:1/24:1);

## Sheet: Wake vs Activity
Daily brain metabolic rhythms of wild nocturnal bats
Tianhui Wang,Hui Wang, Yujia Chu, Mingyue Bao, Xintong Li, Guoting Zhang & Jiang Feng
Table S5. KEGG pathways significantly enriched by DAMs from six pairwise comparisons.
Kegg pathways significantly enriched by up-regulated metabolites
Pathway_id	Pathway	level1	level2	Total	Hits	Raw_p	FDR	Impact	cpd_hits
myb00030	Pentose phosphate pathway	Metabolism	Carbohydrate metabolism	37	4	0.0008596	0.02178	0.10810810810799999	cpd:C00345 6-Phosphogluconic acid;cpd:C00117 D-Ribose 5-phosphate;cpd:C05382 D-Sedoheptulose 7-phosphate;cpd:C01236 6-Phosphonoglucono-D-lactone;
myb05230	Central carbon metabolism in cancer	Human Diseases	Cancer: overview	37	4	0.0008596	0.02178	0.10810810810799999	"cpd:C00092 D-Glucose 6-Phosphate;cpd:C00665 ""D-Fructose 2,6-bisphosphate"";cpd:C00079 L-Phenylalanine;cpd:C00078 L-Tryptophan;"
myb04931	Insulin resistance	Human Diseases	Endocrine and metabolic disease	19	3	0.00132	0.02509	0.157894736842	cpd:C00195 Cer(d18:1/24:1);cpd:C00092 D-Glucose 6-Phosphate;cpd:C00352 Glucosamine 6-phosphate;
myb04978	Mineral absorption	Organismal Systems	Digestive system	29	3	0.004581	0.05826	0.103448275862	cpd:C00009 Phosphoric acid;cpd:C00079 L-Phenylalanine;cpd:C00078 L-Tryptophan;
myb01232	Nucleotide metabolism	Metabolism	Global and overview maps	58	4	0.004599	0.05826	0.0689655172414	cpd:C00104 Inosine diphosphate;cpd:C00212 Adenosine;cpd:C00131 Deoxyadenosine triphosphate;cpd:C00330 Deoxyguanosine;
myb00230	Purine metabolism	Metabolism	Nucleotide metabolism	101	5	0.006385	0.06932999999999999	0.049504950495	cpd:C00117 D-Ribose 5-phosphate;cpd:C00131 Deoxyadenosine triphosphate;cpd:C00212 Adenosine;cpd:C00330 Deoxyguanosine;cpd:C00104 Inosine diphosphate;
myb00400	Phenylalanine, tyrosine and tryptophan biosynthesis	Metabolism	Amino acid metabolism	35	3	0.007807	0.07416	0.0857142857143	cpd:C00079 L-Phenylalanine;cpd:C00078 L-Tryptophan;cpd:C00166 Phenylpyruvic acid;
myb05415	Diabetic cardiomyopathy	Human Diseases	Cardiovascular disease	39	3	0.01055	0.08905	0.0769230769231	cpd:C00195 Cer(d18:1/24:1);cpd:C00092 D-Glucose 6-Phosphate;cpd:C00352 Glucosamine 6-phosphate;
myb04726	Serotonergic synapse	Organismal Systems	Nervous system	42	3	0.01292	0.09005	0.07142857142860001	cpd:C00643 5-Hydroxy-L-tryptophan;cpd:C00078 L-Tryptophan;cpd:C05954 Prostaglandin B2;
myb04071	Sphingolipid signaling pathway	Environmental Information Processing	Signal transduction	15	2	0.013030000000000002	0.09005	0.133333333333	cpd:C00195 Cer(d18:1/24:1);cpd:C00212 Adenosine;
myb00380	Tryptophan metabolism	Metabolism	Amino acid metabolism	83	4	0.016040000000000002	0.1016	0.0481927710843	cpd:C01717 Kynurenic acid;cpd:C00643 5-Hydroxy-L-tryptophan;cpd:C00078 L-Tryptophan;cpd:C00637 Indoleacetaldehyde;
myb00340	Histidine metabolism	Metabolism	Amino acid metabolism	47	3	0.017509999999999998	0.1024	0.063829787234	cpd:C04666 D-Erythro-imidazole-glycerol-phosphate;cpd:C05130 Imidazole-4-acetaldehyde;cpd:C05827 Methylimidazole acetaldehyde;
myb00360	Phenylalanine metabolism	Metabolism	Amino acid metabolism	49	3	0.01957	0.1063	0.061224489795900006	cpd:C02265 DL-Phenylalanine;cpd:C00166 Phenylpyruvic acid;cpd:C00079 L-Phenylalanine;
myb04918	Thyroid hormone synthesis	Organismal Systems	Endocrine system	21	2	0.024919999999999998	0.1263	0.0952380952381	cpd:C00092 D-Glucose 6-Phosphate;cpd:C00117 D-Ribose 5-phosphate;
myb04922	Glucagon signaling pathway	Organismal Systems	Endocrine system	26	2	0.03715	0.1661	0.0769230769231	"cpd:C00103 alpha-D-Glucose 1-phosphate;cpd:C00665 ""D-Fructose 2,6-bisphosphate"";"
myb05012	Parkinson disease	Human Diseases	Neurodegenerative disease	26	2	0.03715	0.1661	0.0769230769231	cpd:C00009 Phosphoric acid;cpd:C00212 Adenosine;
myb01200	Carbon metabolism	Metabolism	Global and overview maps	112	4	0.04226	0.1703	0.035714285714300006	cpd:C00345 6-Phosphogluconic acid;cpd:C01236 6-Phosphonoglucono-D-lactone;cpd:C05382 D-Sedoheptulose 7-phosphate;cpd:C00117 D-Ribose 5-phosphate;
myb00250	Alanine, aspartate and glutamate metabolism	Metabolism	Amino acid metabolism	28	2	0.04257	0.1703	0.07142857142860001	cpd:C03406 L-Argininosuccinic acid;cpd:C00352 Glucosamine 6-phosphate;
myb04142	Lysosome	Cellular Processes	Transport and catabolism	4	1	0.046439999999999995	0.171	0.25	cpd:C00275 Mannose 6-phosphate;
myb00470	D-Amino acid metabolism	Metabolism	Metabolism of other amino acids	69	3	0.04724	0.171	0.0434782608696	cpd:C00079 L-Phenylalanine;cpd:C00166 Phenylpyruvic acid;cpd:C02265 DL-Phenylalanine;
Kegg pathways significantly enriched by down-regulated metabolites
Pathway_id	Pathway	level1	level2	Total	Hits	Raw_p	FDR	Impact	cpd_hits
myb04080	Neuroactive ligand-receptor interaction	Environmental Information Processing	Signaling molecules and interaction	53	3	0.0015400000000000001	0.04005	0.056603773584900006	cpd:C00735 Cortisol;cpd:C01598 Melatonin;cpd:C00388 Histamine;
myb00340	Histidine metabolism	Metabolism	Amino acid metabolism	47	2	0.01811	0.1316	0.0425531914894	cpd:C02835 Imidazoleacetic acid;cpd:C00388 Histamine;
myb05310	Asthma	Human Diseases	Immune disease	5	1	0.0221	0.1316	0.2	cpd:C00388 Histamine;
myb04960	Aldosterone-regulated sodium reabsorption	Organismal Systems	Excretory system	8	1	0.03514	0.1316	0.125	cpd:C00735 Cortisol;
myb04713	Circadian entrainment	Organismal Systems	Environmental adaptation	9	1	0.03945	0.1316	0.111111111111	cpd:C01598 Melatonin;
myb04979	Cholesterol metabolism	Organismal Systems	Digestive system	10	1	0.04374	0.1316	0.1	cpd:C05122 Taurocholic acid;
myb04664	Fc epsilon RI signaling pathway	Organismal Systems	Immune system	11	1	0.04802	0.1316	0.0909090909091	cpd:C00388 Histamine;
myb05215	Prostate cancer	Human Diseases	Cancer: specific types	11	1	0.04802	0.1316	0.0909090909091	cpd:C00735 Cortisol;

## Sheet: Activity vs Rest
Daily brain metabolic rhythms of wild nocturnal bats
Tianhui Wang,Hui Wang, Yujia Chu, Mingyue Bao, Xintong Li, Guoting Zhang & Jiang Feng
Table S5. KEGG pathways significantly enriched by DAMs from six pairwise comparisons.
Kegg pathways significantly enriched by up-regulated metabolites
Pathway_id	Pathway	level1	level2	Total	Hits	Raw_p	FDR	Impact	cpd_hits
myb00790	Folate biosynthesis	Metabolism	Metabolism of cofactors and vitamins	58	3	0.0085	0.2796	0.051724137931	cpd:C00268 Dihydrobiopterin;cpd:C15522 4a-Hydroxytetrahydrobiopterin;cpd:C00835 Sepiapterin;
myb00330	Arginine and proline metabolism	Metabolism	Amino acid metabolism	69	3	0.01366	0.2796	0.0434782608696	cpd:C00884 Homocarnosine;cpd:C03415 N2-Succinyl-L-ornithine;cpd:C05938 L-4-Hydroxyglutamate semialdehyde;
myb04922	Glucagon signaling pathway	Organismal Systems	Endocrine system	26	2	0.015280000000000002	0.2796	0.0769230769231	cpd:C00311 Isocitric acid;cpd:C00103 Glucose 1-phosphate;
myb00410	beta-Alanine metabolism	Metabolism	Metabolism of other amino acids	32	2	0.022680000000000002	0.2796	0.0625	cpd:C02642 3-Ureidopropionic acid;cpd:C00386 Carnosine;
myb03320	PPAR signaling pathway	Organismal Systems	Endocrine system	5	1	0.03626	0.2796	0.2	cpd:C14767 Alpha-dimorphecolic acid;
myb04810	Regulation of actin cytoskeleton	Cellular Processes	Cell motility	5	1	0.03626	0.2796	0.2	cpd:C01996 Acetylcholine;
Kegg pathways significantly enriched by down-regulated metabolites
Pathway_id	Pathway	level1	level2	Total	Hits	Raw_p	FDR	Impact	cpd_hits
myb01232	Nucleotide metabolism	Metabolism	Global and overview maps	58	6	0.0001379	0.005882	0.103448275862	cpd:C00130 5-Inosinic acid;cpd:C00104 Inosine diphosphate;cpd:C00559 Deoxyadenosine;cpd:C00131 Deoxyadenosine triphosphate;cpd:C00105 Uridine 5-monophosphate;cpd:C00214 Thymidine;
myb05230	Central carbon metabolism in cancer	Human Diseases	Cancer: overview	37	5	0.00014350000000000002	0.005882	0.135135135135	"cpd:C00092 D-Glucose 6-Phosphate;cpd:C00149 Malic acid;cpd:C00665 ""D-Fructose 2,6-bisphosphate"";cpd:C00079 L-Phenylalanine;cpd:C00078 L-Tryptophan;"
myb01230	Biosynthesis of amino acids	Metabolism	Global and overview maps	128	8	0.0003655	0.009603	0.0625	cpd:C00117 D-Ribose 5-phosphate;cpd:C00327 L-Citrulline;cpd:C03406 L-Argininosuccinic acid;cpd:C00449 L-Saccharopine;cpd:C04666 D-Erythro-imidazole-glycerol-phosphate;cpd:C00166 Phenylpyruvic acid;cpd:C00079 L-Phenylalanine;cpd:C00078 L-Tryptophan;
myb00230	Purine metabolism	Metabolism	Nucleotide metabolism	101	7	0.00046849999999999995	0.009603	0.0693069306931	cpd:C00117 D-Ribose 5-phosphate;cpd:C04734 Phosphoribosyl formamidocarboxamide;cpd:C00559 Deoxyadenosine;cpd:C00131 Deoxyadenosine triphosphate;cpd:C00130 5-Inosinic acid;cpd:C00104 Inosine diphosphate;cpd:C11821 5-Hydroxyisourate;
myb04931	Insulin resistance	Human Diseases	Endocrine and metabolic disease	19	3	0.002179	0.03574	0.157894736842	cpd:C00195 N-Lignoceroylsphingosine;cpd:C00092 D-Glucose 6-Phosphate;cpd:C00352 Glucosamine 6-phosphate;
myb00360	Phenylalanine metabolism	Metabolism	Amino acid metabolism	49	4	0.004665	0.05981	0.0816326530612	cpd:C02265 DL-Phenylalanine;cpd:C00166 Phenylpyruvic acid;cpd:C03519 N-Acetyl-L-phenylalanine;cpd:C00079 L-Phenylalanine;
myb04922	Glucagon signaling pathway	Organismal Systems	Endocrine system	26	3	0.005452	0.05981	0.115384615385	"cpd:C00149 Malic acid;cpd:C00103 alpha-D-Glucose 1-phosphate;cpd:C00665 ""D-Fructose 2,6-bisphosphate"";"
myb00520	Amino sugar and nucleotide sugar metabolism	Metabolism	Carbohydrate metabolism	118	6	0.005835	0.05981	0.050847457627099996	cpd:C00357 N-Acetyl-D-Glucosamine 6-Phosphate;cpd:C00352 Glucosamine 6-phosphate;cpd:C00167 Uridine diphosphate glucuronic acid;cpd:C00103 alpha-D-Glucose 1-phosphate;cpd:C00096 Guanosine diphosphate mannose;cpd:C00275 Mannose 6-phosphate;
myb04978	Mineral absorption	Organismal Systems	Digestive system	29	3	0.007436	0.06775	0.103448275862	cpd:C00009 Phosphoric acid;cpd:C00079 L-Phenylalanine;cpd:C00078 L-Tryptophan;
myb04742	Taste transduction	Organismal Systems	Sensory system	33	3	0.01067	0.0875	0.0909090909091	cpd:C00130 5-Inosinic acid;cpd:C02265 DL-Phenylalanine;cpd:C00149 Malic acid;
myb00400	Phenylalanine, tyrosine and tryptophan biosynthesis	Metabolism	Amino acid metabolism	35	3	0.01255	0.09355	0.0857142857143	cpd:C00079 L-Phenylalanine;cpd:C00078 L-Tryptophan;cpd:C00166 Phenylpyruvic acid;
myb05415	Diabetic cardiomyopathy	Human Diseases	Cardiovascular disease	39	3	0.01684	0.1151	0.0769230769231	cpd:C00195 N-Lignoceroylsphingosine;cpd:C00092 D-Glucose 6-Phosphate;cpd:C00352 Glucosamine 6-phosphate;
myb04726	Serotonergic synapse	Organismal Systems	Nervous system	42	3	0.02054	0.1229	0.07142857142860001	cpd:C00643 5-Hydroxy-L-tryptophan;cpd:C00078 L-Tryptophan;cpd:C05954 Prostaglandin B2;
myb01250	Biosynthesis of nucleotide sugars	Metabolism	Global and overview maps	200	7	0.02099	0.1229	0.035	cpd:C00167 Uridine diphosphate glucuronic acid;cpd:C00275 Mannose 6-phosphate;cpd:C00096 Guanosine diphosphate mannose;cpd:C00103 alpha-D-Glucose 1-phosphate;cpd:C00352 Glucosamine 6-phosphate;cpd:C00357 N-Acetyl-D-Glucosamine 6-Phosphate;cpd:C01112 D-Arabinose 5-phosphate;
myb04918	Thyroid hormone synthesis	Organismal Systems	Endocrine system	21	2	0.034339999999999996	0.1793	0.0952380952381	cpd:C00092 D-Glucose 6-Phosphate;cpd:C00117 D-Ribose 5-phosphate;
myb01240	Biosynthesis of cofactors	Metabolism	Global and overview maps	328	9	0.03793	0.1793	0.0274390243902	cpd:C00117 D-Ribose 5-phosphate;cpd:C00078 L-Tryptophan;cpd:C00130 5-Inosinic acid;cpd:C00275 Mannose 6-phosphate;cpd:C00096 Guanosine diphosphate mannose;cpd:C00103 alpha-D-Glucose 1-phosphate;cpd:C00167 Uridine diphosphate glucuronic acid;cpd:C00105 Uridine 5-monophosphate;cpd:C00378 Thiamine;
myb00220	Arginine biosynthesis	Metabolism	Amino acid metabolism	23	2	0.040639999999999996	0.1793	0.08695652173910001	cpd:C03406 L-Argininosuccinic acid;cpd:C00327 L-Citrulline;
myb00051	Fructose and mannose metabolism	Metabolism	Carbohydrate metabolism	55	3	0.0413	0.1793	0.0545454545455	"cpd:C00275 Mannose 6-phosphate;cpd:C00665 ""D-Fructose 2,6-bisphosphate"";cpd:C00096 Guanosine diphosphate mannose;"
myb05211	Renal cell carcinoma	Human Diseases	Cancer: specific types	3	1	0.04155	0.1793	0.33333333333299997	cpd:C00149 Malic acid;

## Sheet: Rest vs Wake
Daily brain metabolic rhythms of wild nocturnal bats
Tianhui Wang,Hui Wang, Yujia Chu, Mingyue Bao, Xintong Li, Guoting Zhang & Jiang Feng
Table S5. KEGG pathways significantly enriched by DAMs from six pairwise comparisons.
Kegg pathways significantly enriched by up-regulated metabolites
Pathway_id	Pathway	level1	level2	Total	Hits	Raw_p	FDR	Impact	cpd_hits
myb04722	Neurotrophin signaling pathway	Organismal Systems	Nervous system	5	1	0.02648	0.2868	0.2	cpd:C00195 N-Lignoceroylsphingosine;
myb05140	Leishmaniasis	Human Diseases	Infectious disease: parasitic	6	1	0.031689999999999996	0.2868	0.166666666667	cpd:C00195 N-Lignoceroylsphingosine;
myb04920	Adipocytokine signaling pathway	Organismal Systems	Endocrine system	8	1	0.04204	0.2868	0.125	cpd:C00195 N-Lignoceroylsphingosine;
myb04713	Circadian entrainment	Organismal Systems	Environmental adaptation	9	1	0.04717	0.2868	0.111111111111	cpd:C01598 Melatonin;
myb04933	AGE-RAGE signaling pathway in diabetic complications	Human Diseases	Endocrine and metabolic disease	9	1	0.04717	0.2868	0.111111111111	cpd:C00195 N-Lignoceroylsphingosine;
Kegg pathways significantly enriched by down-regulated metabolites
Pathway_id	Pathway	level1	level2	Total	Hits	Raw_p	FDR	Impact	cpd_hits
myb00330	Arginine and proline metabolism	Metabolism	Amino acid metabolism	69	4	0.001179	0.05425	0.0579710144928	cpd:C00019 S-adenosyl-L-methionine;cpd:C00884 Homocarnosine;cpd:C03415 N2-Succinyl-L-ornithine;cpd:C05938 L-4-Hydroxyglutamate semialdehyde;
myb00340	Histidine metabolism	Metabolism	Amino acid metabolism	47	3	0.003945000000000001	0.09074	0.063829787234	cpd:C01152 1-Methyl-L-Histidine;cpd:C00386 Carnosine;cpd:C00135 L-Histidine;
myb04931	Insulin resistance	Human Diseases	Endocrine and metabolic disease	19	2	0.007345999999999999	0.1126	0.105263157895	cpd:C00195 Cer(d18:1/18:1);cpd:C02571 O-Acetylcarnitine;
myb00591	Linoleic acid metabolism	Metabolism	Lipid metabolism	28	2	0.015619999999999998	0.1797	0.07142857142860001	cpd:C14767 Alpha-dimorphecolic acid;cpd:C00157 PC(22:6/22:5);
myb00410	beta-Alanine metabolism	Metabolism	Metabolism of other amino acids	32	2	0.02015	0.183	0.0625	cpd:C00386 Carnosine;cpd:C00135 L-Histidine;
myb00600	Sphingolipid metabolism	Metabolism	Lipid metabolism	35	2	0.02387	0.183	0.0571428571429	cpd:C01190 Glucosylceramide (d18:1/9Z-18:1);cpd:C00195 Cer(d18:1/18:1);
myb03320	PPAR signaling pathway	Organismal Systems	Endocrine system	5	1	0.034089999999999995	0.196	0.2	cpd:C14767 Alpha-dimorphecolic acid;
myb04722	Neurotrophin signaling pathway	Organismal Systems	Nervous system	5	1	0.034089999999999995	0.196	0.2	cpd:C00195 Cer(d18:1/18:1);
myb05140	Leishmaniasis	Human Diseases	Infectious disease: parasitic	6	1	0.04077	0.2082	0.166666666667	cpd:C00195 Cer(d18:1/18:1);

## Sheet: Sleep vs Activity
Daily brain metabolic rhythms of wild nocturnal bats
Tianhui Wang,Hui Wang, Yujia Chu, Mingyue Bao, Xintong Li, Guoting Zhang & Jiang Feng
Table S5. KEGG pathways significantly enriched by DAMs from six pairwise comparisons.
Kegg pathways significantly enriched by up-regulated metabolites
Pathway_id	Pathway	level1	level2	Total	Hits	Raw_p	FDR	Impact	cpd_hits
myb01230	Biosynthesis of amino acids	Metabolism	Global and overview maps	128	8	0.00040780000000000005	0.008634999999999999	0.0625	cpd:C00117 D-Ribose 5-phosphate;cpd:C03406 L-Argininosuccinic acid;cpd:C03287 L-Glutamic acid 5-phosphate;cpd:C00449 L-Saccharopine;cpd:C05382 D-Sedoheptulose 7-phosphate;cpd:C04666 D-Erythro-imidazole-glycerol-phosphate;cpd:C00079 L-Phenylalanine;cpd:C00078 L-Tryptophan;
myb04922	Glucagon signaling pathway	Organismal Systems	Endocrine system	26	4	0.00044510000000000003	0.008634999999999999	0.153846153846	"cpd:C00042 Succinic acid;cpd:C00149 Malic acid;cpd:C00103 alpha-D-Glucose 1-phosphate;cpd:C00665 ""D-Fructose 2,6-bisphosphate"";"
myb00030	Pentose phosphate pathway	Metabolism	Carbohydrate metabolism	37	4	0.001748	0.028260000000000004	0.10810810810799999	cpd:C00345 6-Phosphogluconic acid;cpd:C00117 D-Ribose 5-phosphate;cpd:C05382 D-Sedoheptulose 7-phosphate;cpd:C01236 6-Phosphonoglucono-D-lactone;
myb01200	Carbon metabolism	Metabolism	Global and overview maps	112	6	0.0048909999999999995	0.06777000000000001	0.0535714285714	cpd:C00345 6-Phosphogluconic acid;cpd:C01236 6-Phosphonoglucono-D-lactone;cpd:C05382 D-Sedoheptulose 7-phosphate;cpd:C00117 D-Ribose 5-phosphate;cpd:C00149 Malic acid;cpd:C00042 Succinic acid;
myb00250	Alanine, aspartate and glutamate metabolism	Metabolism	Amino acid metabolism	28	3	0.007036	0.08373	0.107142857143	cpd:C00042 Succinic acid;cpd:C03406 L-Argininosuccinic acid;cpd:C00352 Glucosamine 6-phosphate;
myb04978	Mineral absorption	Organismal Systems	Digestive system	29	3	0.007768000000000001	0.08373	0.103448275862	cpd:C00009 Phosphoric acid;cpd:C00079 L-Phenylalanine;cpd:C00078 L-Tryptophan;
myb04742	Taste transduction	Organismal Systems	Sensory system	33	3	0.01114	0.1064	0.0909090909091	cpd:C00130 5-Inosinic acid;cpd:C02265 DL-Phenylalanine;cpd:C00149 Malic acid;
myb00190	Oxidative phosphorylation	Metabolism	Energy metabolism	12	2	0.01206	0.1064	0.166666666667	cpd:C00009 Phosphoric acid;cpd:C00042 Succinic acid;
myb02010	ABC transporters	Environmental Information Processing	Membrane transport	139	6	0.013619999999999998	0.1101	0.043165467625900004	cpd:C00009 Phosphoric acid;cpd:C00378 Thiamine;cpd:C00079 L-Phenylalanine;cpd:C00212 Adenosine;cpd:C00299 Uridine;cpd:C00330 Deoxyguanosine;
myb04726	Serotonergic synapse	Organismal Systems	Nervous system	42	3	0.02141	0.1597	0.07142857142860001	cpd:C00643 5-Hydroxy-L-tryptophan;cpd:C00078 L-Tryptophan;cpd:C05954 Prostaglandin B2;
myb00340	Histidine metabolism	Metabolism	Amino acid metabolism	47	3	0.02876	0.1842	0.063829787234	cpd:C04666 D-Erythro-imidazole-glycerol-phosphate;cpd:C05130 Imidazole-4-acetaldehyde;cpd:C05127 1-Methylhistamine;
myb04931	Insulin resistance	Human Diseases	Endocrine and metabolic disease	19	2	0.029310000000000003	0.1842	0.105263157895	cpd:C00092 D-Glucose 6-Phosphate;cpd:C00352 Glucosamine 6-phosphate;
myb00360	Phenylalanine metabolism	Metabolism	Amino acid metabolism	49	3	0.03203	0.1842	0.061224489795900006	cpd:C02265 DL-Phenylalanine;cpd:C00079 L-Phenylalanine;cpd:C00042 Succinic acid;
myb00020	Citrate cycle (TCA cycle)	Metabolism	Carbohydrate metabolism	20	2	0.03228	0.1842	0.1	cpd:C00149 Malic acid;cpd:C00042 Succinic acid;
myb04918	Thyroid hormone synthesis	Organismal Systems	Endocrine system	21	2	0.03535	0.1905	0.0952380952381	cpd:C00092 D-Glucose 6-Phosphate;cpd:C00117 D-Ribose 5-phosphate;
myb05211	Renal cell carcinoma	Human Diseases	Cancer: specific types	3	1	0.0422	0.2084	0.33333333333299997	cpd:C00149 Malic acid;
myb00051	Fructose and mannose metabolism	Metabolism	Carbohydrate metabolism	55	3	0.042960000000000005	0.2084	0.0545454545455	"cpd:C00275 Mannose 6-phosphate;cpd:C00665 ""D-Fructose 2,6-bisphosphate"";cpd:C00096 Guanosine diphosphate mannose;"
myb04024	cAMP signaling pathway	Environmental Information Processing	Signal transduction	25	2	0.0487	0.225	0.08	cpd:C00212 Adenosine;cpd:C00042 Succinic acid;
Kegg pathways significantly enriched by down-regulated metabolites
Pathway_id	Pathway	level1	level2	Total	Hits	Raw_p	FDR	Impact	cpd_hits
myb00430	Taurine and hypotaurine metabolism	Metabolism	Metabolism of other amino acids	24	2	0.005415	0.1462	0.08333333333330001	cpd:C00606 3-Sulfinoalanine;cpd:C05122 Taurocholic acid;
myb04979	Cholesterol metabolism	Organismal Systems	Digestive system	10	1	0.045880000000000004	0.3322	0.1	cpd:C05122 Taurocholic acid;
