# Supplementary material for: Daily Brain Metabolic Rhythms of Wild Nocturnal Bats
Source: Int J Mol Sci. 2024 Sep 12;25(18):9850. doi: 10.3390/ijms25189850 (PMC11432702; doi:10.3390/ijms25189850)
Supplement: Supplementary file 1 [file ijms-25-09850-s001.zip › Supplementary Table S6.xlsx]

## Sheet: cluster1
Daily brain metabolic rhythms of wild nocturnal bats
Tianhui Wang,Hui Wang, Yujia Chu, Mingyue Bao, Xintong Li, Guoting Zhang & Jiang Feng
Table S6. Metabolite information of each cluster obtained by mfuzz analysis.
ID
PE(22:4/16:0)
Pseudopelletierine
5-Methylthioadenosine
PC(22:5/P-18:0)
NG,NG-dimethyl-L-arginine
PC(P-18:1/22:6)
N-Isobutyl-2,4,8,10,12-tetradecapentaenamide
L-Agaridoxin
2,4-Diacetylafzelin
PE(22:2/14:1)
N2-Succinyl-L-ornithine
SM(d17:1/24:1)
Homocarnosine
1-Hydroxy-3-methoxy-10-methylacridone
S-adenosyl-L-methionine
Enalaprilat
8-hydroxymirtazapine
Choline glycerophosphate
Alantolactone
Glutaminylalanine
(x)-1,2-Propanediol 1-O-b-D-glucopyranoside
1-Methyl-L-Histidine
N-Acetylornithine
Aspartyl-Valine
Acetone cyanohydrin
L-Histidine
N-Ornithyl-L-taurine
1-Isothiocyanato-3-phenylpropane
PC(22:6/22:5)
1-Kestose
gamma-Glutamylalanine
Leucyl-Lysine
2-Methoxy-3-methylpyrazine
Tetramethylsilane

## Sheet: cluster2
Daily brain metabolic rhythms of wild nocturnal bats
Tianhui Wang,Hui Wang, Yujia Chu, Mingyue Bao, Xintong Li, Guoting Zhang & Jiang Feng
Table S6. Metabolite information of each cluster obtained by mfuzz analysis.
ID
O-Phospho-L-threonine
1,3,5-Trihydroxybenzene
Acetaminophen
D-Xylulose 1-phosphate
2-Piperidone
Quinone
D-Fructose 2,6-bisphosphate
Protoanemonin
Glucosamine 6-phosphate
D-Glucose 6-Phosphate
Glucoiberin
Deoxyadenosine triphosphate
Phosphoric acid
D-Arabinose 5-phosphate
D-Sedoheptulose 7-phosphate
Dihydroroseoside
6-Hydroxy-1H-indole-3-acetamide
alpha-D-Glucose 1-phosphate
D-Erythro-imidazole-glycerol-phosphate
Maltotetraose
Mannose 6-phosphate
Pyrimidine
D-Ribose 5-phosphate
Thiazole
Inosine diphosphate
3,5-Dichloro-4-hydroxy-2-methoxy-6-methylbenzoic acid
L-Glutamic acid 5-phosphate
Salicyluric acid
D-Myo-inositol 4-phosphate
Imidazole-4-acetaldehyde
Racemethionine
6-Phosphogluconic acid
Deoxyguanosine
Methylimidazole acetaldehyde
O-Phosphothreonine
C.I. Solvent Red 80
Zanthosimuline

## Sheet: cluster3
Daily brain metabolic rhythms of wild nocturnal bats
Tianhui Wang,Hui Wang, Yujia Chu, Mingyue Bao, Xintong Li, Guoting Zhang & Jiang Feng
Table S6. Metabolite information of each cluster obtained by mfuzz analysis.
ID
Carnosine
Glucosylceramide (d18:1/9Z-18:1)
PC(P-18:1/14:0)
N-[(4E,8E)-1,3-dihydroxyoctadeca-4,8-dien-2-yl]hexadecanamide
N-[(4E,8Z)-1,3-dihydroxyoctadeca-4,8-dien-2-yl]hexadecanamide 1-glucoside
PC(P-18:1/22:2)
Sepiapterin
PC(16:1/P-18:1)
L-4-Hydroxyglutamate semialdehyde
Montecristin
N-Lactoyl ethanolamine phosphate
Dihydrobiopterin
Cohibin A
S-(Allylthio)-L-cysteine
SM(d18:0/16:0)
D-Glutamic acid
Fluticasone propionate
Acetylcholine
2-Amino-3-phosphonopropionic acid
Stigmastane-3,6-dione
Alpha-dimorphecolic acid
5-Methylcytidine
L-2-Amino-4-methylenepentanedioic acid
Ethyl glucuronide
Glycerylphosphorylethanolamine
beta-D-Glucosamine
Mulberrofuran M
LysoPE(18:2/0:0)
Cer(d18:1/18:1)

## Sheet: cluster4
Daily brain metabolic rhythms of wild nocturnal bats
Tianhui Wang,Hui Wang, Yujia Chu, Mingyue Bao, Xintong Li, Guoting Zhang & Jiang Feng
Table S6. Metabolite information of each cluster obtained by mfuzz analysis.
ID
Prostaglandin B2
L-Argininosuccinic acid
N5-Acetyl-N2-gamma-L-glutamyl-L-ornithine
N-methyl-L-glutamic Acid
15-Deoxy-d-12,14-PGJ2
8-Isoprostaglandin F2a
Thiamine
Pyroglutamic acid
Succinic acid
Phosphoribosyl formamidocarboxamide
p-Cresol glucuronide
DL-2-Aminooctanoic acid
N-Arachidonoyl glycine
5-Hydroxyisourate
Yuccaol C
Rubraflavone B
Uridine 5-monophosphate
Dimethylethanolamine
N-Acetyl-L-phenylalanine
PC(22:6/22:2)
L-Malic acid
Thymidine
N-Acetyl-D-neuraminic acid
1-Pyrroline
N2-gamma-Glutamylglutamine
N-Acetyl-a-neuraminic acid
Aminoadipic acid

## Sheet: cluster5
Daily brain metabolic rhythms of wild nocturnal bats
Tianhui Wang,Hui Wang, Yujia Chu, Mingyue Bao, Xintong Li, Guoting Zhang & Jiang Feng
Table S6. Metabolite information of each cluster obtained by mfuzz analysis.
ID
Rhodamine B
1H-Indole-3-carboxaldehyde
Isoliquiritigenin
Glycerol tripropanoate
N6-Methyladenosine
Quindoxin
Cer(d18:1/24:1)
Valdecoxib
1-Methylhypoxanthine
N-Acetylputrescine
2-O-Methylcytosine
Deoxyadenosine
N-Acetyl-D-Glucosamine 6-Phosphate
Adrenic acid
PC(P-18:1/20:5)
2-O-(5,8,11,14,17-Eicosapentaenoyl)-1-O-hexadecylglycero-3-phosphocholine
L-Citrulline
Tryptophyl-Valine
Urocanic acid
2-Hydroxy-6-pentadecylbenzoic acid
2-Naphthalenethiol
4-Acetylimidazo[4,5-c]pyridine
N,N-Dimethylguanosine
PC(14:0/P-18:0)
D-Citrulline
Deoxycytidine
Goshonoside F3
Pinostrobin chalcone
Tetrahydroharmol
alpha-Tocopherol succinate
Isoniazid alpha-ketoglutaric acid

## Sheet: cluster6
Daily brain metabolic rhythms of wild nocturnal bats
Tianhui Wang,Hui Wang, Yujia Chu, Mingyue Bao, Xintong Li, Guoting Zhang & Jiang Feng
Table S6. Metabolite information of each cluster obtained by mfuzz analysis.
ID
Normorphine
Adenosine
Biotin sulfone
Biotin amide
Seryllysine
Cortisol
Melatonin
Tetrahydrocortisone
Ginkgolide C
Sweroside
Ectoine
Isogingerenone B
8-Hydroxy-2-deoxyguanosine
Hydrocortisone
2-(Ethylsulfonylmethyl)phenyl methylcarbamate
D-Pantothenic acid
Methyl 2-aminobenzoate
Succinic anhydride
Phosphocreatine
1-Methylhistamine
Oxonantenine
NAD
Melamine
4-Aminohippuric acid
2,6-Dimethylpyrazine
Gallic acid
4-Trimethylammoniobutanoic acid

## Sheet: cluster7
Daily brain metabolic rhythms of wild nocturnal bats
Tianhui Wang,Hui Wang, Yujia Chu, Mingyue Bao, Xintong Li, Guoting Zhang & Jiang Feng
Table S6. Metabolite information of each cluster obtained by mfuzz analysis.
ID
Janthitrem B
Adenine
Carbadox
Pyrrolidine
Norvaline
3-AMP
Taurocholic acid
Butyrylcarnitine
(2E,4E,6Z)-2,4,6-Decatrienoic acid dehydropiperidide
Thiamine monophosphate
N,N-Dimethylsphingosine
2,6-Di-tert-butyl-4-methylphenol
Isocitric acid
gamma-Carboxyglutamic acid
Methyl beta-naphthyl ketone
Salicin
Phthalic acid
Acetylhomoserine
3-Methoxy-4-hydroxyphenylethyleneglycol sulfate
3-Sulfinoalanine
Gluconolactone
(R)-Pelletierine
PE(20:2/14:0)
L-Rhamnose
Phenmetrazine
N-Acetyl-D-glucosamine
N-Methylnicotinamide
20-Hydroxyeicosatetraenoic acid
Glucose 1-phosphate
N-Acetyllactosamine
4a-Hydroxytetrahydrobiopterin
PS(20:1/15:0)

## Sheet: cluster8
Daily brain metabolic rhythms of wild nocturnal bats
Tianhui Wang,Hui Wang, Yujia Chu, Mingyue Bao, Xintong Li, Guoting Zhang & Jiang Feng
Table S6. Metabolite information of each cluster obtained by mfuzz analysis.
ID
Oxypinnatanine
8-Hydroxyguanosine
2-Deoxymugineic acid
Histamine
5,6-Dihydroxyindole
Eicosapentaenoic acid
N-Acetylhistidine
Garciduol A
1-(2,3-Dihydro-6,7-dimethyl-1H-pyrrolizin-5-yl)-2-hydroxy-1-propanone
N-Acetoxymethylflindersine
SM(d18:1/14:0)
O-Acetylcarnitine
Cervonyl carnitine
PE(24:1/14:1)
3-Ureidopropionic acid
PE(22:4/14:1)
Naphthalene-2-sulfonic acid
5-Hydroxyconiferyl alcohol
PS(20:3/15:0)
PC(18:2/15:0)
PC(15:0/14:1)
Catechin
Luteolin 7-glucoside
5-hydroxy-2-phenyl-4H-chromen-4-one

## Sheet: cluster9
Daily brain metabolic rhythms of wild nocturnal bats
Tianhui Wang,Hui Wang, Yujia Chu, Mingyue Bao, Xintong Li, Guoting Zhang & Jiang Feng
Table S6. Metabolite information of each cluster obtained by mfuzz analysis.
ID
6-Phosphonoglucono-D-lactone
Kynurenic acid
Desloratadine
L-Tryptophan
DL-Tryptophan
6-Chloro-N-(1-methylethyl)-1,3,5-triazine-2,4-diamine
5-Hydroxy-L-tryptophan
Tiglylglycine
Prolylhydroxyproline
Indoleacetaldehyde
3-Acetyl-2,7-naphthyridine
L-Saccharopine
Phenylpyruvic acid
Cytidine 5-diphosphocholine
L-Phenylalanine
DL-Phenylalanine
N1-Methyl-2-pyridone-5-carboxamide
(E)-Oxyresveratrol 3-O-b-D-glucoside
Malic acid
3-Guanidinopropionic acid
S-(Formylmethyl)glutathione
Guanosine diphosphate mannose
5-Inosinic acid
Xanthine
Uridine
Uridine diphosphate glucuronic acid
Tyramine-O-sulfate

## Sheet: cluster10
Daily brain metabolic rhythms of wild nocturnal bats
Tianhui Wang,Hui Wang, Yujia Chu, Mingyue Bao, Xintong Li, Guoting Zhang & Jiang Feng
Table S6. Metabolite information of each cluster obtained by mfuzz analysis.
ID
Imidazoleacetic acid
cis-Goniothalamicin
3-Methyladenine
Dopamine 3-O-sulfate
PE(P-18:1/18:3)
1,3,5,11-Bisabolatetraen-10-one
Thioguanine
N-a-Acetyl-L-arginine
Homoarecoline
Azaspiracid 2
Safrole
Astilbin
N-Lignoceroylsphingosine
2,4-Dihydroxyacetophenone
3-Amino-1-methyl-5H-pyrido[4,3-b]indole
2-Methylguanosine
(E,E)-2,4-Decadienoic isobutylamide
3-Sulfinato-L-alaninate
Eicosadienoic acid
2-(Formamido)-N1-(5-phospho-D-ribosyl)acetamidine
Quebrachidine
PS(22:6/20:3)
L-Proline
PC(P-18:1/22:5)
Homoeriodictyol 4-isobutyrate
