# Supplementary material for: Daily Brain Metabolic Rhythms of Wild Nocturnal Bats
Source: Int J Mol Sci. 2024 Sep 12;25(18):9850. doi: 10.3390/ijms25189850 (PMC11432702; doi:10.3390/ijms25189850)
Supplement: Supplementary file 1 [file ijms-25-09850-s001.zip › Supplementary Table S7.xlsx]

## Sheet: Common rhythmic DAMs
Daily brain metabolic rhythms of wild nocturnal bats
Tianhui Wang,Hui Wang, Yujia Chu, Mingyue Bao, Xintong Li, Guoting Zhang & Jiang Feng
Table S7. The common rhythmic DAMs identified by Cosinor and JTK_CYCLE.
ID
(2E,4E,6Z)-2,4,6-Decatrienoic acid dehydropiperidide
(R)-Pelletierine
(x)-1,2-Propanediol 1-O-b-D-glucopyranoside
1,3,5,11-Bisabolatetraen-10-one
1,3,5-Trihydroxybenzene
1-Hydroxy-3-methoxy-10-methylacridone
1-Kestose
1-Methylhistamine
1-Methyl-L-Histidine
1-Pyrroline
2-(Ethylsulfonylmethyl)phenyl methylcarbamate
2-(Formamido)-N1-(5-phospho-D-ribosyl)acetamidine
20-Hydroxyeicosatetraenoic acid
2-Amino-3-phosphonopropionic acid
2-Methoxy-3-methylpyrazine
2-Piperidone
3,5-Dichloro-4-hydroxy-2-methoxy-6-methylbenzoic acid
3-Amino-1-methyl-5H-pyrido[4,3-b]indole
3-Methoxy-4-hydroxyphenylethyleneglycol sulfate
3-Methyladenine
3-Sulfinato-L-alaninate
3-Sulfinoalanine
5-Hydroxyconiferyl alcohol
5-Hydroxyisourate
5-Hydroxy-L-tryptophan
5-Methylcytidine
6-Chloro-N-(1-methylethyl)-1,3,5-triazine-2,4-diamine
6-Hydroxy-1H-indole-3-acetamide
6-Phosphogluconic acid
8-hydroxymirtazapine
Acetone cyanohydrin
Acetylhomoserine
Adenine
Adenosine
Alantolactone
alpha-D-Glucose 1-phosphate
Aminoadipic acid
Aspartyl-Valine
Astilbin
Azaspiracid 2
Butyrylcarnitine
C.I. Solvent Red 80
Carnosine
Choline glycerophosphate
D-Arabinose 5-phosphate
Deoxyadenosine triphosphate
D-Erythro-imidazole-glycerol-phosphate
Desloratadine
D-Fructose 2,6-bisphosphate
D-Glucose 6-Phosphate
Dihydrobiopterin
Dihydroroseoside
Dimethylethanolamine
DL-2-Aminooctanoic acid
DL-Phenylalanine
DL-Tryptophan
D-Myo-inositol 4-phosphate
D-Pantothenic acid
D-Ribose 5-phosphate
D-Sedoheptulose 7-phosphate
D-Xylulose 1-phosphate
Ectoine
Enalaprilat
gamma-Glutamylalanine
Glucoiberin
Gluconolactone
Glucosamine 6-phosphate
Glucose 1-phosphate
Glutaminylalanine
Glycerylphosphorylethanolamine
Homoarecoline
Homocarnosine
Imidazoleacetic acid
Indoleacetaldehyde
Isoliquiritigenin
Janthitrem B
L-4-Hydroxyglutamate semialdehyde
L-Agaridoxin
Leucyl-Lysine
L-Glutamic acid 5-phosphate
L-Histidine
L-Phenylalanine
L-Proline
L-Rhamnose
L-Tryptophan
Maltotetraose
Mannose 6-phosphate
Melatonin
Methyl beta-naphthyl ketone
Methylimidazole acetaldehyde
N1-Methyl-2-pyridone-5-carboxamide
N2-gamma-Glutamylglutamine
N2-Succinyl-L-ornithine
N5-Acetyl-N2-gamma-L-glutamyl-L-ornithine
N-a-Acetyl-L-arginine
N-Acetyl-a-neuraminic acid
N-Acetyl-D-glucosamine
N-Acetyl-D-neuraminic acid
N-Acetyllactosamine
N-Acetyl-L-phenylalanine
N-Acetylornithine
NG,NG-dimethyl-L-arginine
N-Isobutyl-2,4,8,10,12-tetradecapentaenamide
N-methyl-L-glutamic Acid
N-Methylnicotinamide
Normorphine
N-Ornithyl-L-taurine
Norvaline
O-Acetylcarnitine
O-Phospho-L-threonine
O-Phosphothreonine
Oxonantenine
PC(22:6/22:2)
PC(P-18:1/22:5)
PC(P-18:1/22:6)
p-Cresol glucuronide
PE(20:2/14:0)
PE(22:2/14:1)
PE(P-18:1/18:3)
Phosphoribosyl formamidocarboxamide
Phosphoric acid
Phthalic acid
Prostaglandin B2
Protoanemonin
PS(22:6/20:3)
Pseudopelletierine
Pyroglutamic acid
Pyrrolidine
Quinone
Racemethionine
Rubraflavone B
S-(Formylmethyl)glutathione
S-adenosyl-L-methionine
Safrole
Salicyluric acid
SM(d17:1/24:1)
SM(d18:0/16:0)
Stigmastane-3,6-dione
Succinic anhydride
Taurocholic acid
Thiamine
Thiamine monophosphate
Thiazole
Thioguanine
Thymidine
Tryptophyl-Valine
Uridine
Xanthine
Yuccaol C
Zanthosimuline
5-Methylthioadenosine
Homoeriodictyol 4-isobutyrate
5-Inosinic acid
2,4-Dihydroxyacetophenone

## Sheet: Cosinor
Daily brain metabolic rhythms of wild nocturnal bats
Tianhui Wang,Hui Wang, Yujia Chu, Mingyue Bao, Xintong Li, Guoting Zhang & Jiang Feng
Rhythmic DAMs identified by Cosinor
IDs	acrophase	amplitude	pvalue	Mean
(2E,4E,6Z)-2,4,6-Decatrienoic acid dehydropiperidide	17.7911	0.00246172	0.000590029	0.0133241
(R)-Pelletierine	16.5123	0.00840207	0.00426927	0.0210307
(x)-1,2-Propanediol 1-O-b-D-glucopyranoside	11.3775	0.0176067	0.0114785	0.0614368
1,3,5,11-Bisabolatetraen-10-one	0.443983	0.012239	1.31334e-06	0.0352871
1,3,5-Trihydroxybenzene	8.02086	0.0608916	0.000675032	0.0692388
1-Hydroxy-3-methoxy-10-methylacridone	13.415	0.00667574	0.0427321	0.0316912
1-Kestose	10.8946	0.0033991	3.45471e-05	0.0125631
1-Methylhistamine	4.53857	0.160721	0.0267754	0.637532
1-Methyl-L-Histidine	10.0228	0.175467	7.59184e-06	0.578624
1-Pyrroline	1.08995	0.00776588	6.78149e-05	0.0336434
2-(Ethylsulfonylmethyl)phenyl methylcarbamate	5.64264	0.0131453	0.00362841	0.0368809
2-(Formamido)-N1-(5-phospho-D-ribosyl)acetamidine	23.4266	0.00250839	0.00109412	0.0103982
20-Hydroxyeicosatetraenoic acid	15.874	0.042801	2.50263e-07	0.053021
2-Amino-3-phosphonopropionic acid	12.2191	0.0787925	0.00390468	0.425766
2-Methoxy-3-methylpyrazine	10.5531	0.34652	0.0221	0.781333
2-Piperidone	7.81177	0.379891	4.57017e-08	0.549277
3,5-Dichloro-4-hydroxy-2-methoxy-6-methylbenzoic acid	7.12807	0.00515974	0.00044365	0.0182358
3-Amino-1-methyl-5H-pyrido[4,3-b]indole	21.9764	0.00190429	0.000177696	0.00674063
3-Methoxy-4-hydroxyphenylethyleneglycol sulfate	16.9479	0.204634	0.00213325	0.603701
3-Methyladenine	21.7155	0.0489614	2.85864e-09	0.0624647
3-Sulfinato-L-alaninate	22.2247	0.0884698	0.00937793	0.369303
3-Sulfinoalanine	18.8851	0.927692	0.0394997	3.00131
5-Hydroxyconiferyl alcohol	14.4511	0.00593507	0.000344047	0.0221402
5-Hydroxyisourate	2.40475	0.104141	0.00183862	0.40355
5-Hydroxy-L-tryptophan	5.92351	0.0120629	4.37988e-05	0.0248057
5-Methylcytidine	9.7187	0.00987536	0.016387	0.0413962
6-Chloro-N-(1-methylethyl)-1,3,5-triazine-2,4-diamine	5.17974	0.0886777	0.0104368	0.15351
6-Hydroxy-1H-indole-3-acetamide	6.78664	0.0594963	6.75527e-07	0.148942
6-Phosphogluconic acid	7.63049	0.0332946	0.000138685	0.124008
8-hydroxymirtazapine	11.4736	0.00453181	0.0160379	0.0160333
Acetone cyanohydrin	13.4093	0.00702412	0.00117019	0.0325004
Acetylhomoserine	16.2288	0.232365	0.000479789	0.89217
Adenine	18.9967	2.574	0.0146073	8.75906
Adenosine	7.46616	0.0995446	0.000823645	0.222813
Alantolactone	9.91974	0.00182671	0.00427735	0.00795014
alpha-D-Glucose 1-phosphate	7.70864	0.23151	0.00237094	0.642693
Aminoadipic acid	0.901507	0.00600313	0.00844982	0.0282748
Aspartyl-Valine	11.2303	0.0139726	0.0147662	0.0155984
Astilbin	23.8428	0.001261	0.035877	0.00357838
Azaspiracid 2	0.0249856	0.0108467	0.0031462	0.0376821
Butyrylcarnitine	17.7123	0.0488144	8.92051e-05	0.0623562
C.I. Solvent Red 80	7.4684	0.0833174	9.54821e-05	0.307014
Carnosine	13.2338	0.0177946	0.0300914	0.0511547
Choline glycerophosphate	9.12822	0.0505324	0.00189427	0.22278
D-Arabinose 5-phosphate	7.55519	0.0324101	0.000685659	0.0727573
Deoxyadenosine triphosphate	6.96998	0.00188091	6.05487e-05	0.00413837
D-Erythro-imidazole-glycerol-phosphate	7.11815	0.00453033	0.00296047	0.0115341
Desloratadine	6.07806	0.02496	0.000234392	0.0450466
D-Fructose 2,6-bisphosphate	7.51078	0.113076	0.000837069	0.201428
D-Glucose 6-Phosphate	7.73553	0.0478294	0.00104033	0.0938173
Dihydrobiopterin	12.8714	0.00536494	0.0217157	0.0219875
Dihydroroseoside	6.32182	0.0044265	0.00299358	0.0064765
Dimethylethanolamine	2.59582	0.0102389	0.00329828	0.0373995
DL-2-Aminooctanoic acid	1.68593	0.484134	4.0953e-05	1.48151
DL-Phenylalanine	5.3528	0.784499	0.000644197	3.36011
DL-Tryptophan	5.33979	0.0989366	0.00936832	0.172866
D-Myo-inositol 4-phosphate	7.15217	0.020645	0.00345253	0.0606872
D-Pantothenic acid	5.38363	0.358201	0.0114228	0.971412
D-Ribose 5-phosphate	7.49481	0.340153	0.000857712	0.928441
D-Sedoheptulose 7-phosphate	7.45881	0.0121993	0.0170291	0.0241443
D-Xylulose 1-phosphate	7.53001	0.0109164	0.000470747	0.0167336
Ectoine	6.51252	0.110024	0.000118026	0.215454
Enalaprilat	14.04	0.0156588	0.0420464	0.0246983
gamma-Glutamylalanine	11.8814	0.018594	0.00878827	0.0756946
Glucoiberin	8.64591	0.00439825	0.000911783	0.0109263
Gluconolactone	16.9776	0.291278	0.00798084	0.870273
Glucosamine 6-phosphate	7.6468	0.00972229	0.000250889	0.0190423
Glucose 1-phosphate	15.3619	0.0337305	0.0101224	0.109325
Glutaminylalanine	11.1538	0.0139244	0.00730639	0.0525346
Glycerylphosphorylethanolamine	10.4102	1.14379	0.0398916	6.48584
Homoarecoline	0.458646	0.0108569	9.60828e-05	0.0345087
Homocarnosine	11.8351	0.0901107	0.010286	0.360084
Imidazoleacetic acid	22.8606	0.080813	1.81363e-09	0.174135
Indoleacetaldehyde	6.80698	0.683748	9.29076e-06	1.72497
Isoliquiritigenin	1.36417	0.00498324	0.00758962	0.0105449
Janthitrem B	17.2343	0.00431695	0.000491194	0.00935845
L-4-Hydroxyglutamate semialdehyde	13.7472	0.0252421	0.000361546	0.0883782
L-Agaridoxin	11.6956	0.00208802	5.25732e-05	0.00547933
Leucyl-Lysine	11.5624	0.00687288	0.0110975	0.0229721
L-Glutamic acid 5-phosphate	7.75801	0.0520482	7.06372e-05	0.157013
L-Histidine	12.0626	0.404691	0.00180061	1.89232
L-Phenylalanine	5.59028	0.290175	0.000340312	1.21822
L-Proline	0.890129	0.114928	0.000183449	0.509604
L-Rhamnose	16.7929	0.0516567	0.0287669	0.129074
L-Tryptophan	5.48606	0.0430013	0.00713831	0.0771249
Maltotetraose	9.82038	0.000716114	0.000713136	0.00155581
Mannose 6-phosphate	7.78236	0.029321	6.61465e-05	0.0748651
Melatonin	1.96361	0.0393211	0.0216071	0.111109
Methyl beta-naphthyl ketone	17.1397	0.0506493	0.00591854	0.209466
Methylimidazole acetaldehyde	10.8401	0.0522984	0.00653867	0.223529
N1-Methyl-2-pyridone-5-carboxamide	5.27367	0.0429766	0.000796286	0.0977279
N2-gamma-Glutamylglutamine	1.34848	0.325372	0.0153054	1.43586
N2-Succinyl-L-ornithine	10.7575	1.78257	4.97987e-08	4.61165
N5-Acetyl-N2-gamma-L-glutamyl-L-ornithine	1.34454	0.00947891	0.000474743	0.0189973
N-a-Acetyl-L-arginine	23.4188	0.153418	4.36282e-05	0.344827
N-Acetyl-a-neuraminic acid	2.01135	0.058473	0.004547	0.24108
N-Acetyl-D-glucosamine	17.6464	0.0108858	0.00891705	0.0243191
N-Acetyl-D-neuraminic acid	1.44901	0.0257876	0.000929576	0.100765
N-Acetyllactosamine	15.1999	0.000960668	0.00212307	0.00336922
N-Acetyl-L-phenylalanine	2.57054	0.0312834	0.00471948	0.115579
N-Acetylornithine	9.88477	0.0149928	1.85328e-05	0.0416852
NG,NG-dimethyl-L-arginine	10.8756	0.038702	3.0238e-06	0.120867
N-Isobutyl-2,4,8,10,12-tetradecapentaenamide	12.1855	0.00602617	0.0023811	0.0175577
N-methyl-L-glutamic Acid	2.33165	0.0143915	1.13631e-05	0.0197048
N-Methylnicotinamide	15.9381	0.053929	0.00113321	0.0749603
Normorphine	5.7224	0.142375	4.68682e-06	0.119488
N-Ornithyl-L-taurine	12.3034	0.00736692	0.00761513	0.0321629
Norvaline	20.8854	0.184043	3.80095e-05	0.608144
O-Acetylcarnitine	15.9552	1.23417	0.023201	2.13565
O-Phospho-L-threonine	7.34303	0.0117297	0.00061168	0.0153828
O-Phosphothreonine	8.29334	0.00323111	1.1752e-05	0.0119
Oxonantenine	8.7919	0.00335422	0.04109	0.00751013
PC(22:6/22:2)	1.45169	0.00666381	0.0301518	0.0196735
PC(P-18:1/22:5)	0.0810805	0.0268092	0.0248059	0.127323
PC(P-18:1/22:6)	12.0193	0.0683314	1.20999e-06	0.200295
p-Cresol glucuronide	4.06958	0.00775061	0.0115871	0.031133
PE(20:2/14:0)	15.642	0.124923	0.00263734	0.272664
PE(22:2/14:1)	13.6863	0.0550396	0.00196346	0.192025
PE(P-18:1/18:3)	23.3827	0.115191	0.000422015	0.405037
Phosphoribosyl formamidocarboxamide	3.89363	0.000700255	0.00986046	0.00221644
Phosphoric acid	7.35732	0.0222645	7.76896e-05	0.0497078
Phthalic acid	15.9467	0.0368706	0.0012926	0.134631
Prostaglandin B2	2.42408	0.00783397	0.0202209	0.0119025
Protoanemonin	6.59496	0.00981812	0.00264844	0.015864
PS(22:6/20:3)	22.8114	0.00639434	0.000298798	0.0258991
Pseudopelletierine	12.4409	0.00839534	1.96402e-05	0.0155247
Pyroglutamic acid	3.32667	0.280212	0.0163178	0.82066
Pyrrolidine	20.6079	0.0356421	9.58425e-05	0.133955
Quinone	7.68424	0.0129105	0.00202249	0.0218016
Racemethionine	9.25847	0.241433	0.00735668	1.19636
Rubraflavone B	3.41734	0.00418329	0.0171818	0.0127935
S-(Formylmethyl)glutathione	5.7674	0.00372954	0.00647263	0.00917168
S-adenosyl-L-methionine	12.5524	0.00345308	0.00769189	0.0107116
Safrole	22.9413	0.0321445	0.00458775	0.0716666
Salicyluric acid	7.74506	0.00389953	0.0125834	0.010773
SM(d17:1/24:1)	11.1801	0.0463208	0.00701475	0.141669
SM(d18:0/16:0)	13.2872	0.207133	0.00290727	0.959597
Stigmastane-3,6-dione	11.9811	0.0457312	0.0300348	0.213048
Succinic anhydride	4.4856	0.272136	0.00711477	0.858784
Taurocholic acid	19.6039	0.0101483	0.00925619	0.0222082
Thiamine	2.92056	0.0812076	2.70812e-05	0.180554
Thiamine monophosphate	18.8941	0.00462655	0.004148	0.021465
Thiazole	7.98157	0.00213591	3.26071e-06	0.0057093
Thioguanine	23.4572	0.193146	0.000969001	0.543689
Thymidine	1.90723	0.0224105	0.00569258	0.042774
Tryptophyl-Valine	0.87532	0.00595532	0.00796664	0.0230215
Uridine	4.84425	0.665669	4.00988e-06	3.00293
Xanthine	5.30165	0.372904	0.0047233	1.64503
Yuccaol C	1.15565	0.00261742	0.00657714	0.00895833
Zanthosimuline	6.57197	0.0160188	0.0196506	0.0724621
5-Methylthioadenosine	12.6566	0.0326682	0.00438542	0.0973514
Homoeriodictyol 4-isobutyrate	23.5065	0.00230984	0.0418581	0.0118764
5-Inosinic acid	4.2627	0.069651	0.0483819	0.281179
2,4-Dihydroxyacetophenone	0.471009	0.0326577	7.49966e-05	0.0383613

## Sheet: JTK_CYCLE
Daily brain metabolic rhythms of wild nocturnal bats
Tianhui Wang,Hui Wang, Yujia Chu, Mingyue Bao, Xintong Li, Guoting Zhang & Jiang Feng
Rhythmic DAMs identified by JTK_CYCLE
IDs	acrophase	amplitude	pvalue	Mean
(2E,4E,6Z)-2,4,6-Decatrienoic acid dehydropiperidide	18	0.00176724	0.00272745	0.0133241
(R)-Pelletierine	18	0.00727946	0.000596169	0.0210307
(x)-1,2-Propanediol 1-O-b-D-glucopyranoside	12	0.0147117	0.00669469	0.0614368
1,3,5,11-Bisabolatetraen-10-one	3	0.00902508	5.73914e-06	0.0352871
1,3,5-Trihydroxybenzene	9	0.0575938	0.000189002	0.0692388
1-Hydroxy-3-methoxy-10-methylacridone	15	0.00610295	0.0318889	0.0316912
1-Kestose	12	0.00295899	0.000101535	0.0125631
1-Methylhistamine	6	0.149496	0.0183733	0.637532
1-Methyl-L-Histidine	12	0.172518	8.55002e-06	0.578624
1-Pyrroline	3	0.00698291	7.34641e-05	0.0336434
2-(Ethylsulfonylmethyl)phenyl methylcarbamate	6	0.00852126	0.0266493	0.0368809
2-(Formamido)-N1-(5-phospho-D-ribosyl)acetamidine	0	0.0019698	0.00669469	0.0103982
20-Hydroxyeicosatetraenoic acid	18	0.0429349	1.82875e-05	0.053021
2-Amino-3-phosphonopropionic acid	15	0.0602067	0.0380003	0.425766
2-Methoxy-3-methylpyrazine	12	0.342283	0.00669469	0.781333
2-Piperidone	9	0.331896	6.27819e-07	0.549277
3,5-Dichloro-4-hydroxy-2-methoxy-6-methylbenzoic acid	9	0.00463606	0.00131133	0.0182358
3-Amino-1-methyl-5H-pyrido[4,3-b]indole	0	0.00183847	7.34641e-05	0.00674063
3-Methoxy-4-hydroxyphenylethyleneglycol sulfate	18	0.185409	0.0101697	0.603701
3-Methyladenine	0	0.0470091	1.00998e-06	0.0624647
3-Sulfinato-L-alaninate	0	0.0863151	0.00669469	0.369303
3-Sulfinoalanine	21	0.774557	0.0318889	3.00131
5-Hydroxyconiferyl alcohol	18	0.00554188	0.00168388	0.0221402
5-Hydroxyisourate	3	0.094712	0.00539114	0.40355
5-Hydroxy-L-tryptophan	9	0.0081598	0.00344159	0.0248057
5-Methylcytidine	12	0.00920572	0.0318889	0.0413962
6-Chloro-N-(1-methylethyl)-1,3,5-triazine-2,4-diamine	6	0.0679829	0.00344159	0.15351
6-Hydroxy-1H-indole-3-acetamide	9	0.0487571	6.27819e-07	0.148942
6-Phosphogluconic acid	9	0.0310079	0.000452289	0.124008
8-hydroxymirtazapine	12	0.00358739	0.0101697	0.0160333
Acetone cyanohydrin	15	0.00631371	0.00214931	0.0325004
Acetylhomoserine	18	0.201633	0.000340691	0.89217
Adenine	21	2.03603	0.00669469	8.75906
Adenosine	9	0.082673	0.00272745	0.222813
Alantolactone	12	0.00183864	0.00539114	0.00795014
alpha-D-Glucose 1-phosphate	9	0.204115	0.000780434	0.642693
Aminoadipic acid	3	0.00443379	0.00827157	0.0282748
Aspartyl-Valine	12	0.00584074	5.26692e-05	0.0155984
Astilbin	0	0.00071552	0.0450987	0.00357838
Azaspiracid 2	0	0.00617686	0.0450987	0.0376821
Butyrylcarnitine	18	0.0310801	0.000780434	0.0623562
C.I. Solvent Red 80	9	0.0694262	3.74004e-05	0.307014
Carnosine	15	0.0188212	0.00669469	0.0511547
Choline glycerophosphate	12	0.0492875	0.0101697	0.22278
D-Arabinose 5-phosphate	9	0.0289534	0.000189002	0.0727573
Deoxyadenosine triphosphate	9	0.00164039	0.000101535	0.00413837
D-Erythro-imidazole-glycerol-phosphate	9	0.00392555	0.00131133	0.0115341
Desloratadine	9	0.0182032	0.00214931	0.0450466
D-Fructose 2,6-bisphosphate	9	0.101261	0.000452289	0.201428
D-Glucose 6-Phosphate	9	0.0418332	0.000101535	0.0938173
Dihydrobiopterin	15	0.00510802	0.0266493	0.0219875
Dihydroroseoside	9	0.00287633	0.00344159	0.0064765
Dimethylethanolamine	6	0.009072	0.00669469	0.0373995
DL-2-Aminooctanoic acid	3	0.425931	1.25784e-05	1.48151
DL-Phenylalanine	6	0.619472	0.0266493	3.36011
DL-Tryptophan	6	0.0763117	0.00344159	0.172866
D-Myo-inositol 4-phosphate	9	0.0188491	0.00272745	0.0606872
D-Pantothenic acid	6	0.221025	0.0450987	0.971412
D-Ribose 5-phosphate	9	0.307149	0.000254735	0.928441
D-Sedoheptulose 7-phosphate	9	0.00870098	0.00344159	0.0241443
D-Xylulose 1-phosphate	9	0.0100548	0.000189002	0.0167336
Ectoine	9	0.0928944	0.000139111	0.215454
Enalaprilat	15	0.014016	0.0380003	0.0246983
gamma-Glutamylalanine	12	0.0153913	0.0266493	0.0756946
Glucoiberin	9	0.00437884	0.00168388	0.0109263
Gluconolactone	18	0.227932	0.00669469	0.870273
Glucosamine 6-phosphate	9	0.00867789	5.26692e-05	0.0190423
Glucose 1-phosphate	18	0.0348174	0.0221759	0.109325
Glutaminylalanine	12	0.0122189	0.0101697	0.0525346
Glycerylphosphorylethanolamine	12	1.07683	0.0450987	6.48584
Homoarecoline	3	0.00800119	7.34641e-05	0.0345087
Homocarnosine	12	0.0738529	0.0124437	0.360084
Imidazoleacetic acid	0	0.0757311	1.19199e-09	0.174135
Indoleacetaldehyde	9	0.574274	7.34641e-05	1.72497
Isoliquiritigenin	6	0.00453396	0.0450987	0.0105449
Janthitrem B	18	0.00313065	0.000452289	0.00935845
L-4-Hydroxyglutamate semialdehyde	15	0.0231925	0.000780434	0.0883782
L-Agaridoxin	12	0.00157682	0.000139111	0.00547933
Leucyl-Lysine	12	0.00506113	0.0124437	0.0229721
L-Glutamic acid 5-phosphate	9	0.0473884	3.74004e-05	0.157013
L-Histidine	12	0.32195	0.00539114	1.89232
L-Phenylalanine	6	0.226757	0.0380003	1.21822
L-Proline	3	0.097854	0.000340691	0.509604
L-Rhamnose	18	0.0367002	0.0266493	0.129074
L-Tryptophan	6	0.0323896	0.00431895	0.0771249
Maltotetraose	12	0.00069455	0.00214931	0.00155581
Mannose 6-phosphate	9	0.0258503	2.62914e-05	0.0748651
Melatonin	3	0.0372351	0.00431895	0.111109
Methyl beta-naphthyl ketone	18	0.0321826	0.00168388	0.209466
Methylimidazole acetaldehyde	12	0.0370578	0.0183733	0.223529
N1-Methyl-2-pyridone-5-carboxamide	6	0.0291455	0.000139111	0.0977279
N2-gamma-Glutamylglutamine	3	0.257485	0.00344159	1.43586
N2-Succinyl-L-ornithine	12	1.69287	6.27819e-07	4.61165
N5-Acetyl-N2-gamma-L-glutamyl-L-ornithine	3	0.00832751	0.000254735	0.0189973
N-a-Acetyl-L-arginine	0	0.123099	1.82875e-05	0.344827
N-Acetyl-a-neuraminic acid	3	0.0605118	0.00431895	0.24108
N-Acetyl-D-glucosamine	18	0.00706992	0.00827157	0.0243191
N-Acetyl-D-neuraminic acid	3	0.0248175	0.000780434	0.100765
N-Acetyllactosamine	15	0.000890283	0.00344159	0.00336922
N-Acetyl-L-phenylalanine	6	0.0317026	0.0101697	0.115579
N-Acetylornithine	12	0.0142354	1.82875e-05	0.0416852
NG,NG-dimethyl-L-arginine	12	0.0353118	3.74004e-05	0.120867
N-Isobutyl-2,4,8,10,12-tetradecapentaenamide	15	0.00421002	0.00272745	0.0175577
N-methyl-L-glutamic Acid	3	0.0131522	3.74004e-05	0.0197048
N-Methylnicotinamide	18	0.0552367	0.00168388	0.0749603
Normorphine	6	0.047221	7.58854e-08	0.119488
N-Ornithyl-L-taurine	12	0.00661473	0.00168388	0.0321629
Norvaline	21	0.184923	0.00131133	0.608144
O-Acetylcarnitine	15	0.869232	0.00214931	2.13565
O-Phospho-L-threonine	9	0.0104346	0.000254735	0.0153828
O-Phosphothreonine	9	0.00312688	3.74004e-05	0.0119
Oxonantenine	12	0.00233659	0.0380003	0.00751013
PC(22:6/22:2)	3	0.00482473	0.0183733	0.0196735
PC(P-18:1/22:5)	0	0.024801	0.0221759	0.127323
PC(P-18:1/22:6)	15	0.0487615	1.25784e-05	0.200295
p-Cresol glucuronide	6	0.00802034	0.0266493	0.031133
PE(20:2/14:0)	18	0.144252	0.00669469	0.272664
PE(22:2/14:1)	15	0.0508982	0.00214931	0.192025
PE(P-18:1/18:3)	0	0.0855491	0.000340691	0.405037
Phosphoribosyl formamidocarboxamide	6	0.000631926	0.00131133	0.00221644
Phosphoric acid	9	0.0201006	5.26692e-05	0.0497078
Phthalic acid	18	0.029742	0.00101489	0.134631
Prostaglandin B2	6	0.00688368	0.0450987	0.0119025
Protoanemonin	9	0.00735391	0.00344159	0.015864
PS(22:6/20:3)	0	0.0061743	0.000139111	0.0258991
Pseudopelletierine	15	0.00570251	0.000254735	0.0155247
Pyroglutamic acid	6	0.234297	0.00827157	0.82066
Pyrrolidine	21	0.0364288	0.00101489	0.133955
Quinone	9	0.0120747	0.000340691	0.0218016
Racemethionine	9	0.238536	0.0450987	1.19636
Rubraflavone B	6	0.00410562	0.0380003	0.0127935
S-(Formylmethyl)glutathione	6	0.0027919	0.00539114	0.00917168
S-adenosyl-L-methionine	15	0.00182136	0.00539114	0.0107116
Safrole	0	0.019403	0.00539114	0.0716666
Salicyluric acid	9	0.00333617	0.00131133	0.010773
SM(d17:1/24:1)	12	0.0394441	0.0124437	0.141669
SM(d18:0/16:0)	15	0.199387	0.00431895	0.959597
Stigmastane-3,6-dione	12	0.0324851	0.0124437	0.213048
Succinic anhydride	6	0.199615	0.0183733	0.858784
Taurocholic acid	21	0.00904209	0.0101697	0.0222082
Thiamine	6	0.0843615	0.00131133	0.180554
Thiamine monophosphate	21	0.00317297	0.00214931	0.021465
Thiazole	9	0.00192015	3.80148e-06	0.0057093
Thioguanine	0	0.143466	0.00272745	0.543689
Thymidine	3	0.0215547	0.0221759	0.042774
Tryptophyl-Valine	3	0.00512418	0.0221759	0.0230215
Uridine	6	0.570736	3.80148e-06	3.00293
Xanthine	6	0.306139	0.00827157	1.64503
Yuccaol C	3	0.002254	0.0318889	0.00895833
Zanthosimuline	9	0.0116888	0.0450987	0.0724621
5-Methylthioadenosine	15	0.0245329	0.0183733	0.0973514
Homoeriodictyol 4-isobutyrate	3	0.00188075	0.0380003	0.0118764
5-Inosinic acid	6	0.0707087	0.0318889	0.281179
2,4-Dihydroxyacetophenone	3	0.0153919	0.00272745	0.0383613
