# Supplementary material for: Daily Brain Metabolic Rhythms of Wild Nocturnal Bats
Source: Int J Mol Sci. 2024 Sep 12;25(18):9850. doi: 10.3390/ijms25189850 (PMC11432702; doi:10.3390/ijms25189850)
Supplement: Supplementary file 1 [file ijms-25-09850-s001.zip › Supplementary Table S8.xlsx]

## Sheet: Sheet1
Daily brain metabolic rhythms of wild nocturnal bats
Tianhui Wang,Hui Wang, Yujia Chu, Mingyue Bao, Xintong Li, Guoting Zhang & Jiang Feng
Table S8. The metabolites in each module identified by WGCNA analysis.
nodeName	Module
(-)-Epicatechingallate	grey
(+)-2,3-Dihydro-3-methyl-1H-pyrrole	grey
(1R,2S,3R)-2-Acetyl-4(5)-(1,2,3,4-tetrahydroxybutyl)imidazole	yellow
(E,E)-2,4-Decadienoic isobutylamide	yellow
(R)-2,7-Dihydroxy-2H-1,4-benzoxazin-3(4H)-one	yellow
(R)-3-Hydroxy-tetradecanoic acid	turquoise
(R)-Kawain	yellow
(R)-lipoic acid	blue
(S)-2-Hydroxyglutarate	turquoise
(x)-1,2-Propanediol 1-O-b-D-glucopyranoside	green
1-(2,3-Dihydro-6,7-dimethyl-1H-pyrrolizin-5-yl)-2-hydroxy-1-propanone	grey
1-(gamma-Glutamylamino)cyclopropanecarboxylic acid	grey
1,3,5-Trihydroxybenzene	blue
11Z-Eicosenoic acid	brown
16-Methylheptadecanoic acid	brown
1-Butylamine	grey
1-Deoxy-D-xylulose 5-phosphate	turquoise
1-Hexanethiol	turquoise
1H-Indole-2,3-dione	grey
1H-Indole-3-carboxaldehyde	blue
1-Hydroxy-10-methylacridone	turquoise
1-Hydroxy-3-methoxy-10-methylacridone	turquoise
1-Isothiocyanato-3-phenylpropane	turquoise
1-Methylhistamine	grey
1-Methylhypoxanthine	grey
1-Methyl-L-Histidine	blue
1-Methylnicotinamide	brown
1-O-Hexadecyl-2-O-dihomogammalinolenoylglycero-3-phosphocholine	brown
2-(1,2-Diamino-1-propenyl)phenol	grey
2-(3,4-Dihydroxybenzoyloxy)-4,6-dihydroxybenzoate	turquoise
2-(Ethylsulfonylmethyl)phenyl methylcarbamate	blue
2',4'-Dihydroxyacetophenone	yellow
2',5'-Dihydroxychalcone	blue
2,6-Dimethylpyrazine	grey
20-Hydroxyeicosatetraenoic acid	turquoise
2-acetyl-1-alkyl-sn-glycero-3-phosphocholine	grey
2-Amino-3-phosphonopropionic acid	turquoise
2-Amino-6-methyldipyrido[1,2-a:3',2'-d]imidazole	turquoise
2-Aminoacrylic acid	blue
2-Azetidinecarboxylic acid	blue
2-Biphenylol	blue
2-Hydroxybutyric acid	turquoise
2-Hydroxypropyl glucosinolate	brown
2-Isopropylphenyl methylcarbamate	turquoise
2-Methoxy-3-methyl-9H-carbazole	brown
2-Methoxy-3-methylpyrazine	grey
2-O-(5,8,11,14,17-Eicosapentaenoyl)-1-O-hexadecylglycero-3-phosphocholine	yellow
2-O-Caffeoyltartronic acid	yellow
2-Pentanethiol	turquoise
2-Piperidone	blue
2-Pyrrolidinone	turquoise
3,5,7-trihydroxy-2-(4-hydroxyphenyl)-3,4-dihydro-2H-1-benzopyran-4-one	blue
3-Acetyl-2,7-naphthyridine	grey
3-Aminobutanoic acid	brown
3'-AMP	grey
3beta,6beta-Dihydroxynortropane	brown
3-Dehydrosphinganine	grey
3-Guanidinopropionic acid	blue
3-Hydorxy-3-methylglutaric acid	yellow
3-Hydroxycapric acid	turquoise
3-Methoxy-4-hydroxyphenylethyleneglycol sulfate	green
3-Methyladenine	yellow
3-Methylhistidine	brown
3-Phosphoglyceric acid	turquoise
3-Sulfinato-L-alaninate	yellow
3-Sulfinoalanine	grey
4-(Glutamylamino) butanoate	blue
4-[(2-Hydroxy-1-naphthalenyl)azo]benzenesulfonic acid	turquoise
4-Acetylimidazo[4,5-c]pyridine	brown
4-Amino-2-methyl-1-naphthol	yellow
4-Aminobutyric acid	turquoise
4-Aminohippuric acid	blue
4-Dodecylbenzenesulfonic Acid	turquoise
4-Hydroxy-3-methylbenzoic acid	grey
4-Hydroxybenzaldehyde	turquoise
4-Trimethylammoniobutanoic acid	grey
5,6-Dihydroxyindole	grey
5-Aminolevulinic acid	yellow
5-Ethyl-4-methyl-2-(1-methylethyl)oxazole	grey
5-hydroxy-2-phenyl-4H-chromen-4-one	grey
5-Hydroxy-7-methoxy-2-tritriacontyl-4H-1-benzopyran-4-one	turquoise
5-Hydroxyisourate	yellow
5'-Inosinic acid	blue
5-Methylcytidine	turquoise
5'-Methylthioadenosine	grey
6-Chloro-N-(1-methylethyl)-1,3,5-triazine-2,4-diamine	blue
6-Hydroxy-1H-indole-3-acetamide	blue
6-O-Glucosylmaltose	turquoise
6-Phosphogluconic acid	blue
6-Phosphonoglucono-D-lactone	blue
7-Methylguanine	turquoise
8-Isoprostaglandin F2a	yellow
Acetaminophen	turquoise
Acetylcholine	grey
Acetylglycine	yellow
Acetylhomoserine	green
Acetylhydrazine	blue
Acrylic acid	brown
Actinidine	turquoise
Adenine	grey
Adenosine	blue
Adenosine 5'-diphosphate	blue
Adenosine monophosphate	blue
Adrenic acid	brown
Alanyl-Arginine	yellow
Allantoic acid	green
Allantoin	yellow
Allixin	blue
Allopurinol-1-ribonucleoside	yellow
Alpha-D-Glucose	blue
alpha-D-Glucose 1-phosphate	blue
Alpha-dimorphecolic acid	green
Alpha-Hydroxyisobutyric acid	turquoise
alpha-Linolenic acid	turquoise
Asiminocin	turquoise
Azelaic acid	turquoise
Benzoic acid	blue
beta-Alanine	turquoise
beta-Alanyl-L-lysine	green
beta-D-Glucosamine	green
beta-Hydroxypyruvic acid	grey
Beta-Tyrosine	grey
Bovinocidin	brown
But-2-enoic acid	blue
Butylamine	brown
Butyrylcarnitine	turquoise
C.I. Solvent Red 80	blue
Capric acid	turquoise
Caprylic acid	turquoise
Carbadox	grey
Carboxytolbutamide	brown
Carnosine	turquoise
Cepharadione A	yellow
Cer(d18:0/18:1)	yellow
Cer(d18:1/14:0)	grey
Cer(d18:1/24:1)	grey
Cervonyl carnitine	green
Choline	grey
Choline glycerophosphate	blue
cis,cis-Muconic acid	green
cis-5-Tetradecenoylcarnitine	brown
cis-Vaccenic acid	green
Citric acid	grey
Cohibin B	grey
Creatinine	grey
Cysteinyl-Gamma-glutamate	grey
Cytarabine	yellow
Cytidine 5'-diphosphocholine	blue
Cytosine	brown
D-2,3-Dihydroxypropanoic acid	yellow
D-Arabinose 5-phosphate	blue
D-Aspartic acid	yellow
D-Citrulline	yellow
Dehydroascorbic acid	yellow
Deoxyadenosine	grey
Deoxyguanosine	blue
Deoxyinosine	yellow
Deoxyribose 5-phosphate	turquoise
Deoxyuridine	turquoise
Desloratadine	blue
D-Fructose	grey
D-Fructose 2,6-bisphosphate	blue
D-GalA	turquoise
D-Glucose 6-Phosphate	blue
D-Glucuronic acid	turquoise
D-Glucuronolactone	grey
D-Glutamic acid	turquoise
Diacetone alcohol	turquoise
Diatretin 2	yellow
Diethanolamine	brown
Dihydrolipoate	turquoise
Dihydrouracil	brown
Dimethylethanolamine	yellow
DL-2-Aminooctanoic acid	brown
DL-Glutamate	blue
DL-Phenylalanine	blue
DL-Tryptophan	blue
DL-Tyrosine	blue
D-Myo-inositol 4-phosphate	blue
Dodecanoic acid	brown
Dodecanoylcarnitine	brown
Dopamine 3-O-sulfate	brown
D-Pantothenic acid	blue
D-Ribose 5-phosphate	blue
D-Xylulose 1-phosphate	blue
Ectoine	grey
Eicosapentaenoic acid	green
Ellagic acid	brown
Ethyl 3-hydroxyoctanoate	grey
Ethyl glucuronide	turquoise
Ethyl stearate	brown
Falcarinone	yellow
FAPy-adenine	yellow
Fenbendazole	grey
Fluticasone propionate	turquoise
Formononetin	yellow
Galactosylsphingosine	green
Galacturonic acid	turquoise
Gallic acid	green
gamma-Aminobutyric acid	blue
Gamma-Aminobutyryl-lysine	brown
gamma-Carboxyglutamic acid	turquoise
gamma-Glutamylalanine	green
gamma-Glutamylglutamate	yellow
gamma-Glutamylleucine	blue
Gamma-glutamyl-L-putrescine	green
Gingerol	brown
Gluconolactone	turquoise
Glucosamine 6-sulfate	blue
Glucose 1-phosphate	turquoise
Glucosylceramide (d18:1/9Z-18:1)	green
Glutaminylalanine	green
Glyceraldehyde	brown
Glyceraldehyde 3-phosphate	blue
Glycerol tripropanoate	blue
Glycerylphosphorylethanolamine	green
Glycolic acid	turquoise
Glyoxylic acid	green
Graveoline	turquoise
Guaicyl acetate	brown
Guanine	brown
Guanosine	green
Gynocardin	yellow
Hexylamine	grey
Histamine	turquoise
Homoanserine	green
Homocarnosine	green
Hydrogen phosphate	turquoise
Hypogeic acid	grey
Hypoxanthine	grey
Imidazole-4-acetaldehyde	blue
Imidazoleacetic acid	yellow
Indole-3-butyric acid	yellow
Indoleacetaldehyde	blue
Inosine	grey
Inosine 2'-phosphate	blue
Isocitric acid	grey
Isokobusone	grey
Isoniazid alpha-ketoglutaric acid	yellow
Koenoline	yellow
Kynurenic acid	brown
L-2-Amino-4-methylenepentanedioic acid	turquoise
L-4-Hydroxyglutamate semialdehyde	turquoise
L-Arginine	grey
L-Argininosuccinic acid	blue
L-Aspartic acid	turquoise
Laurolitsine	turquoise
L-Carnitine	green
L-Citrulline	yellow
Levoglucosan	grey
L-Glutamic acid	grey
L-Glutamic acid 5-phosphate	blue
L-Glutamine	yellow
L-Histidine	green
L-Homoserine	grey
Linoelaidic acid	turquoise
Linoleic acid	turquoise
Linoleyl carnitine	green
L-Isoleucine	yellow
L-Lysine	blue
L-Malic acid	blue
L-Norleucine	yellow
L-Phenylalanine	blue
L-Proline	yellow
L-Pyroglutamic acid	turquoise
L-Rhamnose	turquoise
L-Serine	blue
L-Threonic acid	yellow
L-Threonine	blue
L-Tryptophan	blue
L-Valine	turquoise
LysoPC(18:1)	green
LysoPC(18:2)	green
LysoPC(18:3)	turquoise
LysoPC(20:2)	green
LysoPC(22:4)	grey
LysoPC(24:1)	brown
LysoPC(P-16:0)	brown
LysoPE(16:0/0:0)	grey
LysoPE(18:1/0:0)	green
Malic acid	blue
Malonic acid	grey
Mannose 6-phosphate	blue
Melatonin	grey
Metenamine	turquoise
Methionyl-Leucine	green
Methomyl	blue
Methoxypyrazine	grey
Methyl beta-naphthyl ketone	green
Methylimidazole acetaldehyde	grey
Methylmalonic acid	turquoise
Methylpyrazine	turquoise
Methylsuccinic acid	grey
Mintsulfide	grey
Muricatenol	turquoise
N-(2-Furoyl)glycine	green
N-[(4E,8E)-1,3-dihydroxyoctadeca-4,8-dien-2-yl]hexadecanamide	green
N-[(4E,8Z)-1,3-dihydroxyoctadeca-4,8-dien-2-yl]hexadecanamide 1-glucoside	green
N1-Methyl-2-pyridone-5-carboxamide	blue
N2-gamma-Glutamylglutamine	yellow
N2-Succinoylarginine	yellow
N2-Succinyl-L-ornithine	green
N4-Acetylsulfamethoxazole	turquoise
N5-Acetyl-N2-gamma-L-glutamyl-L-ornithine	yellow
N-a-Acetyl-L-arginine	yellow
N-Acetoxymethylflindersine	grey
N-Acetyl-a-neuraminic acid	yellow
N-Acetylasparagine	blue
N-Acetyldehydroanonaine	brown
N-Acetyl-D-glucosamine	turquoise
N-Acetyl-D-neuraminic acid	yellow
N-Acetylglycine	turquoise
N-Acetylhistidine	green
N-Acetyl-L-aspartic acid	turquoise
N-Acetyl-L-glutamate	grey
N-Acetyl-L-methionine	grey
N-Acetyl-L-phenylalanine	brown
N-Acetylornithine	blue
N-Acetylserine	grey
N-Acryloylglycine	turquoise
Naphthalene-2-sulfonic acid	green
N-Cyclopropyl-trans-2-cis-6-nonadienamide	grey
N-Formyl-L-aspartate	turquoise
NG,NG-dimethyl-L-arginine	grey
Nicotinamide	blue
N-methyl-L-glutamic Acid	yellow
N-Methylnicotinamide	turquoise
N-Methylsalsolinol	turquoise
N-Nitroso-pyrrolidine	grey
Normorphine	blue
Norvaline	yellow
O-Acetylcarnitine	green
O-Acetyl-L-serine	blue
Oleamide	grey
Oleic acid	grey
O-Phospho-L-threonine	blue
O-Phosphotyrosine	grey
Oxypinnatanine	grey
Palmitoleic acid	grey
PC(14:0/14:0)	grey
PC(14:0/15:0)	grey
PC(14:0/20:4)	yellow
PC(14:0/P-18:0)	grey
PC(14:1/P-18:0)	brown
PC(15:0/14:1)	turquoise
PC(15:0/16:0)	grey
PC(15:0/16:1)	grey
PC(15:0/P-18:1)	brown
PC(16:0/15:0)	grey
PC(16:0/16:0)	grey
PC(16:1/14:0)	grey
PC(16:1/15:0)	turquoise
PC(16:1/16:1)	grey
PC(16:1/P-18:0)	brown
PC(18:0/18:4)	grey
PC(18:0/20:5)	grey
PC(18:0/P-16:0)	turquoise
PC(18:1/14:0)	turquoise
PC(18:1/18:0)	brown
PC(18:1/18:1)	brown
PC(18:1/P-18:1)	brown
PC(18:2/18:0)	grey
PC(18:3/18:1)	grey
PC(18:4/18:1)	grey
PC(20:0/20:2)	brown
PC(20:1/14:0)	brown
PC(20:1/15:0)	brown
PC(20:2/14:0)	turquoise
PC(20:2/15:0)	green
PC(20:2/20:4)	green
PC(20:2/P-18:0)	brown
PC(20:3/14:0)	blue
PC(20:3/20:1)	turquoise
PC(20:4/14:0)	yellow
PC(20:4/18:3)	green
PC(20:4/20:4)	brown
PC(20:4/P-18:0)	grey
PC(22:2/15:0)	brown
PC(22:4/15:0)	turquoise
PC(22:4/16:0)	grey
PC(22:4/P-18:0)	brown
PC(22:5/16:0)	grey
PC(22:5/16:1)	blue
PC(22:5/18:0)	brown
PC(22:5/20:4)	green
PC(22:5/20:5)	green
PC(22:5/P-18:0)	brown
PC(22:6/15:0)	brown
PC(22:6/16:1)	blue
PC(22:6/20:0)	green
PC(22:6/20:1)	green
PC(22:6/22:5)	green
PC(22:6/22:6)	green
PC(22:6/P-18:0)	turquoise
PC(24:0/14:1)	brown
PC(24:1/14:1)	brown
PC(P-16:0/18:4)	grey
PC(P-18:1/14:0)	green
PC(P-18:1/14:1)	green
PC(P-18:1/20:4)	turquoise
PC(P-18:1/20:5)	brown
PC(P-18:1/22:5)	brown
PC(P-18:1/22:6)	green
p-Cresol glucuronide	yellow
PE(18:0/22:6)	brown
PE(20:2/14:0)	turquoise
PE(20:5/18:1)	turquoise
PE(22:2/14:1)	turquoise
PE(22:4/14:0)	turquoise
PE(22:4/14:1)	turquoise
PE(22:4/16:0)	turquoise
PE(22:4/18:1)	green
PE(22:4/18:2)	brown
PE(22:4/P-18:0)	brown
PE(22:6/22:4)	brown
PE(P-16:0/16:1)	brown
PE(P-16:0/18:2)	brown
PE(P-18:1/18:3)	yellow
PE(P-18:1/22:5)	brown
Pelargonic acid	turquoise
Phenmetrazine	brown
Phenylpyruvic acid	grey
Phosphoric acid	blue
Phosphoserine	turquoise
Phthalic acid	turquoise
Piceatannol 4'-galloylglucoside	turquoise
Picolinic acid	green
Picrotin	grey
Pipecolic acid	grey
Piperidine	yellow
Pristanic acid	green
Propionic acid	turquoise
PS(16:0/16:0)	turquoise
PS(16:0/20:1)	brown
PS(20:1/20:1)	green
Pseudouridine	grey
Pyridoxal	yellow
Pyroglutamic acid	yellow
Pyrophosphoric acid	grey
Pyrrole-2-carboxylic acid	grey
Pyrrolidine	yellow
Pyrrolidonecarboxylic acid	turquoise
Pyruvic acid	turquoise
Quindoxin	grey
Quinone	blue
Racemethionine	blue
Ribitol	brown
Ribose 1-phosphate	blue
Ricinoleic acid	brown
Safrole	grey
Salviaflaside methyl ester	yellow
Sarcosine	green
S-Formylglutathione	brown
SM(d17:1/24:0)	brown
SM(d17:1/24:1)	green
SM(d18:0/16:0)	turquoise
SM(d18:0/18:1)	grey
SM(d18:1/16:0)	green
SM(d18:1/18:1)	green
SM(d18:1/22:0)	brown
SM(d18:1/24:0)	brown
SM(d18:1/24:1)	brown
sn-Glycerol3-phosphate	turquoise
Sodium 3-(3,4-dihydroxyphenyl)-2-hydroxypropanoate	turquoise
Spaglumic acid	brown
Sphingosine	yellow
Stearic acid	turquoise
stearoyl sphingomyelin	grey
Stigmastane-3,6-dione	green
Succinic acid	blue
Succinic acid semialdehyde	grey
Succinic anhydride	blue
Taurine	yellow
Tetrahydroharmol	brown
Theaflavin	blue
Thiamine	yellow
Thioguanine	yellow
Threonic acid	grey
Thymidine	yellow
Thymine	grey
Tiglylglycine	grey
trans-Hexadec-2-enoyl carnitine	green
Tromethamine	turquoise
Undecanoic acid	grey
Uracil	yellow
Uridine	blue
Uridine 5'-monophosphate	blue
Urocanic acid	brown
Valeric acid	turquoise
Valyl-Lysine	brown
Vanillylamine	blue
Xanthine	yellow
Xanthurenic acid	brown
Zanthosimuline	blue
Zymonic acid	yellow
