# Supplementary material for: Daily Brain Metabolic Rhythms of Wild Nocturnal Bats
Source: Int J Mol Sci. 2024 Sep 12;25(18):9850. doi: 10.3390/ijms25189850 (PMC11432702; doi:10.3390/ijms25189850)
Supplement: Supplementary file 1 [file ijms-25-09850-s001.zip › Supplementary Table S9.xlsx]

## Sheet: Sheet1
Daily brain metabolic rhythms of wild nocturnal bats
Tianhui Wang,Hui Wang, Yujia Chu, Mingyue Bao, Xintong Li, Guoting Zhang & Jiang Feng
Table S9. The correlation analysis results of all DEGs and DAMs.
Omics_1 Transcriptomics	Omics_2 Metabolomics	Correlation	P-Value
LOC106699167	Maltotetraose	-0.995344	0.00465552
LOC106699167	O-Phosphothreonine	-0.957242	0.0427582
LOC106699167	Carbadox	0.97921	0.0207904
LOC106699167	3-Methyladenine	0.98439	0.0156101
TRINITY_DN118882_c2_g1	Rhodamine B	-0.960915	0.0390851
TRINITY_DN118882_c2_g1	Glycerol tripropanoate	-0.971687	0.0283133
TRINITY_DN118882_c2_g1	Quindoxin	-0.99065	0.00934965
TRINITY_DN118882_c2_g1	Histamine	0.976422	0.0235785
TRINITY_DN118882_c2_g1	Eicosapentaenoic acid	0.963353	0.0366472
TRINITY_DN118882_c2_g1	N-Acetylhistidine	0.974856	0.025144
TRINITY_DN118882_c2_g1	PE(24:1/14:1)	0.989747	0.0102527
TRINITY_DN118882_c2_g1	PC(18:2/15:0)	0.974373	0.0256268
TRINITY_DN118882_c2_g1	2-O-Methylcytosine	-0.999875	0.000125102
TRINITY_DN118882_c2_g1	N-Acetyl-D-Glucosamine 6-Phosphate	-0.984571	0.0154294
TRINITY_DN118882_c2_g1	Adrenic acid	-0.984168	0.0158324
TRINITY_DN118882_c2_g1	PC(P-18:1/20:5)	-0.979878	0.0201217
TRINITY_DN118882_c2_g1	2-Hydroxy-6-pentadecylbenzoic acid	-0.95601	0.0439901
TRINITY_DN118882_c2_g1	N,N-Dimethylguanosine	-0.95983	0.0401703
TRINITY_DN118882_c2_g1	Mulberrofuran M	0.968138	0.0318624
TRINITY_DN152721_c2_g1	N-methyl-L-glutamic Acid	0.988433	0.0115675
TRINITY_DN152721_c2_g1	Phthalic acid	-0.968005	0.0319946
TRINITY_DN152721_c2_g1	PE(20:2/14:0)	-0.970161	0.0298394
TRINITY_DN152721_c2_g1	N-Methylnicotinamide	-0.979184	0.0208157
TRINITY_DN152721_c2_g1	20-Hydroxyeicosatetraenoic acid	-0.981249	0.0187507
TRINITY_DN152721_c2_g1	N-Acetyllactosamine	-0.95262	0.0473803
TRINITY_DN152721_c2_g1	N-Arachidonoyl glycine	0.971451	0.0285494
TRINITY_DN152721_c2_g1	5-Hydroxyisourate	0.96387	0.0361304
TRINITY_DN152721_c2_g1	Rubraflavone B	0.991976	0.00802414
TRINITY_DN152721_c2_g1	N-Acetyl-a-neuraminic acid	0.954303	0.0456975
TRINITY_DN152721_c2_g1	PS(20:1/15:0)	-0.979394	0.0206064
TRINITY_DN144469_c1_g2	D-Sedoheptulose 7-phosphate	-0.95966	0.0403401
TRINITY_DN144469_c1_g2	Dihydroroseoside	-0.992701	0.00729946
TRINITY_DN144469_c1_g2	D-Myo-inositol 4-phosphate	-0.95142	0.04858
TRINITY_DN144469_c1_g2	Ectoine	-0.996246	0.00375436
TRINITY_DN144469_c1_g2	S-(Formylmethyl)glutathione	-0.953003	0.0469968
TRINITY_DN144469_c1_g2	Zanthosimuline	-0.972668	0.0273318
TRINITY_DN144469_c1_g2	Thiamine monophosphate	0.997725	0.00227528
TRINITY_DN144469_c1_g2	2,6-Di-tert-butyl-4-methylphenol	0.978779	0.0212214
TRINITY_DN144469_c1_g2	gamma-Carboxyglutamic acid	0.974813	0.0251868
TRINITY_DN144469_c1_g2	3-Sulfinoalanine	0.98998	0.0100197
TRINITY_DN144469_c1_g2	N-Acetyl-D-glucosamine	0.962188	0.0378115
POU6F1	Pseudopelletierine	-0.985681	0.0143193
POU6F1	PC(P-18:1/22:6)	-0.959122	0.0408784
POU6F1	N-Isobutyl-2,4,8,10,12-tetradecapentaenamide	-0.962241	0.0377592
POU6F1	N5-Acetyl-N2-gamma-L-glutamyl-L-ornithine	0.969332	0.0306683
POU6F1	cis-Goniothalamicin	0.951202	0.0487984
POU6F1	S-adenosyl-L-methionine	-0.982382	0.0176178
POU6F1	Homoeriodictyol 4-isobutyrate	0.992285	0.00771501
TRINITY_DN157942_c4_g1	Isogingerenone B	-0.994843	0.00515742
TRINITY_DN157942_c4_g1	2-(Ethylsulfonylmethyl)phenyl methylcarbamate	-0.996738	0.00326174
TRINITY_DN157942_c4_g1	D-Pantothenic acid	-0.982653	0.0173474
TRINITY_DN157942_c4_g1	Methyl 2-aminobenzoate	-0.997477	0.0025227
TRINITY_DN157942_c4_g1	Phosphocreatine	-0.956193	0.043807
TRINITY_DN157942_c4_g1	(2E,4E,6Z)-2,4,6-Decatrienoic acid dehydropiperidide	0.980765	0.0192348
TRINITY_DN157942_c4_g1	N-Acetylputrescine	0.982082	0.0179181
TRINITY_DN157942_c4_g1	Phenmetrazine	0.976373	0.0236269
TRINITY_DN157942_c4_g1	Tetrahydroharmol	0.985798	0.0142024
PRMT1	Carnosine	-0.985726	0.014274
PRMT1	Cervonyl carnitine	-0.956422	0.0435781
PRMT1	PC(P-18:1/22:2)	-0.966551	0.0334491
PRMT1	L-Agaridoxin	-0.965419	0.034581
PRMT1	Sepiapterin	-0.992897	0.00710336
PRMT1	L-4-Hydroxyglutamate semialdehyde	-0.987262	0.0127383
PRMT1	Montecristin	-0.986525	0.0134747
PRMT1	2,4-Diacetylafzelin	-0.983772	0.0162284
PRMT1	Dihydrobiopterin	-0.995709	0.00429056
PRMT1	PE(22:2/14:1)	-0.974338	0.0256619
PRMT1	Cohibin A	-0.962698	0.0373017
PRMT1	S-(Allylthio)-L-cysteine	-0.95958	0.0404196
PRMT1	SM(d18:0/16:0)	-0.995173	0.00482701
PRMT1	D-Glutamic acid	-0.986256	0.0137445
PRMT1	Fluticasone propionate	-0.97981	0.02019
PRMT1	2-Amino-3-phosphonopropionic acid	-0.97248	0.0275199
PRMT1	Stigmastane-3,6-dione	-0.977745	0.0222547
PRMT1	Homocarnosine	-0.965985	0.0340155
PRMT1	L-2-Amino-4-methylenepentanedioic acid	-0.99032	0.0096795
PRMT1	1-Hydroxy-3-methoxy-10-methylacridone	-0.992092	0.00790786
PRMT1	Ethyl glucuronide	-0.998763	0.00123674
PRMT1	Yuccaol C	0.953529	0.0464712
PRMT1	1,3,5,11-Bisabolatetraen-10-one	0.953887	0.0461128
PRMT1	Homoarecoline	0.991199	0.00880068
PRMT1	Azaspiracid 2	0.970636	0.0293642
PRMT1	PC(22:6/22:2)	0.960824	0.0391759
PRMT1	Tryptophyl-Valine	0.974884	0.0251164
PRMT1	Urocanic acid	0.950027	0.0499733
PRMT1	2,4-Dihydroxyacetophenone	0.995886	0.00411415
PRMT1	Acetone cyanohydrin	-0.95275	0.0472496
PRMT1	1-Isothiocyanato-3-phenylpropane	-0.955358	0.0446418
PRMT1	Tetramethylsilane	-0.98013	0.0198703
AMPD3	Isogingerenone B	-0.994491	0.00550904
AMPD3	2-(Ethylsulfonylmethyl)phenyl methylcarbamate	-0.98536	0.0146404
AMPD3	D-Pantothenic acid	-0.969324	0.0306763
AMPD3	Methyl 2-aminobenzoate	-0.990748	0.00925199
AMPD3	Phosphocreatine	-0.977484	0.0225158
AMPD3	Valdecoxib	0.958299	0.0417008
AMPD3	(2E,4E,6Z)-2,4,6-Decatrienoic acid dehydropiperidide	0.967983	0.0320171
AMPD3	1-Methylhypoxanthine	0.957795	0.0422048
AMPD3	N-Acetylputrescine	0.976891	0.023109
AMPD3	Phenmetrazine	0.961823	0.0381771
AMPD3	Tetrahydroharmol	0.995223	0.0047774
KIF5C	Rhodamine B	-0.961638	0.0383621
KIF5C	1H-Indole-3-carboxaldehyde	-0.989749	0.0102505
KIF5C	Quindoxin	-0.96496	0.0350401
KIF5C	Eicosapentaenoic acid	0.983312	0.0166884
KIF5C	N-Acetylhistidine	0.999717	0.000283455
KIF5C	SM(d18:1/14:0)	0.985924	0.0140764
KIF5C	PE(24:1/14:1)	0.993333	0.00666712
KIF5C	Naphthalene-2-sulfonic acid	0.96335	0.0366498
KIF5C	PC(18:2/15:0)	0.996396	0.00360357
KIF5C	PC(15:0/14:1)	0.983907	0.0160929
KIF5C	Luteolin 7-glucoside	0.953779	0.0462207
KIF5C	2-O-Methylcytosine	-0.96613	0.0338699
KIF5C	N-Acetyl-D-Glucosamine 6-Phosphate	-0.988262	0.0117382
KIF5C	Adrenic acid	-0.997564	0.00243593
KIF5C	PC(P-18:1/20:5)	-0.996755	0.0032452
KIF5C	N,N-Dimethylguanosine	-0.977084	0.0229155
TRINITY_DN119517_c0_g1	Kynurenic acid	-0.966698	0.0333017
TRINITY_DN119517_c0_g1	Prolylhydroxyproline	-0.983071	0.0169287
TRINITY_DN119517_c0_g1	PC(22:5/P-18:0)	-0.973637	0.0263627
TRINITY_DN119517_c0_g1	Oxypinnatanine	0.971884	0.0281161
TRINITY_DN119517_c0_g1	Biotin sulfone	0.987177	0.0128231
TRINITY_DN119517_c0_g1	8-Hydroxyguanosine	0.977122	0.0228782
TRINITY_DN119517_c0_g1	Biotin amide	0.970315	0.0296852
TRINITY_DN119517_c0_g1	Ginkgolide C	0.985026	0.0149739
TRINITY_DN119517_c0_g1	Garciduol A	0.960362	0.0396384
TRINITY_DN119517_c0_g1	4-Acetylimidazo[4,5-c]pyridine	-0.984431	0.0155691
TRINITY_DN119517_c0_g1	4-Aminohippuric acid	0.96657	0.0334298
P2RX5	Glucosylceramide (d18:1/9Z-18:1)	0.960483	0.0395168
P2RX5	N-[(4E,8Z)-1,3-dihydroxyoctadeca-4,8-dien-2-yl]hexadecanamide 1-glucoside	0.95816	0.0418402
P2RX5	PC(P-18:1/22:2)	0.96062	0.0393797
P2RX5	Oxonantenine	0.973265	0.0267348
P2RX5	L-Agaridoxin	0.963022	0.0369777
P2RX5	N-Lactoyl ethanolamine phosphate	0.971986	0.0280142
P2RX5	S-(Allylthio)-L-cysteine	0.952501	0.0474987
P2RX5	N2-Succinyl-L-ornithine	0.981183	0.0188167
P2RX5	Stigmastane-3,6-dione	0.959049	0.0409506
P2RX5	SM(d17:1/24:1)	0.9606	0.0394
P2RX5	Alpha-dimorphecolic acid	0.96985	0.0301499
P2RX5	5-Methylcytidine	0.980711	0.0192886
P2RX5	Homocarnosine	0.953832	0.0461678
P2RX5	Glycerylphosphorylethanolamine	0.968346	0.0316535
P2RX5	PE(P-18:1/18:3)	-0.99473	0.00527022
P2RX5	Thioguanine	-0.990413	0.00958709
P2RX5	N-a-Acetyl-L-arginine	-0.958492	0.0415077
P2RX5	Azaspiracid 2	-0.960778	0.039222
P2RX5	Safrole	-0.997928	0.0020724
P2RX5	Astilbin	-0.967378	0.0326223
P2RX5	N-Lignoceroylsphingosine	-0.985077	0.0149225
P2RX5	PC(14:0/P-18:0)	-0.956113	0.0438869
P2RX5	3-Amino-1-methyl-5H-pyrido[4,3-b]indole	-0.950785	0.0492154
P2RX5	beta-D-Glucosamine	0.976257	0.023743
P2RX5	Alantolactone	0.97793	0.0220702
P2RX5	Glutaminylalanine	0.961364	0.0386359
P2RX5	(x)-1,2-Propanediol 1-O-b-D-glucopyranoside	0.960416	0.0395844
P2RX5	Cer(d18:1/18:1)	0.996736	0.00326366
P2RX5	N-Acetylornithine	0.963725	0.0362746
P2RX5	Tetramethylsilane	0.952792	0.0472075
ATXN7L3B	N,N-Dimethylsphingosine	-0.953379	0.0466214
ATXN7L3B	Salicin	-0.951332	0.0486682
ATXN7L3B	Melamine	0.978142	0.0218584
ATXN7L3B	Enalaprilat	-0.998775	0.0012249
NEURL1B	N-methyl-L-glutamic Acid	0.96452	0.0354797
NEURL1B	DL-2-Aminooctanoic acid	0.987383	0.0126166
NEURL1B	Enalaprilat	-0.978803	0.0211971
NEURL1B	N-Acetyl-D-neuraminic acid	0.978001	0.0219992
NEURL1B	PS(20:1/15:0)	-0.981164	0.0188358
TRINITY_DN149066_c2_g2	Pseudopelletierine	0.977448	0.0225519
TRINITY_DN149066_c2_g2	5-Methylthioadenosine	0.987168	0.0128317
TRINITY_DN149066_c2_g2	PC(22:5/P-18:0)	0.95361	0.0463897
TRINITY_DN149066_c2_g2	Seryllysine	-0.970458	0.029542
TRINITY_DN149066_c2_g2	Melatonin	-0.979952	0.0200476
TRINITY_DN149066_c2_g2	N5-Acetyl-N2-gamma-L-glutamyl-L-ornithine	-0.959157	0.0408426
TRINITY_DN149066_c2_g2	S-adenosyl-L-methionine	0.965834	0.0341661
TRINITY_DN149066_c2_g2	Homoeriodictyol 4-isobutyrate	-0.950045	0.0499548
CTSB	O-Phospho-L-threonine	0.976254	0.023746
CTSB	Acetaminophen	0.996959	0.00304062
CTSB	6-Phosphonoglucono-D-lactone	0.975795	0.0242053
CTSB	D-Xylulose 1-phosphate	0.959978	0.0400216
CTSB	Desloratadine	0.971002	0.0289984
CTSB	L-Tryptophan	0.963877	0.0361233
CTSB	DL-Tryptophan	0.9575	0.0425003
CTSB	D-Fructose 2,6-bisphosphate	0.956311	0.0436894
CTSB	6-Chloro-N-(1-methylethyl)-1,3,5-triazine-2,4-diamine	0.950662	0.0493384
CTSB	5-Hydroxy-L-tryptophan	0.981226	0.0187743
CTSB	Tiglylglycine	0.97776	0.0222401
CTSB	Deoxyadenosine triphosphate	0.960185	0.0398153
CTSB	Indoleacetaldehyde	0.988263	0.0117372
CTSB	Phosphoric acid	0.951248	0.0487518
CTSB	6-Hydroxy-1H-indole-3-acetamide	0.961738	0.0382616
CTSB	alpha-D-Glucose 1-phosphate	0.956776	0.043224
CTSB	Inosine diphosphate	0.957246	0.0427536
CTSB	3-Acetyl-2,7-naphthyridine	0.959085	0.0409153
CTSB	3,5-Dichloro-4-hydroxy-2-methoxy-6-methylbenzoic acid	0.988519	0.011481
CTSB	L-Saccharopine	0.973416	0.026584
CTSB	Imidazole-4-acetaldehyde	0.976679	0.0233205
CTSB	Phenylpyruvic acid	0.983694	0.0163062
CTSB	Cytidine 5-diphosphocholine	0.986499	0.0135008
CTSB	L-Phenylalanine	0.977255	0.0227448
CTSB	DL-Phenylalanine	0.971167	0.0288334
CTSB	5,6-Dihydroxyindole	-0.992731	0.00726935
CTSB	1-(2,3-Dihydro-6,7-dimethyl-1H-pyrrolizin-5-yl)-2-hydroxy-1-propanone	-0.994302	0.00569808
CTSB	Butyrylcarnitine	-0.958025	0.0419749
CTSB	Guanosine diphosphate mannose	0.993367	0.00663276
CTSB	Isocitric acid	-0.967834	0.0321664
CTSB	Uridine diphosphate glucuronic acid	0.974532	0.0254679
TRINITY_DN128115_c1_g2	Acetaminophen	0.973924	0.0260763
TRINITY_DN128115_c1_g2	Glucoiberin	0.996435	0.00356512
TRINITY_DN128115_c1_g2	alpha-D-Glucose 1-phosphate	0.968891	0.0311087
TRINITY_DN128115_c1_g2	Pyrimidine	0.984568	0.0154316
TRINITY_DN128115_c1_g2	3-Acetyl-2,7-naphthyridine	0.95458	0.0454203
TRINITY_DN128115_c1_g2	3,5-Dichloro-4-hydroxy-2-methoxy-6-methylbenzoic acid	0.964174	0.0358257
TRINITY_DN128115_c1_g2	Imidazole-4-acetaldehyde	0.975065	0.0249352
TRINITY_DN128115_c1_g2	Racemethionine	0.979736	0.0202639
TRINITY_DN128115_c1_g2	6-Phosphogluconic acid	0.958459	0.0415407
TRINITY_DN128115_c1_g2	Deoxyguanosine	0.953761	0.0462387
TRINITY_DN128115_c1_g2	5,6-Dihydroxyindole	-0.982708	0.0172924
TRINITY_DN128115_c1_g2	Pyrrolidine	-0.967498	0.0325023
TRINITY_DN128115_c1_g2	1-(2,3-Dihydro-6,7-dimethyl-1H-pyrrolizin-5-yl)-2-hydroxy-1-propanone	-0.965288	0.034712
TRINITY_DN128115_c1_g2	Taurocholic acid	-0.987739	0.0122605
TRINITY_DN128115_c1_g2	Guanosine diphosphate mannose	0.960873	0.0391273
NPTXR	O-Phospho-L-threonine	-0.996696	0.00330394
NPTXR	1,3,5-Trihydroxybenzene	-0.971806	0.0281942
NPTXR	Acetaminophen	-0.987964	0.0120355
NPTXR	6-Phosphonoglucono-D-lactone	-0.976701	0.023299
NPTXR	D-Xylulose 1-phosphate	-0.987449	0.0125509
NPTXR	2-Piperidone	-0.966283	0.0337167
NPTXR	Quinone	-0.974543	0.0254573
NPTXR	Desloratadine	-0.989066	0.0109338
NPTXR	L-Tryptophan	-0.976932	0.0230676
NPTXR	DL-Tryptophan	-0.971561	0.0284387
NPTXR	D-Fructose 2,6-bisphosphate	-0.984793	0.0152073
NPTXR	6-Chloro-N-(1-methylethyl)-1,3,5-triazine-2,4-diamine	-0.965129	0.034871
NPTXR	5-Hydroxy-L-tryptophan	-0.989264	0.0107363
NPTXR	Protoanemonin	-0.97189	0.0281101
NPTXR	Glucosamine 6-phosphate	-0.963764	0.0362357
NPTXR	D-Glucose 6-Phosphate	-0.950636	0.0493636
NPTXR	Glucoiberin	-0.950984	0.049016
NPTXR	Deoxyadenosine triphosphate	-0.989379	0.0106211
NPTXR	Indoleacetaldehyde	-0.999844	0.00015557
NPTXR	Phosphoric acid	-0.982344	0.017656
NPTXR	D-Arabinose 5-phosphate	-0.9701	0.0299001
NPTXR	6-Hydroxy-1H-indole-3-acetamide	-0.990301	0.00969899
NPTXR	alpha-D-Glucose 1-phosphate	-0.979673	0.0203266
NPTXR	D-Erythro-imidazole-glycerol-phosphate	-0.97907	0.0209298
NPTXR	D-Ribose 5-phosphate	-0.969737	0.0302631
NPTXR	Inosine diphosphate	-0.987636	0.0123638
NPTXR	3,5-Dichloro-4-hydroxy-2-methoxy-6-methylbenzoic acid	-0.997924	0.00207617
NPTXR	L-Glutamic acid 5-phosphate	-0.955505	0.0444947
NPTXR	D-Myo-inositol 4-phosphate	-0.955826	0.0441739
NPTXR	Imidazole-4-acetaldehyde	-0.990228	0.00977211
NPTXR	6-Phosphogluconic acid	-0.970482	0.0295179
NPTXR	Cytidine 5-diphosphocholine	-0.9861	0.0138997
NPTXR	Deoxyguanosine	-0.955962	0.0440379
NPTXR	L-Phenylalanine	-0.97785	0.0221503
NPTXR	DL-Phenylalanine	-0.967756	0.0322441
NPTXR	Adenine	0.97713	0.0228702
NPTXR	5,6-Dihydroxyindole	0.983977	0.0160228
NPTXR	1-(2,3-Dihydro-6,7-dimethyl-1H-pyrrolizin-5-yl)-2-hydroxy-1-propanone	0.972965	0.0270348
NPTXR	Butyrylcarnitine	0.966115	0.0338847
NPTXR	Guanosine diphosphate mannose	-0.998757	0.0012428
NPTXR	Isocitric acid	0.972741	0.0272588
NPTXR	Uridine diphosphate glucuronic acid	-0.951288	0.0487123
PDE6G	N6-Methyladenosine	0.956895	0.0431045
PDE6G	Cortisol	-0.995837	0.00416279
PDE6G	Tetrahydrocortisone	-0.996893	0.00310745
PDE6G	Isogingerenone B	-0.960036	0.0399636
PDE6G	Hydrocortisone	-0.993399	0.00660092
PDE6G	Phosphocreatine	-0.965785	0.0342152
PDE6G	Valdecoxib	0.997833	0.00216748
PDE6G	1-Methylhypoxanthine	0.957518	0.0424824
PDE6G	N-Acetylputrescine	0.971722	0.0282776
PDE6G	2,6-Dimethylpyrazine	-0.970158	0.0298422
PDE6G	Gallic acid	-0.963063	0.0369366
PDE6G	Deoxycytidine	0.994471	0.00552853
PDE6G	Pinostrobin chalcone	0.967218	0.0327817
PDE6G	alpha-Tocopherol succinate	0.980131	0.0198687
GNG7	Rhodamine B	0.976383	0.0236172
GNG7	Glycerol tripropanoate	0.957288	0.0427115
GNG7	Quindoxin	0.981789	0.0182109
GNG7	Histamine	-0.960948	0.0390518
GNG7	Eicosapentaenoic acid	-0.977283	0.0227173
GNG7	N-Acetylhistidine	-0.979211	0.0207894
GNG7	PE(24:1/14:1)	-0.989821	0.0101786
GNG7	PC(18:2/15:0)	-0.983095	0.0169045
GNG7	2-O-Methylcytosine	0.997062	0.00293753
GNG7	N-Acetyl-D-Glucosamine 6-Phosphate	0.992737	0.00726254
GNG7	Adrenic acid	0.988085	0.0119154
GNG7	PC(P-18:1/20:5)	0.986938	0.0130618
GNG7	2-Hydroxy-6-pentadecylbenzoic acid	0.968978	0.0310222
GNG7	N,N-Dimethylguanosine	0.975036	0.0249636
GNG7	Isoniazid alpha-ketoglutaric acid	0.955635	0.0443651
GNG7	Mulberrofuran M	-0.972849	0.0271515
GNG7	LysoPE(18:2/0:0)	-0.953823	0.0461769
TRINITY_DN158575_c7_g1	Isogingerenone B	-0.98361	0.0163896
TRINITY_DN158575_c7_g1	2-(Ethylsulfonylmethyl)phenyl methylcarbamate	-0.987032	0.0129678
TRINITY_DN158575_c7_g1	D-Pantothenic acid	-0.960367	0.0396329
TRINITY_DN158575_c7_g1	Methyl 2-aminobenzoate	-0.997634	0.00236574
TRINITY_DN158575_c7_g1	Phosphocreatine	-0.953231	0.0467693
TRINITY_DN158575_c7_g1	(2E,4E,6Z)-2,4,6-Decatrienoic acid dehydropiperidide	0.98787	0.0121298
TRINITY_DN158575_c7_g1	N-Acetylputrescine	0.960377	0.0396227
TRINITY_DN158575_c7_g1	Phenmetrazine	0.983914	0.0160861
TRINITY_DN158575_c7_g1	Tetrahydroharmol	0.993907	0.00609346
ALDH4A1	Glycerol tripropanoate	0.974786	0.0252143
ALDH4A1	N6-Methyladenosine	0.97445	0.0255496
ALDH4A1	Quindoxin	0.9858	0.0142001
ALDH4A1	Biotin amide	-0.976892	0.0231083
ALDH4A1	Histamine	-0.992265	0.00773452
ALDH4A1	Sweroside	-0.976578	0.0234222
ALDH4A1	PE(24:1/14:1)	-0.961001	0.0389992
ALDH4A1	2-O-Methylcytosine	0.989791	0.0102086
ALDH4A1	Gallic acid	-0.960122	0.0398782
ALDH4A1	Mulberrofuran M	-0.961585	0.0384153
TRINITY_DN139381_c1_g1	NG,NG-dimethyl-L-arginine	-0.955875	0.0441247
TRINITY_DN139381_c1_g1	Imidazoleacetic acid	0.989944	0.0100556
TRINITY_DN139381_c1_g1	SM(d17:1/24:1)	-0.965817	0.0341825
TRINITY_DN139381_c1_g1	N-a-Acetyl-L-arginine	0.970449	0.0295507
TRINITY_DN139381_c1_g1	8-hydroxymirtazapine	-0.987716	0.0122843
TRINITY_DN139381_c1_g1	Glutaminylalanine	-0.966668	0.033332
TRINITY_DN139381_c1_g1	(x)-1,2-Propanediol 1-O-b-D-glucopyranoside	-0.957525	0.0424751
TRINITY_DN139381_c1_g1	Aspartyl-Valine	-0.950188	0.0498123
TRINITY_DN139381_c1_g1	Eicosadienoic acid	0.989913	0.0100869
TRINITY_DN139381_c1_g1	2-(Formamido)-N1-(5-phospho-D-ribosyl)acetamidine	0.967399	0.032601
TRINITY_DN139381_c1_g1	Quebrachidine	0.988325	0.0116752
TRINITY_DN139381_c1_g1	PS(22:6/20:3)	0.977403	0.0225973
TRINITY_DN139381_c1_g1	PC(P-18:1/22:5)	0.979963	0.0200366
TRINITY_DN139381_c1_g1	L-Histidine	-0.971937	0.0280633
TRINITY_DN139381_c1_g1	PC(22:6/22:5)	-0.970324	0.0296756
TRINITY_DN139381_c1_g1	1-Kestose	-0.985542	0.0144582
TRINITY_DN139381_c1_g1	gamma-Glutamylalanine	-0.955797	0.044203
TRINITY_DN139381_c1_g1	Leucyl-Lysine	-0.997192	0.00280829
TRINITY_DN139381_c1_g1	2-Methoxy-3-methylpyrazine	-0.981905	0.0180948
LOC102762651	Isogingerenone B	-0.972913	0.0270874
LOC102762651	8-Hydroxy-2-deoxyguanosine	-0.970459	0.0295412
LOC102762651	2-(Ethylsulfonylmethyl)phenyl methylcarbamate	-0.969867	0.0301334
LOC102762651	Methyl 2-aminobenzoate	-0.987907	0.0120934
LOC102762651	Phosphocreatine	-0.960478	0.0395223
LOC102762651	(2E,4E,6Z)-2,4,6-Decatrienoic acid dehydropiperidide	0.977434	0.0225664
LOC102762651	gamma-Carboxyglutamic acid	0.952215	0.0477852
LOC102762651	Phenmetrazine	0.972552	0.0274481
LOC102762651	Tetrahydroharmol	0.998279	0.00172142
TRINITY_DN122959_c5_g1	Adenosine	-0.996181	0.00381915
TRINITY_DN122959_c5_g1	8-Hydroxy-2-deoxyguanosine	-0.991611	0.00838852
TRINITY_DN122959_c5_g1	C.I. Solvent Red 80	-0.990531	0.00946916
TRINITY_DN122959_c5_g1	Dopamine 3-O-sulfate	0.990305	0.009695
TRINITY_DN122959_c5_g1	2-Methylguanosine	0.956549	0.043451
TRINITY_DN122959_c5_g1	(E,E)-2,4-Decadienoic isobutylamide	0.968379	0.0316209
EDIL3	Isogingerenone B	-0.972629	0.0273715
EDIL3	8-Hydroxy-2-deoxyguanosine	-0.971284	0.0287164
EDIL3	2-(Ethylsulfonylmethyl)phenyl methylcarbamate	-0.961493	0.0385074
EDIL3	Methyl 2-aminobenzoate	-0.980036	0.0199638
EDIL3	Phosphocreatine	-0.97307	0.0269302
EDIL3	(2E,4E,6Z)-2,4,6-Decatrienoic acid dehydropiperidide	0.96349	0.0365095
EDIL3	1-Methylhypoxanthine	0.958485	0.0415152
EDIL3	Phenmetrazine	0.957274	0.0427262
EDIL3	Tetrahydroharmol	0.999473	0.000526832
P2RX5	Hydrocortisone	-0.957186	0.0428138
P2RX5	1-Methylhypoxanthine	0.963751	0.0362494
P2RX5	Oxonantenine	-0.956819	0.0431814
P2RX5	Acetylcholine	-0.957442	0.042558
P2RX5	Alpha-dimorphecolic acid	-0.954056	0.0459445
P2RX5	Glycerylphosphorylethanolamine	-0.950603	0.0493969
P2RX5	2-O-(5,8,11,14,17-Eicosapentaenoyl)-1-O-hexadecylglycero-3-phosphocholine	0.979768	0.0202316
P2RX5	L-Citrulline	0.978353	0.0216468
P2RX5	2-Hydroxy-6-pentadecylbenzoic acid	0.964648	0.0353522
P2RX5	Deoxycytidine	0.954564	0.0454359
P2RX5	Pinostrobin chalcone	0.986649	0.0133513
P2RX5	Isoniazid alpha-ketoglutaric acid	0.980745	0.0192553
P2RX5	Mulberrofuran M	-0.974941	0.0250589
P2RX5	LysoPE(18:2/0:0)	-0.968072	0.0319285
P2RX5	4-Trimethylammoniobutanoic acid	-0.991556	0.0084439
HSPA8	Carnosine	-0.982582	0.0174184
HSPA8	Glucosylceramide (d18:1/9Z-18:1)	-0.972909	0.0270905
HSPA8	PC(P-18:1/14:0)	-0.956503	0.0434975
HSPA8	PC(P-18:1/22:2)	-0.98912	0.0108795
HSPA8	L-Agaridoxin	-0.9914	0.00860035
HSPA8	Sepiapterin	-0.997511	0.00248871
HSPA8	L-4-Hydroxyglutamate semialdehyde	-0.955284	0.0447164
HSPA8	Montecristin	-0.971178	0.0288225
HSPA8	2,4-Diacetylafzelin	-0.99577	0.00423035
HSPA8	Dihydrobiopterin	-0.993903	0.00609651
HSPA8	Cohibin A	-0.955777	0.0442226
HSPA8	S-(Allylthio)-L-cysteine	-0.98097	0.0190304
HSPA8	SM(d18:0/16:0)	-0.982998	0.0170016
HSPA8	D-Glutamic acid	-0.979754	0.0202455
HSPA8	Fluticasone propionate	-0.98913	0.0108703
HSPA8	2-Amino-3-phosphonopropionic acid	-0.987361	0.0126395
HSPA8	Stigmastane-3,6-dione	-0.997693	0.00230711
HSPA8	SM(d17:1/24:1)	-0.951465	0.0485351
HSPA8	Homocarnosine	-0.989353	0.0106474
HSPA8	L-2-Amino-4-methylenepentanedioic acid	-0.959774	0.0402258
HSPA8	1-Hydroxy-3-methoxy-10-methylacridone	-0.967702	0.0322975
HSPA8	Ethyl glucuronide	-0.980986	0.0190144
HSPA8	PE(P-18:1/18:3)	0.96965	0.0303498
HSPA8	1,3,5,11-Bisabolatetraen-10-one	0.95395	0.0460499
HSPA8	Thioguanine	0.971618	0.0283819
HSPA8	Homoarecoline	0.992676	0.00732401
HSPA8	Azaspiracid 2	0.992373	0.00762739
HSPA8	Tryptophyl-Valine	0.964603	0.0353973
HSPA8	Urocanic acid	0.966126	0.0338742
HSPA8	Astilbin	0.974756	0.0252439
HSPA8	PC(14:0/P-18:0)	0.961759	0.0382414
HSPA8	2,4-Dihydroxyacetophenone	0.990959	0.00904073
HSPA8	(x)-1,2-Propanediol 1-O-b-D-glucopyranoside	-0.965055	0.0349448
HSPA8	Cer(d18:1/18:1)	-0.951844	0.0481559
HSPA8	1-Isothiocyanato-3-phenylpropane	-0.97711	0.0228896
HSPA8	gamma-Glutamylalanine	-0.97141	0.0285899
HSPA8	Tetramethylsilane	-0.998212	0.00178839
LOC102761312	Oxonantenine	-0.971567	0.0284333
LOC102761312	N2-Succinyl-L-ornithine	-0.969933	0.0300669
LOC102761312	5-Methylcytidine	-0.971432	0.0285677
LOC102761312	PE(P-18:1/18:3)	0.970721	0.0292789
LOC102761312	Thioguanine	0.967031	0.0329688
LOC102761312	Safrole	0.996575	0.00342491
LOC102761312	N-Lignoceroylsphingosine	0.960471	0.0395292
LOC102761312	3-Amino-1-methyl-5H-pyrido[4,3-b]indole	0.983186	0.0168141
LOC102761312	2-Methylguanosine	0.968142	0.0318584
LOC102761312	(E,E)-2,4-Decadienoic isobutylamide	0.95427	0.04573
LOC102761312	3-Sulfinato-L-alaninate	0.969563	0.030437
LOC102761312	Choline glycerophosphate	-0.977082	0.0229182
LOC102761312	Alantolactone	-0.994088	0.00591163
LOC102761312	1-Methyl-L-Histidine	-0.966004	0.0339958
LOC102761312	Cer(d18:1/18:1)	-0.977046	0.0229536
LOC102761312	N-Acetylornithine	-0.983723	0.016277
TRINITY_DN158673_c6_g1	1H-Indole-3-carboxaldehyde	0.988843	0.0111572
TRINITY_DN158673_c6_g1	Isoliquiritigenin	0.972584	0.0274159
TRINITY_DN158673_c6_g1	L-Argininosuccinic acid	0.976413	0.0235873
TRINITY_DN158673_c6_g1	(E)-Oxyresveratrol 3-O-b-D-glucoside	0.981283	0.0187169
TRINITY_DN158673_c6_g1	Eicosapentaenoic acid	-0.964159	0.0358412
TRINITY_DN158673_c6_g1	N-Acetylhistidine	-0.978862	0.0211383
TRINITY_DN158673_c6_g1	N-Acetoxymethylflindersine	-0.965778	0.0342224
TRINITY_DN158673_c6_g1	SM(d18:1/14:0)	-0.991364	0.00863582
TRINITY_DN158673_c6_g1	PE(24:1/14:1)	-0.956315	0.0436852
TRINITY_DN158673_c6_g1	3-Ureidopropionic acid	-0.960741	0.0392586
TRINITY_DN158673_c6_g1	PE(22:4/14:1)	-0.980076	0.0199237
TRINITY_DN158673_c6_g1	Naphthalene-2-sulfonic acid	-0.995901	0.00409904
TRINITY_DN158673_c6_g1	PS(20:3/15:0)	-0.972796	0.027204
TRINITY_DN158673_c6_g1	PC(18:2/15:0)	-0.975744	0.0242563
TRINITY_DN158673_c6_g1	PC(15:0/14:1)	-0.992642	0.00735787
TRINITY_DN158673_c6_g1	Catechin	-0.985017	0.0149831
TRINITY_DN158673_c6_g1	Luteolin 7-glucoside	-0.992327	0.00767307
TRINITY_DN158673_c6_g1	N-Acetyl-D-Glucosamine 6-Phosphate	0.95522	0.0447801
TRINITY_DN158673_c6_g1	Adrenic acid	0.968804	0.0311964
TRINITY_DN158673_c6_g1	PC(P-18:1/20:5)	0.97183	0.0281704
TRINITY_DN158673_c6_g1	N,N-Dimethylguanosine	0.956926	0.0430743
TRINITY_DN158673_c6_g1	Tyramine-O-sulfate	0.950257	0.0497429
TRINITY_DN158673_c6_g1	5-hydroxy-2-phenyl-4H-chromen-4-one	-0.966311	0.033689
TRINITY_DN119025_c0_g1	Oxonantenine	-0.975435	0.0245655
TRINITY_DN119025_c0_g1	N2-Succinyl-L-ornithine	-0.952476	0.0475243
TRINITY_DN119025_c0_g1	5-Methylcytidine	-0.971653	0.0283473
TRINITY_DN119025_c0_g1	PE(P-18:1/18:3)	0.955828	0.0441723
TRINITY_DN119025_c0_g1	Safrole	0.990072	0.00992834
TRINITY_DN119025_c0_g1	N-Lignoceroylsphingosine	0.953336	0.0466642
TRINITY_DN119025_c0_g1	3-Amino-1-methyl-5H-pyrido[4,3-b]indole	0.984055	0.0159453
TRINITY_DN119025_c0_g1	2-Methylguanosine	0.982196	0.0178038
TRINITY_DN119025_c0_g1	(E,E)-2,4-Decadienoic isobutylamide	0.971446	0.028554
TRINITY_DN119025_c0_g1	3-Sulfinato-L-alaninate	0.963541	0.0364591
TRINITY_DN119025_c0_g1	Choline glycerophosphate	-0.984053	0.0159471
TRINITY_DN119025_c0_g1	Alantolactone	-0.989492	0.0105081
TRINITY_DN119025_c0_g1	1-Methyl-L-Histidine	-0.958006	0.0419941
TRINITY_DN119025_c0_g1	Cer(d18:1/18:1)	-0.967393	0.0326075
TRINITY_DN119025_c0_g1	N-Acetylornithine	-0.977557	0.0224435
STAM	Rhodamine B	0.959501	0.040499
STAM	1H-Indole-3-carboxaldehyde	0.965409	0.034591
STAM	Glycerol tripropanoate	0.976193	0.0238069
STAM	Quindoxin	0.991914	0.00808562
STAM	Histamine	-0.968747	0.0312525
STAM	Eicosapentaenoic acid	-0.971584	0.0284157
STAM	N-Acetylhistidine	-0.991071	0.00892921
STAM	SM(d18:1/14:0)	-0.953674	0.0463257
STAM	PE(24:1/14:1)	-0.998974	0.00102577
STAM	PC(18:2/15:0)	-0.986711	0.0132892
STAM	2-O-Methylcytosine	0.993977	0.00602305
STAM	N-Acetyl-D-Glucosamine 6-Phosphate	0.98901	0.0109898
STAM	Adrenic acid	0.99552	0.00448048
STAM	PC(P-18:1/20:5)	0.990912	0.00908849
STAM	N,N-Dimethylguanosine	0.966052	0.0339477
TRINITY_DN128201_c2_g3	Cortisol	-0.98172	0.0182801
TRINITY_DN128201_c2_g3	Tetrahydrocortisone	-0.989232	0.0107681
TRINITY_DN128201_c2_g3	Isogingerenone B	-0.982667	0.0173331
TRINITY_DN128201_c2_g3	Hydrocortisone	-0.988112	0.0118883
TRINITY_DN128201_c2_g3	2-(Ethylsulfonylmethyl)phenyl methylcarbamate	-0.950559	0.0494412
TRINITY_DN128201_c2_g3	D-Pantothenic acid	-0.966325	0.0336755
TRINITY_DN128201_c2_g3	Phosphocreatine	-0.981324	0.0186762
TRINITY_DN128201_c2_g3	Valdecoxib	0.999241	0.000759083
TRINITY_DN128201_c2_g3	1-Methylhypoxanthine	0.969445	0.0305554
TRINITY_DN128201_c2_g3	N-Acetylputrescine	0.98613	0.0138704
TRINITY_DN128201_c2_g3	2,6-Dimethylpyrazine	-0.960697	0.0393031
TRINITY_DN128201_c2_g3	Deoxycytidine	0.988088	0.0119121
TRINITY_DN128201_c2_g3	Pinostrobin chalcone	0.954234	0.0457662
TRINITY_DN128201_c2_g3	alpha-Tocopherol succinate	0.96708	0.0329203
NRXN1	Dopamine 3-O-sulfate	0.9592	0.0407996
NRXN1	Safrole	0.970796	0.0292039
NRXN1	3-Amino-1-methyl-5H-pyrido[4,3-b]indole	0.995726	0.00427411
NRXN1	2-Methylguanosine	0.986027	0.013973
NRXN1	(E,E)-2,4-Decadienoic isobutylamide	0.978609	0.0213908
NRXN1	3-Sulfinato-L-alaninate	0.976984	0.0230163
NRXN1	Choline glycerophosphate	-0.998481	0.00151858
NRXN1	Alantolactone	-0.988356	0.0116438
NRXN1	1-Methyl-L-Histidine	-0.9705	0.0294998
NRXN1	N-Acetylornithine	-0.982924	0.0170762
SNRPN	Cortisol	-0.950089	0.0499106
SNRPN	Tetrahydrocortisone	-0.962902	0.0370978
SNRPN	Isogingerenone B	-0.998197	0.00180333
SNRPN	Hydrocortisone	-0.96362	0.0363797
SNRPN	2-(Ethylsulfonylmethyl)phenyl methylcarbamate	-0.980644	0.0193557
SNRPN	D-Pantothenic acid	-0.982191	0.0178093
SNRPN	Methyl 2-aminobenzoate	-0.974119	0.025881
SNRPN	Phosphocreatine	-0.981601	0.0183993
SNRPN	Valdecoxib	0.986587	0.0134129
SNRPN	1-Methylhypoxanthine	0.963289	0.036711
SNRPN	N-Acetylputrescine	0.993453	0.00654731
SNRPN	Deoxycytidine	0.962526	0.0374738
SNRPN	Tetrahydroharmol	0.976067	0.0239331
LONP2	PC(P-18:1/22:2)	-0.957119	0.0428807
LONP2	L-Agaridoxin	-0.987938	0.0120615
LONP2	2,4-Diacetylafzelin	-0.969338	0.0306624
LONP2	N2-Succinyl-L-ornithine	-0.998445	0.00155497
LONP2	Stigmastane-3,6-dione	-0.971052	0.0289482
LONP2	SM(d17:1/24:1)	-0.993823	0.00617734
LONP2	Homocarnosine	-0.985581	0.0144188
LONP2	PE(P-18:1/18:3)	0.99142	0.00857973
LONP2	Thioguanine	0.997562	0.00243791
LONP2	N-a-Acetyl-L-arginine	0.99216	0.00784006
LONP2	Azaspiracid 2	0.961518	0.0384822
LONP2	Safrole	0.981775	0.0182247
LONP2	Astilbin	0.950618	0.0493822
LONP2	N-Lignoceroylsphingosine	0.952706	0.0472941
LONP2	3-Sulfinato-L-alaninate	0.950088	0.0499123
LONP2	8-hydroxymirtazapine	-0.971437	0.0285634
LONP2	Alantolactone	-0.969818	0.0301815
LONP2	Glutaminylalanine	-0.993818	0.00618157
LONP2	(x)-1,2-Propanediol 1-O-b-D-glucopyranoside	-0.993995	0.00600461
LONP2	1-Methyl-L-Histidine	-0.954443	0.0455566
LONP2	Cer(d18:1/18:1)	-0.97734	0.0226603
LONP2	N-Acetylornithine	-0.965183	0.0348173
LONP2	Eicosadienoic acid	0.974191	0.0258095
LONP2	PS(22:6/20:3)	0.968884	0.0311159
LONP2	1-Isothiocyanato-3-phenylpropane	-0.980209	0.0197906
LONP2	gamma-Glutamylalanine	-0.977302	0.0226981
LONP2	Tetramethylsilane	-0.975816	0.0241838
SLC25A23	3-Methyladenine	0.993507	0.00649324
SLC25A23	3-Amino-1-methyl-5H-pyrido[4,3-b]indole	0.979164	0.020836
SLC25A23	3-Sulfinato-L-alaninate	0.975699	0.0243005
SLC25A23	Choline glycerophosphate	-0.978505	0.0214951
SLC25A23	Alantolactone	-0.952245	0.0477551
SLC25A23	1-Methyl-L-Histidine	-0.97043	0.0295705
SLC25A23	N-Acetylornithine	-0.963799	0.0362005
CNRIP1	5-Methylthioadenosine	0.984449	0.0155507
CNRIP1	PC(22:5/P-18:0)	0.953234	0.0467662
CNRIP1	Cer(d18:1/24:1)	0.984518	0.0154818
CNRIP1	Seryllysine	-0.981848	0.018152
CNRIP1	Melatonin	-0.961339	0.0386606
CNRIP1	NAD	-0.989719	0.0102814
CNRIP1	Goshonoside F3	0.958994	0.0410064
DIP2B	Isogingerenone B	-0.99462	0.00537953
DIP2B	2-(Ethylsulfonylmethyl)phenyl methylcarbamate	-0.995382	0.0046179
DIP2B	D-Pantothenic acid	-0.980016	0.0199839
DIP2B	Methyl 2-aminobenzoate	-0.997474	0.00252558
DIP2B	Phosphocreatine	-0.959107	0.0408926
DIP2B	(2E,4E,6Z)-2,4,6-Decatrienoic acid dehydropiperidide	0.980635	0.0193653
DIP2B	N-Acetylputrescine	0.980425	0.019575
DIP2B	Phenmetrazine	0.976073	0.0239269
DIP2B	Tetrahydroharmol	0.988297	0.0117032
TRINITY_DN107029_c0_g1	Isogingerenone B	-0.964416	0.0355841
TRINITY_DN107029_c0_g1	8-Hydroxy-2-deoxyguanosine	-0.966637	0.0333627
TRINITY_DN107029_c0_g1	Methyl 2-aminobenzoate	-0.960321	0.0396788
TRINITY_DN107029_c0_g1	Phosphocreatine	-0.9854	0.0146
TRINITY_DN107029_c0_g1	Dopamine 3-O-sulfate	0.952093	0.0479075
TRINITY_DN107029_c0_g1	1-Methylhypoxanthine	0.978145	0.0218553
TRINITY_DN107029_c0_g1	Tetrahydroharmol	0.994163	0.0058369
TRINITY_DN146639_c0_g1	Adenosine	-0.995828	0.00417184
TRINITY_DN146639_c0_g1	Ectoine	-0.952682	0.0473182
TRINITY_DN146639_c0_g1	8-Hydroxy-2-deoxyguanosine	-0.997916	0.00208425
TRINITY_DN146639_c0_g1	C.I. Solvent Red 80	-0.99473	0.0052698
TRINITY_DN146639_c0_g1	Dopamine 3-O-sulfate	0.970366	0.0296338
TRINITY_DN146639_c0_g1	gamma-Carboxyglutamic acid	0.973427	0.0265733
TRINITY_DN146639_c0_g1	3-Sulfinoalanine	0.974894	0.0251057
TSPYL4	Isoliquiritigenin	0.9891	0.0108996
TSPYL4	Eicosapentaenoic acid	-0.951963	0.0480368
TSPYL4	SM(d18:1/14:0)	-0.962124	0.0378762
TSPYL4	Carnosine	-0.984872	0.0151281
TSPYL4	PC(P-18:1/14:0)	-0.954587	0.0454132
TSPYL4	N-[(4E,8E)-1,3-dihydroxyoctadeca-4,8-dien-2-yl]hexadecanamide	-0.955595	0.0444049
TSPYL4	Cervonyl carnitine	-0.993889	0.00611073
TSPYL4	Sepiapterin	-0.958522	0.041478
TSPYL4	PC(16:1/P-18:1)	-0.96607	0.0339299
TSPYL4	Montecristin	-0.991155	0.00884491
TSPYL4	Dihydrobiopterin	-0.96769	0.0323102
TSPYL4	Cohibin A	-0.995848	0.00415169
TSPYL4	S-(Allylthio)-L-cysteine	-0.955206	0.0447944
TSPYL4	SM(d18:0/16:0)	-0.980002	0.0199982
TSPYL4	D-Glutamic acid	-0.987548	0.0124515
TSPYL4	Fluticasone propionate	-0.969996	0.0300041
TSPYL4	PS(20:3/15:0)	-0.953666	0.0463343
TSPYL4	2-Amino-3-phosphonopropionic acid	-0.963333	0.0366669
TSPYL4	PC(15:0/14:1)	-0.963359	0.0366411
TSPYL4	Ethyl glucuronide	-0.95223	0.0477696
TSPYL4	Tryptophyl-Valine	0.995553	0.00444743
TSPYL4	Urocanic acid	0.969797	0.0302026
TSPYL4	2-Naphthalenethiol	0.996818	0.00318226
TSPYL4	N,N-Dimethylguanosine	0.95579	0.04421
TSPYL4	D-Citrulline	0.986716	0.0132836
TSPYL4	2,4-Dihydroxyacetophenone	0.972682	0.0273182
LOC106730777	Rhodamine B	0.979463	0.0205367
LOC106730777	1H-Indole-3-carboxaldehyde	0.976076	0.0239238
LOC106730777	Isoliquiritigenin	0.96587	0.0341302
LOC106730777	Eicosapentaenoic acid	-0.995277	0.00472299
LOC106730777	N-Acetylhistidine	-0.993102	0.00689828
LOC106730777	SM(d18:1/14:0)	-0.996034	0.00396603
LOC106730777	PE(24:1/14:1)	-0.981954	0.0180464
LOC106730777	Naphthalene-2-sulfonic acid	-0.969111	0.030889
LOC106730777	PC(18:2/15:0)	-0.998298	0.0017025
LOC106730777	PC(15:0/14:1)	-0.994343	0.0056566
LOC106730777	Luteolin 7-glucoside	-0.960925	0.0390753
LOC106730777	2-O-Methylcytosine	0.955112	0.0448885
LOC106730777	N-Acetyl-D-Glucosamine 6-Phosphate	0.991875	0.00812502
LOC106730777	Adrenic acid	0.991821	0.00817948
LOC106730777	PC(P-18:1/20:5)	0.996324	0.00367578
LOC106730777	N,N-Dimethylguanosine	0.991868	0.00813162
LOC106730777	D-Citrulline	0.966206	0.0337944
LOC102433028	2-Piperidone	0.952408	0.0475925
LOC102433028	Glucosamine 6-phosphate	0.954533	0.0454672
LOC102433028	D-Glucose 6-Phosphate	0.966449	0.0335507
LOC102433028	D-Sedoheptulose 7-phosphate	0.965957	0.034043
LOC102433028	Mannose 6-phosphate	0.969919	0.0300814
LOC102433028	Thiazole	0.978903	0.0210968
LOC102433028	L-Glutamic acid 5-phosphate	0.965445	0.0345552
LOC102433028	Salicyluric acid	0.984263	0.0157368
LOC102433028	Deoxyguanosine	0.96506	0.0349398
LOC102433028	O-Phosphothreonine	0.99866	0.00134031
LOC102433028	Carbadox	-0.995742	0.00425785
LOC102433028	3-AMP	-0.993188	0.00681224
LOC102440606	3-Methyladenine	-0.982737	0.0172632
LOC102440606	3-Amino-1-methyl-5H-pyrido[4,3-b]indole	-0.97526	0.0247399
LOC102440606	3-Sulfinato-L-alaninate	-0.962555	0.0374447
LOC102440606	Choline glycerophosphate	0.981928	0.0180722
LOC102440606	1-Methyl-L-Histidine	0.954939	0.0450613
LOC102440606	N-Acetylornithine	0.952119	0.047881
PPP2R5B	Isoliquiritigenin	-0.960293	0.0397069
PPP2R5B	Carnosine	0.997888	0.00211245
PPP2R5B	Glucosylceramide (d18:1/9Z-18:1)	0.978975	0.0210254
PPP2R5B	PC(P-18:1/14:0)	0.981603	0.0183967
PPP2R5B	N-[(4E,8E)-1,3-dihydroxyoctadeca-4,8-dien-2-yl]hexadecanamide	0.979434	0.0205664
PPP2R5B	Cervonyl carnitine	0.975245	0.0247545
PPP2R5B	N-[(4E,8Z)-1,3-dihydroxyoctadeca-4,8-dien-2-yl]hexadecanamide 1-glucoside	0.960619	0.0393807
PPP2R5B	PC(P-18:1/22:2)	0.980853	0.0191474
PPP2R5B	Sepiapterin	0.984485	0.0155146
PPP2R5B	PC(16:1/P-18:1)	0.981752	0.0182484
PPP2R5B	Montecristin	0.994239	0.00576135
PPP2R5B	N-Lactoyl ethanolamine phosphate	0.95148	0.0485199
PPP2R5B	Dihydrobiopterin	0.987712	0.0122884
PPP2R5B	Cohibin A	0.998426	0.00157448
PPP2R5B	S-(Allylthio)-L-cysteine	0.986185	0.0138149
PPP2R5B	SM(d18:0/16:0)	0.98979	0.0102103
PPP2R5B	D-Glutamic acid	0.997698	0.00230164
PPP2R5B	Fluticasone propionate	0.993806	0.0061936
PPP2R5B	2-Amino-3-phosphonopropionic acid	0.990876	0.00912411
PPP2R5B	Stigmastane-3,6-dione	0.96997	0.0300296
PPP2R5B	Ethyl glucuronide	0.964857	0.0351428
PPP2R5B	Deoxyadenosine	-0.956088	0.0439119
PPP2R5B	Azaspiracid 2	-0.978977	0.0210226
PPP2R5B	Tryptophyl-Valine	-0.998613	0.00138659
PPP2R5B	Urocanic acid	-0.991597	0.00840254
PPP2R5B	2-Naphthalenethiol	-0.97752	0.0224796
PPP2R5B	Astilbin	-0.974588	0.0254124
PPP2R5B	PC(14:0/P-18:0)	-0.976189	0.0238111
PPP2R5B	D-Citrulline	-0.984846	0.0151536
PPP2R5B	2,4-Dihydroxyacetophenone	-0.989423	0.0105771
PPP2R5B	Tetramethylsilane	0.956545	0.0434549
TRINITY_DN146452_c0_g1	Glycerol tripropanoate	-0.96157	0.0384296
TRINITY_DN146452_c0_g1	N6-Methyladenosine	-0.990394	0.00960615
TRINITY_DN146452_c0_g1	Quindoxin	-0.969967	0.0300334
TRINITY_DN146452_c0_g1	Biotin amide	0.982273	0.0177268
TRINITY_DN146452_c0_g1	Histamine	0.987695	0.012305
TRINITY_DN146452_c0_g1	Cortisol	0.95698	0.04302
TRINITY_DN146452_c0_g1	Sweroside	0.990472	0.00952811
TRINITY_DN146452_c0_g1	2-O-Methylcytosine	-0.973704	0.0262961
TRINITY_DN146452_c0_g1	4-Aminohippuric acid	0.952067	0.0479335
TRINITY_DN146452_c0_g1	Gallic acid	0.980932	0.0190677
TRINITY_DN146452_c0_g1	Mulberrofuran M	0.95283	0.0471701
TRINITY_DN125226_c1_g1	Isoliquiritigenin	-0.96181	0.0381897
TRINITY_DN125226_c1_g1	Carnosine	0.997416	0.0025839
TRINITY_DN125226_c1_g1	Glucosylceramide (d18:1/9Z-18:1)	0.978442	0.0215576
TRINITY_DN125226_c1_g1	PC(P-18:1/14:0)	0.981645	0.0183552
TRINITY_DN125226_c1_g1	N-[(4E,8E)-1,3-dihydroxyoctadeca-4,8-dien-2-yl]hexadecanamide	0.979758	0.0202423
TRINITY_DN125226_c1_g1	Cervonyl carnitine	0.975787	0.0242127
TRINITY_DN125226_c1_g1	N-[(4E,8Z)-1,3-dihydroxyoctadeca-4,8-dien-2-yl]hexadecanamide 1-glucoside	0.960563	0.0394368
TRINITY_DN125226_c1_g1	PC(P-18:1/22:2)	0.979833	0.0201667
TRINITY_DN125226_c1_g1	Sepiapterin	0.98319	0.0168096
TRINITY_DN125226_c1_g1	PC(16:1/P-18:1)	0.982448	0.0175522
TRINITY_DN125226_c1_g1	Montecristin	0.99393	0.00606958
TRINITY_DN125226_c1_g1	N-Lactoyl ethanolamine phosphate	0.951089	0.0489111
TRINITY_DN125226_c1_g1	Dihydrobiopterin	0.986584	0.0134159
TRINITY_DN125226_c1_g1	Cohibin A	0.998786	0.00121421
TRINITY_DN125226_c1_g1	S-(Allylthio)-L-cysteine	0.985576	0.0144242
TRINITY_DN125226_c1_g1	SM(d18:0/16:0)	0.988997	0.0110032
TRINITY_DN125226_c1_g1	D-Glutamic acid	0.997287	0.00271312
TRINITY_DN125226_c1_g1	Fluticasone propionate	0.993091	0.00690949
TRINITY_DN125226_c1_g1	2-Amino-3-phosphonopropionic acid	0.990164	0.00983564
TRINITY_DN125226_c1_g1	Stigmastane-3,6-dione	0.968333	0.0316673
TRINITY_DN125226_c1_g1	Ethyl glucuronide	0.96333	0.0366702
TRINITY_DN125226_c1_g1	Deoxyadenosine	-0.957159	0.0428408
TRINITY_DN125226_c1_g1	Azaspiracid 2	-0.977793	0.0222068
TRINITY_DN125226_c1_g1	Tryptophyl-Valine	-0.998679	0.00132057
TRINITY_DN125226_c1_g1	Urocanic acid	-0.991583	0.00841734
TRINITY_DN125226_c1_g1	2-Naphthalenethiol	-0.978379	0.0216212
TRINITY_DN125226_c1_g1	Astilbin	-0.973882	0.0261184
TRINITY_DN125226_c1_g1	PC(14:0/P-18:0)	-0.975935	0.0240654
TRINITY_DN125226_c1_g1	D-Citrulline	-0.986028	0.0139722
TRINITY_DN125226_c1_g1	2,4-Dihydroxyacetophenone	-0.988419	0.0115814
TRINITY_DN125226_c1_g1	Tetramethylsilane	0.95447	0.0455304
SETDB1	1,3,5-Trihydroxybenzene	0.964509	0.035491
SETDB1	2-Piperidone	0.970341	0.029659
SETDB1	Quinone	0.961784	0.0382155
SETDB1	Glucosamine 6-phosphate	0.972955	0.0270455
SETDB1	D-Glucose 6-Phosphate	0.981517	0.0184832
SETDB1	Phosphoric acid	0.95309	0.0469103
SETDB1	D-Arabinose 5-phosphate	0.967187	0.032813
SETDB1	D-Sedoheptulose 7-phosphate	0.993855	0.00614498
SETDB1	D-Erythro-imidazole-glycerol-phosphate	0.95735	0.0426497
SETDB1	Mannose 6-phosphate	0.979262	0.0207382
SETDB1	D-Ribose 5-phosphate	0.967573	0.0324265
SETDB1	Thiazole	0.978961	0.0210392
SETDB1	L-Glutamic acid 5-phosphate	0.973206	0.0267936
SETDB1	Salicyluric acid	0.997083	0.00291682
SETDB1	D-Myo-inositol 4-phosphate	0.978878	0.0211216
SETDB1	6-Phosphogluconic acid	0.958681	0.0413187
SETDB1	Deoxyguanosine	0.968264	0.0317356
SETDB1	O-Phosphothreonine	0.984574	0.0154258
SETDB1	Adenine	-0.958803	0.0411975
SETDB1	Carbadox	-0.956712	0.0432876
SETDB1	3-AMP	-0.97816	0.0218398
SETDB1	Zanthosimuline	0.962368	0.0376324
SETDB1	Thiamine monophosphate	-0.976327	0.0236734
RPL26	Carnosine	0.958094	0.041906
RPL26	Glucosylceramide (d18:1/9Z-18:1)	0.980174	0.0198262
RPL26	PC(P-18:1/14:0)	0.961398	0.0386015
RPL26	N-[(4E,8Z)-1,3-dihydroxyoctadeca-4,8-dien-2-yl]hexadecanamide 1-glucoside	0.960615	0.0393849
RPL26	PC(P-18:1/22:2)	0.990358	0.00964157
RPL26	L-Agaridoxin	0.99494	0.00505978
RPL26	Sepiapterin	0.979995	0.0200047
RPL26	2,4-Diacetylafzelin	0.984991	0.0150089
RPL26	N-Lactoyl ethanolamine phosphate	0.968855	0.0311449
RPL26	Dihydrobiopterin	0.97003	0.0299699
RPL26	S-(Allylthio)-L-cysteine	0.981495	0.018505
RPL26	N2-Succinyl-L-ornithine	0.977592	0.0224076
RPL26	D-Glutamic acid	0.951942	0.0480585
RPL26	Fluticasone propionate	0.977056	0.0229435
RPL26	2-Amino-3-phosphonopropionic acid	0.981014	0.0189856
RPL26	Stigmastane-3,6-dione	0.995583	0.00441658
RPL26	SM(d17:1/24:1)	0.972373	0.0276272
RPL26	Homocarnosine	0.990098	0.00990193
RPL26	Glycerylphosphorylethanolamine	0.952593	0.0474067
RPL26	PE(P-18:1/18:3)	-0.995343	0.00465741
RPL26	Thioguanine	-0.995253	0.00474673
RPL26	N-a-Acetyl-L-arginine	-0.966283	0.0337173
RPL26	Homoarecoline	-0.971245	0.0287551
RPL26	Azaspiracid 2	-0.992561	0.00743923
RPL26	Safrole	-0.967705	0.0322953
RPL26	Urocanic acid	-0.962023	0.0379773
RPL26	Astilbin	-0.984497	0.0155029
RPL26	N-Lignoceroylsphingosine	-0.973215	0.0267855
RPL26	PC(14:0/P-18:0)	-0.971402	0.0285982
RPL26	2,4-Dihydroxyacetophenone	-0.964054	0.0359461
RPL26	beta-D-Glucosamine	0.966534	0.0334663
RPL26	Glutaminylalanine	0.970743	0.0292574
RPL26	(x)-1,2-Propanediol 1-O-b-D-glucopyranoside	0.979835	0.0201649
RPL26	Cer(d18:1/18:1)	0.985164	0.0148358
RPL26	1-Isothiocyanato-3-phenylpropane	0.976065	0.0239355
RPL26	gamma-Glutamylalanine	0.970067	0.0299331
RPL26	Tetramethylsilane	0.993841	0.00615929
CSTF2T	Glucosylceramide (d18:1/9Z-18:1)	0.973443	0.0265573
CSTF2T	PC(P-18:1/14:0)	0.952223	0.047777
CSTF2T	N-[(4E,8Z)-1,3-dihydroxyoctadeca-4,8-dien-2-yl]hexadecanamide 1-glucoside	0.952983	0.0470166
CSTF2T	PC(P-18:1/22:2)	0.985096	0.0149039
CSTF2T	L-Agaridoxin	0.995982	0.00401796
CSTF2T	Sepiapterin	0.974457	0.0255431
CSTF2T	2,4-Diacetylafzelin	0.984562	0.0154381
CSTF2T	N-Lactoyl ethanolamine phosphate	0.962996	0.0370043
CSTF2T	Dihydrobiopterin	0.963355	0.0366452
CSTF2T	S-(Allylthio)-L-cysteine	0.974522	0.0254783
CSTF2T	N2-Succinyl-L-ornithine	0.984066	0.0159338
CSTF2T	Fluticasone propionate	0.96954	0.0304599
CSTF2T	2-Amino-3-phosphonopropionic acid	0.973913	0.026087
CSTF2T	Stigmastane-3,6-dione	0.992616	0.0073841
CSTF2T	SM(d17:1/24:1)	0.979477	0.0205235
CSTF2T	Homocarnosine	0.991862	0.00813795
CSTF2T	PE(P-18:1/18:3)	-0.996103	0.0038968
CSTF2T	Thioguanine	-0.997629	0.00237091
CSTF2T	N-a-Acetyl-L-arginine	-0.974298	0.0257021
CSTF2T	Homoarecoline	-0.969854	0.0301463
CSTF2T	Azaspiracid 2	-0.987889	0.0121106
CSTF2T	Safrole	-0.971691	0.0283089
CSTF2T	Urocanic acid	-0.952338	0.0476622
CSTF2T	Astilbin	-0.978665	0.0213352
CSTF2T	N-Lignoceroylsphingosine	-0.969599	0.0304014
CSTF2T	PC(14:0/P-18:0)	-0.963774	0.0362261
CSTF2T	2,4-Dihydroxyacetophenone	-0.956665	0.0433351
CSTF2T	8-hydroxymirtazapine	0.951114	0.0488863
CSTF2T	beta-D-Glucosamine	0.961419	0.0385811
CSTF2T	Glutaminylalanine	0.978152	0.0218481
CSTF2T	(x)-1,2-Propanediol 1-O-b-D-glucopyranoside	0.985469	0.0145311
CSTF2T	Cer(d18:1/18:1)	0.984588	0.0154124
CSTF2T	1-Isothiocyanato-3-phenylpropane	0.979983	0.0200168
CSTF2T	gamma-Glutamylalanine	0.974735	0.0252646
CSTF2T	Tetramethylsilane	0.99256	0.00743961
TRINITY_DN134818_c3_g2	Glucosylceramide (d18:1/9Z-18:1)	0.97914	0.0208602
TRINITY_DN134818_c3_g2	PC(P-18:1/14:0)	0.965026	0.0349736
TRINITY_DN134818_c3_g2	N-[(4E,8E)-1,3-dihydroxyoctadeca-4,8-dien-2-yl]hexadecanamide	0.956764	0.0432358
TRINITY_DN134818_c3_g2	N-[(4E,8Z)-1,3-dihydroxyoctadeca-4,8-dien-2-yl]hexadecanamide 1-glucoside	0.977546	0.0224541
TRINITY_DN134818_c3_g2	PC(P-18:1/22:2)	0.976808	0.0231917
TRINITY_DN134818_c3_g2	Oxonantenine	0.976461	0.0235387
TRINITY_DN134818_c3_g2	L-Agaridoxin	0.965742	0.0342575
TRINITY_DN134818_c3_g2	N-Lactoyl ethanolamine phosphate	0.987187	0.0128125
TRINITY_DN134818_c3_g2	S-(Allylthio)-L-cysteine	0.972312	0.0276876
TRINITY_DN134818_c3_g2	N2-Succinyl-L-ornithine	0.969718	0.0302818
TRINITY_DN134818_c3_g2	Fluticasone propionate	0.953119	0.0468812
TRINITY_DN134818_c3_g2	2-Amino-3-phosphonopropionic acid	0.96323	0.0367698
TRINITY_DN134818_c3_g2	Stigmastane-3,6-dione	0.97075	0.0292504
TRINITY_DN134818_c3_g2	Alpha-dimorphecolic acid	0.982877	0.0171232
TRINITY_DN134818_c3_g2	5-Methylcytidine	0.98607	0.0139299
TRINITY_DN134818_c3_g2	Homocarnosine	0.955271	0.0447293
TRINITY_DN134818_c3_g2	Glycerylphosphorylethanolamine	0.982707	0.0172928
TRINITY_DN134818_c3_g2	PE(P-18:1/18:3)	-0.995948	0.00405152
TRINITY_DN134818_c3_g2	Thioguanine	-0.988425	0.0115752
TRINITY_DN134818_c3_g2	Azaspiracid 2	-0.975833	0.0241674
TRINITY_DN134818_c3_g2	Safrole	-0.990016	0.00998403
TRINITY_DN134818_c3_g2	Urocanic acid	-0.955351	0.044649
TRINITY_DN134818_c3_g2	Astilbin	-0.98393	0.0160697
TRINITY_DN134818_c3_g2	N-Lignoceroylsphingosine	-0.994853	0.00514684
TRINITY_DN134818_c3_g2	PC(14:0/P-18:0)	-0.976387	0.0236131
TRINITY_DN134818_c3_g2	beta-D-Glucosamine	0.989398	0.0106018
TRINITY_DN134818_c3_g2	Alantolactone	0.958253	0.0417471
TRINITY_DN134818_c3_g2	(x)-1,2-Propanediol 1-O-b-D-glucopyranoside	0.952324	0.0476761
TRINITY_DN134818_c3_g2	Cer(d18:1/18:1)	0.999995	4.66209e-06
TRINITY_DN134818_c3_g2	Tetramethylsilane	0.961145	0.0388552
TRINITY_DN132220_c1_g1	Rhodamine B	-0.99341	0.00658997
TRINITY_DN132220_c1_g1	Eicosapentaenoic acid	0.976218	0.0237817
TRINITY_DN132220_c1_g1	Glucosylceramide (d18:1/9Z-18:1)	0.959421	0.0405787
TRINITY_DN132220_c1_g1	PC(P-18:1/14:0)	0.978466	0.021534
TRINITY_DN132220_c1_g1	N-[(4E,8E)-1,3-dihydroxyoctadeca-4,8-dien-2-yl]hexadecanamide	0.985828	0.0141718
TRINITY_DN132220_c1_g1	N-[(4E,8Z)-1,3-dihydroxyoctadeca-4,8-dien-2-yl]hexadecanamide 1-glucoside	0.975487	0.0245128
TRINITY_DN132220_c1_g1	PC(16:1/P-18:1)	0.991154	0.00884621
TRINITY_DN132220_c1_g1	N-Lactoyl ethanolamine phosphate	0.962862	0.0371385
TRINITY_DN132220_c1_g1	Cohibin A	0.956461	0.0435388
TRINITY_DN132220_c1_g1	S-(Allylthio)-L-cysteine	0.953361	0.0466389
TRINITY_DN132220_c1_g1	Acetylcholine	0.996713	0.00328698
TRINITY_DN132220_c1_g1	PC(18:2/15:0)	0.953006	0.0469937
TRINITY_DN132220_c1_g1	Alpha-dimorphecolic acid	0.958851	0.0411493
TRINITY_DN132220_c1_g1	Glycerylphosphorylethanolamine	0.963387	0.0366133
TRINITY_DN132220_c1_g1	Deoxyadenosine	-0.997937	0.0020634
TRINITY_DN132220_c1_g1	N-Acetyl-D-Glucosamine 6-Phosphate	-0.968493	0.0315072
TRINITY_DN132220_c1_g1	PC(P-18:1/20:5)	-0.950437	0.0495629
TRINITY_DN132220_c1_g1	2-O-(5,8,11,14,17-Eicosapentaenoyl)-1-O-hexadecylglycero-3-phosphocholine	-0.980383	0.0196173
TRINITY_DN132220_c1_g1	L-Citrulline	-0.985655	0.0143445
TRINITY_DN132220_c1_g1	Urocanic acid	-0.972366	0.0276339
TRINITY_DN132220_c1_g1	2-Hydroxy-6-pentadecylbenzoic acid	-0.993401	0.00659858
TRINITY_DN132220_c1_g1	Astilbin	-0.952843	0.0471574
TRINITY_DN132220_c1_g1	N,N-Dimethylguanosine	-0.982272	0.0177277
TRINITY_DN132220_c1_g1	PC(14:0/P-18:0)	-0.970125	0.0298754
TRINITY_DN132220_c1_g1	D-Citrulline	-0.982168	0.0178322
TRINITY_DN132220_c1_g1	Isoniazid alpha-ketoglutaric acid	-0.985983	0.0140172
TRINITY_DN132220_c1_g1	beta-D-Glucosamine	0.957322	0.0426777
TRINITY_DN132220_c1_g1	Mulberrofuran M	0.967316	0.0326838
TRINITY_DN132220_c1_g1	LysoPE(18:2/0:0)	0.994886	0.00511408
SLC1A2	PE(22:4/16:0)	-0.972243	0.0277572
SLC1A2	5-Methylthioadenosine	-0.98679	0.0132101
SLC1A2	PC(22:5/P-18:0)	-0.979298	0.0207017
SLC1A2	Biotin sulfone	0.963672	0.0363278
SLC1A2	Seryllysine	0.950304	0.0496958
SLC1A2	Melatonin	0.95497	0.04503
SLC1A2	Ginkgolide C	0.967613	0.032387
TRINITY_DN127491_c2_g1	Carnosine	0.995677	0.0043225
TRINITY_DN127491_c2_g1	Glucosylceramide (d18:1/9Z-18:1)	0.989195	0.0108053
TRINITY_DN127491_c2_g1	PC(P-18:1/14:0)	0.990816	0.00918358
TRINITY_DN127491_c2_g1	N-[(4E,8E)-1,3-dihydroxyoctadeca-4,8-dien-2-yl]hexadecanamide	0.988482	0.0115176
TRINITY_DN127491_c2_g1	Cervonyl carnitine	0.960627	0.0393728
TRINITY_DN127491_c2_g1	N-[(4E,8Z)-1,3-dihydroxyoctadeca-4,8-dien-2-yl]hexadecanamide 1-glucoside	0.975077	0.0249232
TRINITY_DN127491_c2_g1	PC(P-18:1/22:2)	0.988779	0.0112214
TRINITY_DN127491_c2_g1	Sepiapterin	0.985062	0.0149376
TRINITY_DN127491_c2_g1	PC(16:1/P-18:1)	0.98821	0.0117897
TRINITY_DN127491_c2_g1	Montecristin	0.987186	0.0128139
TRINITY_DN127491_c2_g1	N-Lactoyl ethanolamine phosphate	0.967996	0.0320035
TRINITY_DN127491_c2_g1	Dihydrobiopterin	0.985771	0.0142286
TRINITY_DN127491_c2_g1	Cohibin A	0.995045	0.00495484
TRINITY_DN127491_c2_g1	S-(Allylthio)-L-cysteine	0.993805	0.00619527
TRINITY_DN127491_c2_g1	SM(d18:0/16:0)	0.983814	0.0161861
TRINITY_DN127491_c2_g1	D-Glutamic acid	0.994162	0.00583793
TRINITY_DN127491_c2_g1	Fluticasone propionate	0.996515	0.00348472
TRINITY_DN127491_c2_g1	Acetylcholine	0.955347	0.0446532
TRINITY_DN127491_c2_g1	2-Amino-3-phosphonopropionic acid	0.995828	0.00417205
TRINITY_DN127491_c2_g1	Stigmastane-3,6-dione	0.976588	0.0234121
TRINITY_DN127491_c2_g1	Ethyl glucuronide	0.956334	0.0436661
TRINITY_DN127491_c2_g1	Glycerylphosphorylethanolamine	0.950786	0.049214
TRINITY_DN127491_c2_g1	Deoxyadenosine	-0.967124	0.0328759
TRINITY_DN127491_c2_g1	Azaspiracid 2	-0.9865	0.0135001
TRINITY_DN127491_c2_g1	Tryptophyl-Valine	-0.993756	0.0062442
TRINITY_DN127491_c2_g1	Urocanic acid	-0.997334	0.00266645
TRINITY_DN127491_c2_g1	2-Naphthalenethiol	-0.964395	0.0356048
TRINITY_DN127491_c2_g1	Astilbin	-0.985782	0.014218
TRINITY_DN127491_c2_g1	N-Lignoceroylsphingosine	-0.953001	0.0469987
TRINITY_DN127491_c2_g1	PC(14:0/P-18:0)	-0.987286	0.012714
TRINITY_DN127491_c2_g1	D-Citrulline	-0.983858	0.016142
TRINITY_DN127491_c2_g1	2,4-Dihydroxyacetophenone	-0.986277	0.0137233
TRINITY_DN127491_c2_g1	beta-D-Glucosamine	0.958866	0.0411339
TRINITY_DN127491_c2_g1	Tetramethylsilane	0.962237	0.0377633
TRINITY_DN127405_c0_g1	Rhodamine B	-0.983977	0.0160234
TRINITY_DN127405_c0_g1	Eicosapentaenoic acid	0.971131	0.0288691
TRINITY_DN127405_c0_g1	Carnosine	0.971442	0.0285576
TRINITY_DN127405_c0_g1	Glucosylceramide (d18:1/9Z-18:1)	0.978547	0.0214526
TRINITY_DN127405_c0_g1	PC(P-18:1/14:0)	0.991051	0.00894912
TRINITY_DN127405_c0_g1	N-[(4E,8E)-1,3-dihydroxyoctadeca-4,8-dien-2-yl]hexadecanamide	0.994507	0.00549291
TRINITY_DN127405_c0_g1	N-[(4E,8Z)-1,3-dihydroxyoctadeca-4,8-dien-2-yl]hexadecanamide 1-glucoside	0.979679	0.020321
TRINITY_DN127405_c0_g1	PC(P-18:1/22:2)	0.965135	0.0348653
TRINITY_DN127405_c0_g1	PC(16:1/P-18:1)	0.999003	0.000996689
TRINITY_DN127405_c0_g1	Montecristin	0.960729	0.0392708
TRINITY_DN127405_c0_g1	N-Lactoyl ethanolamine phosphate	0.968067	0.0319327
TRINITY_DN127405_c0_g1	Cohibin A	0.986964	0.0130359
TRINITY_DN127405_c0_g1	S-(Allylthio)-L-cysteine	0.978385	0.0216145
TRINITY_DN127405_c0_g1	D-Glutamic acid	0.969631	0.0303689
TRINITY_DN127405_c0_g1	Fluticasone propionate	0.97297	0.0270297
TRINITY_DN127405_c0_g1	Acetylcholine	0.984515	0.0154847
TRINITY_DN127405_c0_g1	2-Amino-3-phosphonopropionic acid	0.975053	0.0249471
TRINITY_DN127405_c0_g1	Alpha-dimorphecolic acid	0.952819	0.0471806
TRINITY_DN127405_c0_g1	Glycerylphosphorylethanolamine	0.9593	0.0407004
TRINITY_DN127405_c0_g1	Deoxyadenosine	-0.991517	0.00848254
TRINITY_DN127405_c0_g1	N-Acetyl-D-Glucosamine 6-Phosphate	-0.950906	0.0490938
TRINITY_DN127405_c0_g1	Azaspiracid 2	-0.958926	0.0410743
TRINITY_DN127405_c0_g1	2-O-(5,8,11,14,17-Eicosapentaenoyl)-1-O-hexadecylglycero-3-phosphocholine	-0.960479	0.0395205
TRINITY_DN127405_c0_g1	L-Citrulline	-0.965389	0.0346109
TRINITY_DN127405_c0_g1	Tryptophyl-Valine	-0.977726	0.0222736
TRINITY_DN127405_c0_g1	Urocanic acid	-0.992167	0.00783332
TRINITY_DN127405_c0_g1	2-Hydroxy-6-pentadecylbenzoic acid	-0.968605	0.0313947
TRINITY_DN127405_c0_g1	2-Naphthalenethiol	-0.955579	0.0444206
TRINITY_DN127405_c0_g1	Astilbin	-0.97267	0.0273305
TRINITY_DN127405_c0_g1	N,N-Dimethylguanosine	-0.97789	0.0221101
TRINITY_DN127405_c0_g1	PC(14:0/P-18:0)	-0.983567	0.0164325
TRINITY_DN127405_c0_g1	D-Citrulline	-0.996072	0.00392835
TRINITY_DN127405_c0_g1	Isoniazid alpha-ketoglutaric acid	-0.95597	0.04403
TRINITY_DN127405_c0_g1	beta-D-Glucosamine	0.959844	0.0401561
TRINITY_DN127405_c0_g1	LysoPE(18:2/0:0)	0.974195	0.0258046
CIRBP	Carnosine	0.981031	0.0189688
CIRBP	Glucosylceramide (d18:1/9Z-18:1)	0.959869	0.0401307
CIRBP	PC(P-18:1/22:2)	0.980039	0.0199612
CIRBP	L-Agaridoxin	0.987144	0.0128565
CIRBP	Sepiapterin	0.996407	0.00359259
CIRBP	L-4-Hydroxyglutamate semialdehyde	0.969949	0.0300508
CIRBP	Montecristin	0.97365	0.0263495
CIRBP	2,4-Diacetylafzelin	0.996443	0.0035568
CIRBP	Dihydrobiopterin	0.99456	0.00544009
CIRBP	PE(22:2/14:1)	0.957532	0.0424681
CIRBP	Cohibin A	0.952283	0.0477169
CIRBP	S-(Allylthio)-L-cysteine	0.970645	0.0293552
CIRBP	SM(d18:0/16:0)	0.986252	0.0137485
CIRBP	D-Glutamic acid	0.979246	0.0207545
CIRBP	Fluticasone propionate	0.983823	0.0161768
CIRBP	2-Amino-3-phosphonopropionic acid	0.979922	0.0200784
CIRBP	Stigmastane-3,6-dione	0.992184	0.00781618
CIRBP	Homocarnosine	0.987006	0.0129942
CIRBP	L-2-Amino-4-methylenepentanedioic acid	0.973123	0.0268774
CIRBP	1-Hydroxy-3-methoxy-10-methylacridone	0.98031	0.0196897
CIRBP	Ethyl glucuronide	0.989491	0.0105093
CIRBP	PE(P-18:1/18:3)	-0.955451	0.0445489
CIRBP	1,3,5,11-Bisabolatetraen-10-one	-0.964272	0.0357282
CIRBP	Thioguanine	-0.959817	0.0401831
CIRBP	Homoarecoline	-0.997163	0.00283704
CIRBP	Azaspiracid 2	-0.98429	0.0157102
CIRBP	Tryptophyl-Valine	-0.963592	0.0364082
CIRBP	Urocanic acid	-0.95538	0.0446202
CIRBP	Astilbin	-0.961451	0.0385485
CIRBP	2,4-Dihydroxyacetophenone	-0.992301	0.00769934
CIRBP	(x)-1,2-Propanediol 1-O-b-D-glucopyranoside	0.960203	0.0397966
CIRBP	1-Isothiocyanato-3-phenylpropane	0.977597	0.0224026
CIRBP	gamma-Glutamylalanine	0.972745	0.0272552
CIRBP	Tetramethylsilane	0.995263	0.00473742
PRKCA	Carnosine	0.98386	0.0161397
PRKCA	Glucosylceramide (d18:1/9Z-18:1)	0.999025	0.000974939
PRKCA	PC(P-18:1/14:0)	0.993963	0.00603672
PRKCA	N-[(4E,8E)-1,3-dihydroxyoctadeca-4,8-dien-2-yl]hexadecanamide	0.988937	0.0110626
PRKCA	N-[(4E,8Z)-1,3-dihydroxyoctadeca-4,8-dien-2-yl]hexadecanamide 1-glucoside	0.988137	0.0118626
PRKCA	PC(P-18:1/22:2)	0.99894	0.00105971
PRKCA	L-Agaridoxin	0.96807	0.0319299
PRKCA	Sepiapterin	0.985211	0.0147891
PRKCA	PC(16:1/P-18:1)	0.981067	0.0189327
PRKCA	Montecristin	0.965864	0.0341361
PRKCA	2,4-Diacetylafzelin	0.962789	0.037211
PRKCA	N-Lactoyl ethanolamine phosphate	0.987525	0.0124751
PRKCA	Dihydrobiopterin	0.980202	0.0197979
PRKCA	Cohibin A	0.974065	0.0259346
PRKCA	S-(Allylthio)-L-cysteine	0.999842	0.000158118
PRKCA	SM(d18:0/16:0)	0.968545	0.0314548
PRKCA	D-Glutamic acid	0.9796	0.0204003
PRKCA	Fluticasone propionate	0.995128	0.00487219
PRKCA	Acetylcholine	0.956251	0.0437493
PRKCA	2-Amino-3-phosphonopropionic acid	0.998209	0.00179134
PRKCA	Stigmastane-3,6-dione	0.990028	0.00997207
PRKCA	Alpha-dimorphecolic acid	0.969452	0.0305485
PRKCA	5-Methylcytidine	0.951219	0.0487814
PRKCA	Homocarnosine	0.958442	0.0415584
PRKCA	Glycerylphosphorylethanolamine	0.974129	0.0258707
PRKCA	PE(P-18:1/18:3)	-0.976176	0.0238242
PRKCA	Deoxyadenosine	-0.964747	0.0352532
PRKCA	Thioguanine	-0.966301	0.0336988
PRKCA	Homoarecoline	-0.951901	0.0480994
PRKCA	Azaspiracid 2	-0.997431	0.00256864
PRKCA	Tryptophyl-Valine	-0.972834	0.0271657
PRKCA	Urocanic acid	-0.995001	0.00499901
PRKCA	Astilbin	-0.998806	0.00119447
PRKCA	N-Lignoceroylsphingosine	-0.981095	0.0189045
PRKCA	PC(14:0/P-18:0)	-0.996221	0.00377857
PRKCA	D-Citrulline	-0.959966	0.0400337
PRKCA	2,4-Dihydroxyacetophenone	-0.977595	0.0224046
PRKCA	beta-D-Glucosamine	0.982405	0.0175948
PRKCA	Cer(d18:1/18:1)	0.975957	0.0240426
PRKCA	Tetramethylsilane	0.978069	0.0219309
TRINITY_DN151161_c0_g1	Carnosine	0.995177	0.0048227
TRINITY_DN151161_c0_g1	Glucosylceramide (d18:1/9Z-18:1)	0.993331	0.00666864
TRINITY_DN151161_c0_g1	PC(P-18:1/14:0)	0.99081	0.00918973
TRINITY_DN151161_c0_g1	N-[(4E,8E)-1,3-dihydroxyoctadeca-4,8-dien-2-yl]hexadecanamide	0.986558	0.0134424
TRINITY_DN151161_c0_g1	N-[(4E,8Z)-1,3-dihydroxyoctadeca-4,8-dien-2-yl]hexadecanamide 1-glucoside	0.977541	0.0224595
TRINITY_DN151161_c0_g1	PC(P-18:1/22:2)	0.995361	0.00463855
TRINITY_DN151161_c0_g1	L-Agaridoxin	0.960049	0.039951
TRINITY_DN151161_c0_g1	Sepiapterin	0.990988	0.00901245
TRINITY_DN151161_c0_g1	PC(16:1/P-18:1)	0.982945	0.0170548
TRINITY_DN151161_c0_g1	Montecristin	0.983988	0.016012
TRINITY_DN151161_c0_g1	2,4-Diacetylafzelin	0.962581	0.037419
TRINITY_DN151161_c0_g1	N-Lactoyl ethanolamine phosphate	0.973396	0.0266041
TRINITY_DN151161_c0_g1	Dihydrobiopterin	0.989732	0.0102676
TRINITY_DN151161_c0_g1	Cohibin A	0.988646	0.0113539
TRINITY_DN151161_c0_g1	S-(Allylthio)-L-cysteine	0.997555	0.00244453
TRINITY_DN151161_c0_g1	SM(d18:0/16:0)	0.984198	0.0158019
TRINITY_DN151161_c0_g1	D-Glutamic acid	0.99282	0.00718046
TRINITY_DN151161_c0_g1	Fluticasone propionate	0.999298	0.000701545
TRINITY_DN151161_c0_g1	2-Amino-3-phosphonopropionic acid	0.999345	0.000654951
TRINITY_DN151161_c0_g1	Stigmastane-3,6-dione	0.986854	0.013146
TRINITY_DN151161_c0_g1	Homocarnosine	0.951435	0.0485647
TRINITY_DN151161_c0_g1	Ethyl glucuronide	0.960793	0.0392067
TRINITY_DN151161_c0_g1	Glycerylphosphorylethanolamine	0.955931	0.0440692
TRINITY_DN151161_c0_g1	PE(P-18:1/18:3)	-0.95749	0.0425103
TRINITY_DN151161_c0_g1	Deoxyadenosine	-0.960991	0.0390086
TRINITY_DN151161_c0_g1	Homoarecoline	-0.957473	0.0425275
TRINITY_DN151161_c0_g1	Azaspiracid 2	-0.994043	0.00595654
TRINITY_DN151161_c0_g1	Tryptophyl-Valine	-0.988807	0.0111934
TRINITY_DN151161_c0_g1	Urocanic acid	-0.996502	0.00349829
TRINITY_DN151161_c0_g1	2-Naphthalenethiol	-0.951483	0.0485168
TRINITY_DN151161_c0_g1	Astilbin	-0.991409	0.00859106
TRINITY_DN151161_c0_g1	N-Lignoceroylsphingosine	-0.962029	0.0379707
TRINITY_DN151161_c0_g1	PC(14:0/P-18:0)	-0.989886	0.010114
TRINITY_DN151161_c0_g1	D-Citrulline	-0.972868	0.0271316
TRINITY_DN151161_c0_g1	2,4-Dihydroxyacetophenone	-0.989012	0.0109876
TRINITY_DN151161_c0_g1	beta-D-Glucosamine	0.965422	0.0345778
TRINITY_DN151161_c0_g1	Cer(d18:1/18:1)	0.954306	0.0456937
TRINITY_DN151161_c0_g1	Tetramethylsilane	0.975128	0.0248724
Thy	Glucosylceramide (d18:1/9Z-18:1)	0.962714	0.0372862
Thy	PC(P-18:1/14:0)	0.951286	0.0487136
Thy	N-[(4E,8Z)-1,3-dihydroxyoctadeca-4,8-dien-2-yl]hexadecanamide 1-glucoside	0.972346	0.0276538
Thy	PC(P-18:1/22:2)	0.952775	0.0472249
Thy	Oxonantenine	0.993322	0.00667847
Thy	N-Lactoyl ethanolamine phosphate	0.983077	0.0169226
Thy	S-(Allylthio)-L-cysteine	0.950779	0.0492207
Thy	N2-Succinyl-L-ornithine	0.951665	0.0483352
Thy	Alpha-dimorphecolic acid	0.988372	0.0116281
Thy	5-Methylcytidine	0.996819	0.0031812
Thy	Glycerylphosphorylethanolamine	0.98612	0.01388
Thy	PE(P-18:1/18:3)	-0.981768	0.0182316
Thy	Thioguanine	-0.969961	0.0300388
Thy	2-O-(5,8,11,14,17-Eicosapentaenoyl)-1-O-hexadecylglycero-3-phosphocholine	-0.958347	0.0416527
Thy	Safrole	-0.990297	0.00970289
Thy	Astilbin	-0.967904	0.0320959
Thy	N-Lignoceroylsphingosine	-0.99316	0.00684026
Thy	PC(14:0/P-18:0)	-0.963639	0.0363606
Thy	beta-D-Glucosamine	0.98827	0.0117295
Thy	Alantolactone	0.962024	0.0379761
Thy	Cer(d18:1/18:1)	0.994505	0.00549495
Thy	4-Trimethylammoniobutanoic acid	0.959909	0.0400907
TRINITY_DN141222_c4_g1	Adenosine	0.974128	0.0258723
TRINITY_DN141222_c4_g1	Ectoine	0.966131	0.0338685
TRINITY_DN141222_c4_g1	8-Hydroxy-2-deoxyguanosine	0.99046	0.00953998
TRINITY_DN141222_c4_g1	Methyl 2-aminobenzoate	0.954492	0.0455082
TRINITY_DN141222_c4_g1	C.I. Solvent Red 80	0.975936	0.0240635
TRINITY_DN141222_c4_g1	(2E,4E,6Z)-2,4,6-Decatrienoic acid dehydropiperidide	-0.966361	0.0336395
TRINITY_DN141222_c4_g1	gamma-Carboxyglutamic acid	-0.990971	0.00902853
TRINITY_DN141222_c4_g1	3-Sulfinoalanine	-0.979426	0.0205739
TRINITY_DN141222_c4_g1	Phenmetrazine	-0.964395	0.0356049
TRINITY_DN141222_c4_g1	Tetrahydroharmol	-0.967199	0.0328006
TRINITY_DN125991_c1_g1	Rhodamine B	-0.954109	0.0458905
TRINITY_DN125991_c1_g1	Glycerol tripropanoate	-0.975741	0.0242592
TRINITY_DN125991_c1_g1	Quindoxin	-0.992734	0.00726627
TRINITY_DN125991_c1_g1	Histamine	0.981249	0.0187513
TRINITY_DN125991_c1_g1	Eicosapentaenoic acid	0.956812	0.0431875
TRINITY_DN125991_c1_g1	N-Acetylhistidine	0.971598	0.0284021
TRINITY_DN125991_c1_g1	PE(24:1/14:1)	0.988275	0.0117252
TRINITY_DN125991_c1_g1	PC(18:2/15:0)	0.96962	0.0303802
TRINITY_DN125991_c1_g1	2-O-Methylcytosine	-0.999932	6.81409e-05
TRINITY_DN125991_c1_g1	N-Acetyl-D-Glucosamine 6-Phosphate	-0.980258	0.0197424
TRINITY_DN125991_c1_g1	Adrenic acid	-0.981213	0.0187875
TRINITY_DN125991_c1_g1	PC(P-18:1/20:5)	-0.975775	0.0242254
TRINITY_DN125991_c1_g1	2-Hydroxy-6-pentadecylbenzoic acid	-0.950645	0.0493545
TRINITY_DN125991_c1_g1	N,N-Dimethylguanosine	-0.952884	0.0471164
TRINITY_DN125991_c1_g1	Mulberrofuran M	0.966047	0.0339535
AHCYL2	Pseudopelletierine	-0.983044	0.0169556
AHCYL2	PC(P-18:1/22:6)	-0.970404	0.0295959
AHCYL2	N-Isobutyl-2,4,8,10,12-tetradecapentaenamide	-0.97188	0.0281198
AHCYL2	N5-Acetyl-N2-gamma-L-glutamyl-L-ornithine	0.967956	0.0320442
AHCYL2	cis-Goniothalamicin	0.960138	0.0398616
AHCYL2	S-adenosyl-L-methionine	-0.981957	0.0180434
AHCYL2	2-(Formamido)-N1-(5-phospho-D-ribosyl)acetamidine	0.954232	0.0457684
AHCYL2	Homoeriodictyol 4-isobutyrate	0.995728	0.00427182
TRINITY_DN135082_c11_g2	Methylimidazole acetaldehyde	-0.98076	0.0192404
TRINITY_DN135082_c11_g2	cis-Goniothalamicin	0.985838	0.0141616
TRINITY_DN135082_c11_g2	Aspartyl-Valine	-0.961733	0.0382674
TRINITY_DN135082_c11_g2	Homoeriodictyol 4-isobutyrate	0.99656	0.0034404
WBSCR22	Pseudopelletierine	-0.984185	0.0158146
WBSCR22	5-Methylthioadenosine	-0.954757	0.0452425
WBSCR22	Melatonin	0.958409	0.0415909
WBSCR22	N5-Acetyl-N2-gamma-L-glutamyl-L-ornithine	0.96552	0.0344801
WBSCR22	S-adenosyl-L-methionine	-0.97773	0.02227
WBSCR22	Homoeriodictyol 4-isobutyrate	0.984571	0.0154294
ARRB1	PE(22:4/16:0)	-0.957068	0.0429317
ARRB1	Methylimidazole acetaldehyde	-0.993601	0.00639931
ARRB1	cis-Goniothalamicin	0.988382	0.0116175
ARRB1	Aspartyl-Valine	-0.956803	0.0431969
ARRB1	Homoeriodictyol 4-isobutyrate	0.983575	0.0164249
KCTD2	PE(22:4/16:0)	-0.978596	0.021404
KCTD2	Methylimidazole acetaldehyde	-0.996925	0.00307536
KCTD2	cis-Goniothalamicin	0.971003	0.0289967
KCTD2	Homoeriodictyol 4-isobutyrate	0.977223	0.0227767
AAGAB	N-methyl-L-glutamic Acid	0.97941	0.0205898
AAGAB	DL-2-Aminooctanoic acid	0.990118	0.00988197
AAGAB	Enalaprilat	-0.96786	0.0321396
AAGAB	N-Acetyl-D-neuraminic acid	0.980128	0.0198717
AAGAB	N-Acetyl-a-neuraminic acid	0.961141	0.0388585
AAGAB	PS(20:1/15:0)	-0.991806	0.0081937
PEA15	Pseudopelletierine	-0.972074	0.0279262
PEA15	Seryllysine	0.978232	0.0217682
PEA15	Melatonin	0.987545	0.0124548
PEA15	N5-Acetyl-N2-gamma-L-glutamyl-L-ornithine	0.982814	0.0171861
PEA15	S-adenosyl-L-methionine	-0.970296	0.0297035
PEA15	Enalaprilat	-0.971211	0.0287889
ACTA2	PE(22:4/16:0)	-0.997473	0.00252739
ACTA2	PC(22:5/P-18:0)	-0.968041	0.0319587
ACTA2	Methylimidazole acetaldehyde	-0.978147	0.0218525
ACTA2	Biotin sulfone	0.958085	0.0419152
ACTA2	Ginkgolide C	0.961968	0.0380322
SH3GL2	Pseudopelletierine	-0.982607	0.0173935
SH3GL2	Methylimidazole acetaldehyde	-0.952194	0.047806
SH3GL2	N-Isobutyl-2,4,8,10,12-tetradecapentaenamide	-0.952229	0.0477713
SH3GL2	N5-Acetyl-N2-gamma-L-glutamyl-L-ornithine	0.963923	0.0360773
SH3GL2	S-adenosyl-L-methionine	-0.977604	0.0223964
SH3GL2	Homoeriodictyol 4-isobutyrate	0.990606	0.00939441
TRINITY_DN138495_c2_g3	Methylimidazole acetaldehyde	-0.978155	0.0218454
TRINITY_DN138495_c2_g3	NG,NG-dimethyl-L-arginine	-0.971227	0.0287725
TRINITY_DN138495_c2_g3	Norvaline	0.962958	0.0370415
TRINITY_DN138495_c2_g3	cis-Goniothalamicin	0.995336	0.00466356
TRINITY_DN138495_c2_g3	Aspartyl-Valine	-0.974673	0.0253272
TRINITY_DN138495_c2_g3	Homoeriodictyol 4-isobutyrate	0.965992	0.0340076
TRINITY_DN136453_c3_g2	Pseudopelletierine	-0.972894	0.0271058
TRINITY_DN136453_c3_g2	Methylimidazole acetaldehyde	-0.96508	0.0349198
TRINITY_DN136453_c3_g2	N5-Acetyl-N2-gamma-L-glutamyl-L-ornithine	0.950968	0.0490323
TRINITY_DN136453_c3_g2	cis-Goniothalamicin	0.961385	0.0386146
TRINITY_DN136453_c3_g2	S-adenosyl-L-methionine	-0.967655	0.0323445
TRINITY_DN136453_c3_g2	Homoeriodictyol 4-isobutyrate	0.994036	0.00596392
HOPX	Pseudopelletierine	-0.978274	0.0217255
HOPX	PC(P-18:1/22:6)	-0.95455	0.0454503
HOPX	N-Isobutyl-2,4,8,10,12-tetradecapentaenamide	-0.968532	0.0314685
HOPX	Melatonin	0.955036	0.044964
HOPX	N5-Acetyl-N2-gamma-L-glutamyl-L-ornithine	0.992202	0.00779771
HOPX	DL-2-Aminooctanoic acid	0.972539	0.0274606
HOPX	S-adenosyl-L-methionine	-0.985133	0.0148673
HOPX	N-Acetyl-D-neuraminic acid	0.976333	0.0236675
HOPX	N-Ornithyl-L-taurine	-0.965753	0.0342467
TRINITY_DN133028_c0_g1	Methylimidazole acetaldehyde	-0.971741	0.0282593
TRINITY_DN133028_c0_g1	NG,NG-dimethyl-L-arginine	-0.976441	0.0235589
TRINITY_DN133028_c0_g1	cis-Goniothalamicin	0.998427	0.00157293
TRINITY_DN133028_c0_g1	Aspartyl-Valine	-0.98513	0.01487
TRINITY_DN133028_c0_g1	2-(Formamido)-N1-(5-phospho-D-ribosyl)acetamidine	0.969353	0.0306469
TRINITY_DN133028_c0_g1	Homoeriodictyol 4-isobutyrate	0.990698	0.00930205
CRYAB	Pseudopelletierine	-0.974327	0.0256727
CRYAB	5-Methylthioadenosine	-0.991862	0.00813808
CRYAB	Seryllysine	0.993929	0.00607067
CRYAB	Melatonin	0.996107	0.00389343
CRYAB	N5-Acetyl-N2-gamma-L-glutamyl-L-ornithine	0.964463	0.0355375
CRYAB	S-adenosyl-L-methionine	-0.962644	0.0373557
RNF157	N-methyl-L-glutamic Acid	0.984211	0.0157889
RNF157	PE(22:2/14:1)	-0.965569	0.0344311
RNF157	5-Hydroxyconiferyl alcohol	-0.963957	0.0360432
RNF157	DL-2-Aminooctanoic acid	0.980271	0.0197286
RNF157	5-Hydroxyisourate	0.979902	0.0200984
RNF157	Yuccaol C	0.97808	0.0219196
RNF157	PC(22:6/22:2)	0.977055	0.0229453
RNF157	N-Acetyl-D-neuraminic acid	0.975453	0.0245474
RNF157	1-Pyrroline	0.976323	0.0236765
RNF157	L-Proline	0.964073	0.0359269
RNF157	N2-gamma-Glutamylglutamine	0.988934	0.0110656
RNF157	N-Acetyl-a-neuraminic acid	0.99681	0.00318981
RNF157	Aminoadipic acid	0.968485	0.0315152
RNF157	Acetone cyanohydrin	-0.980496	0.0195037
RNF157	PS(20:1/15:0)	-0.991076	0.00892373
TRINITY_DN152371_c2_g2	Maltotetraose	-0.96128	0.0387196
TRINITY_DN152371_c2_g2	NG,NG-dimethyl-L-arginine	-0.99748	0.00251975
TRINITY_DN152371_c2_g2	Imidazoleacetic acid	0.951724	0.0482765
TRINITY_DN152371_c2_g2	cis-Goniothalamicin	0.991128	0.00887238
TRINITY_DN152371_c2_g2	Aspartyl-Valine	-0.995956	0.004044
TRINITY_DN152371_c2_g2	2-(Formamido)-N1-(5-phospho-D-ribosyl)acetamidine	0.975551	0.0244491
TRINITY_DN152371_c2_g2	Quebrachidine	0.975699	0.0243012
TRINITY_DN152371_c2_g2	Homoeriodictyol 4-isobutyrate	0.955273	0.044727
TRINITY_DN152371_c2_g2	1-Kestose	-0.979024	0.0209758
TRINITY_DN152371_c2_g2	2-Methoxy-3-methylpyrazine	-0.952441	0.0475589
HINT1	Pyrimidine	0.953659	0.0463415
HINT1	Racemethionine	0.985577	0.0144233
HINT1	Methylimidazole acetaldehyde	0.969649	0.0303514
HINT1	Pyrrolidine	-0.986638	0.0133618
HINT1	Norvaline	-0.981236	0.0187638
RPS8	Pseudopelletierine	0.988801	0.0111991
RPS8	PC(P-18:1/22:6)	0.976596	0.0234043
RPS8	N-Isobutyl-2,4,8,10,12-tetradecapentaenamide	0.986204	0.0137959
RPS8	Melatonin	-0.95337	0.0466305
RPS8	N5-Acetyl-N2-gamma-L-glutamyl-L-ornithine	-0.995538	0.00446168
RPS8	DL-2-Aminooctanoic acid	-0.95187	0.0481303
RPS8	S-adenosyl-L-methionine	0.994887	0.00511327
RPS8	N-Acetyl-D-neuraminic acid	-0.961312	0.0386883
RPS8	N-Ornithyl-L-taurine	0.979528	0.0204724
TRINITY_DN145261_c0_g1	Imidazoleacetic acid	-0.967022	0.0329784
TRINITY_DN145261_c0_g1	L-Agaridoxin	0.971792	0.0282082
TRINITY_DN145261_c0_g1	2,4-Diacetylafzelin	0.960209	0.0397909
TRINITY_DN145261_c0_g1	N2-Succinyl-L-ornithine	0.985128	0.0148719
TRINITY_DN145261_c0_g1	SM(d17:1/24:1)	0.996509	0.00349059
TRINITY_DN145261_c0_g1	Homocarnosine	0.977157	0.0228426
TRINITY_DN145261_c0_g1	1,3,5,11-Bisabolatetraen-10-one	-0.96495	0.0350495
TRINITY_DN145261_c0_g1	Thioguanine	-0.967266	0.0327343
TRINITY_DN145261_c0_g1	N-a-Acetyl-L-arginine	-0.997048	0.00295227
TRINITY_DN145261_c0_g1	8-hydroxymirtazapine	0.998888	0.00111199
TRINITY_DN145261_c0_g1	Glutaminylalanine	0.99638	0.00362022
TRINITY_DN145261_c0_g1	(x)-1,2-Propanediol 1-O-b-D-glucopyranoside	0.994221	0.00577883
TRINITY_DN145261_c0_g1	1-Methyl-L-Histidine	0.951528	0.0484716
TRINITY_DN145261_c0_g1	Eicosadienoic acid	-0.997625	0.00237452
TRINITY_DN145261_c0_g1	PS(22:6/20:3)	-0.982739	0.0172613
TRINITY_DN145261_c0_g1	PC(P-18:1/22:5)	-0.976134	0.0238662
TRINITY_DN145261_c0_g1	L-Histidine	0.984616	0.0153838
TRINITY_DN145261_c0_g1	1-Isothiocyanato-3-phenylpropane	0.987498	0.0125018
TRINITY_DN145261_c0_g1	PC(22:6/22:5)	0.978332	0.0216682
TRINITY_DN145261_c0_g1	gamma-Glutamylalanine	0.989715	0.0102849
TRINITY_DN145261_c0_g1	Leucyl-Lysine	0.983019	0.0169814
TRINITY_DN145261_c0_g1	2-Methoxy-3-methylpyrazine	0.957851	0.0421489
TRINITY_DN145261_c0_g1	Tetramethylsilane	0.954045	0.0459548
RILPL2	Maltotetraose	0.967921	0.0320792
RILPL2	Imidazoleacetic acid	-0.955117	0.0448831
RILPL2	3-Methyladenine	-0.999356	0.000644418
RILPL2	3-Amino-1-methyl-5H-pyrido[4,3-b]indole	-0.969878	0.0301221
RILPL2	3-Sulfinato-L-alaninate	-0.981209	0.0187908
RILPL2	Choline glycerophosphate	0.958208	0.0417918
RILPL2	1-Methyl-L-Histidine	0.979552	0.0204481
RILPL2	N-Acetylornithine	0.965946	0.0340535
RILPL2	PS(22:6/20:3)	-0.956398	0.0436017
RILPL2	2-Methoxy-3-methylpyrazine	0.96817	0.0318296
LOC102261648	N-methyl-L-glutamic Acid	-0.965554	0.034446
LOC102261648	20-Hydroxyeicosatetraenoic acid	0.958037	0.0419632
LOC102261648	Rubraflavone B	-0.966811	0.0331894
LOC102261648	Melamine	-0.956436	0.043564
LOC102261648	Enalaprilat	0.988219	0.0117812
LOC102261648	PS(20:1/15:0)	0.96854	0.0314596
TRINITY_DN156260_c2_g1	Isoliquiritigenin	-0.978928	0.0210721
TRINITY_DN156260_c2_g1	15-Deoxy-d-12,14-PGJ2	-0.952088	0.0479118
TRINITY_DN156260_c2_g1	Carnosine	0.967785	0.0322146
TRINITY_DN156260_c2_g1	Cervonyl carnitine	0.997133	0.00286735
TRINITY_DN156260_c2_g1	L-4-Hydroxyglutamate semialdehyde	0.967996	0.0320035
TRINITY_DN156260_c2_g1	Montecristin	0.985174	0.0148255
TRINITY_DN156260_c2_g1	Dihydrobiopterin	0.959565	0.0404349
TRINITY_DN156260_c2_g1	PE(22:4/14:1)	0.958001	0.0419986
TRINITY_DN156260_c2_g1	Cohibin A	0.970051	0.0299489
TRINITY_DN156260_c2_g1	5-Hydroxyconiferyl alcohol	0.957097	0.0429034
TRINITY_DN156260_c2_g1	SM(d18:0/16:0)	0.978135	0.0218649
TRINITY_DN156260_c2_g1	D-Glutamic acid	0.97326	0.0267396
TRINITY_DN156260_c2_g1	PS(20:3/15:0)	0.967138	0.0328624
TRINITY_DN156260_c2_g1	L-2-Amino-4-methylenepentanedioic acid	0.974093	0.0259068
TRINITY_DN156260_c2_g1	1-Hydroxy-3-methoxy-10-methylacridone	0.959624	0.0403761
TRINITY_DN156260_c2_g1	Ethyl glucuronide	0.96865	0.0313504
TRINITY_DN156260_c2_g1	Catechin	0.951081	0.0489195
TRINITY_DN156260_c2_g1	Uridine 5-monophosphate	-0.968659	0.0313408
TRINITY_DN156260_c2_g1	N-Acetyl-L-phenylalanine	-0.962067	0.037933
TRINITY_DN156260_c2_g1	Tryptophyl-Valine	-0.978034	0.021966
TRINITY_DN156260_c2_g1	2-Naphthalenethiol	-0.991346	0.00865437
TRINITY_DN156260_c2_g1	Thymidine	-0.985413	0.0145866
TRINITY_DN156260_c2_g1	2,4-Dihydroxyacetophenone	-0.966062	0.0339377
CHMP1B	Normorphine	-0.954998	0.0450022
CHMP1B	Isogingerenone B	-0.987225	0.0127747
CHMP1B	2-(Ethylsulfonylmethyl)phenyl methylcarbamate	-0.999489	0.000510677
CHMP1B	D-Pantothenic acid	-0.986221	0.0137791
CHMP1B	Methyl 2-aminobenzoate	-0.99676	0.00324031
CHMP1B	1-Methylhistamine	-0.960843	0.0391574
CHMP1B	(2E,4E,6Z)-2,4,6-Decatrienoic acid dehydropiperidide	0.986395	0.0136052
CHMP1B	N-Acetylputrescine	0.978141	0.021859
CHMP1B	Phenmetrazine	0.983714	0.0162855
CHMP1B	Tetrahydroharmol	0.970839	0.0291608
TRINITY_DN141087_c1_g1	Carnosine	0.993086	0.00691353
TRINITY_DN141087_c1_g1	Glucosylceramide (d18:1/9Z-18:1)	0.961389	0.0386108
TRINITY_DN141087_c1_g1	PC(P-18:1/14:0)	0.950702	0.0492975
TRINITY_DN141087_c1_g1	Cervonyl carnitine	0.96001	0.0399896
TRINITY_DN141087_c1_g1	PC(P-18:1/22:2)	0.978211	0.0217893
TRINITY_DN141087_c1_g1	L-Agaridoxin	0.968636	0.0313639
TRINITY_DN141087_c1_g1	Sepiapterin	0.997398	0.00260219
TRINITY_DN141087_c1_g1	L-4-Hydroxyglutamate semialdehyde	0.977686	0.0223136
TRINITY_DN141087_c1_g1	Montecristin	0.991116	0.00888418
TRINITY_DN141087_c1_g1	2,4-Diacetylafzelin	0.983392	0.0166083
TRINITY_DN141087_c1_g1	Dihydrobiopterin	0.999315	0.000684914
TRINITY_DN141087_c1_g1	PE(22:2/14:1)	0.960326	0.0396738
TRINITY_DN141087_c1_g1	Cohibin A	0.974043	0.0259566
TRINITY_DN141087_c1_g1	S-(Allylthio)-L-cysteine	0.973471	0.0265294
TRINITY_DN141087_c1_g1	SM(d18:0/16:0)	0.997692	0.00230753
TRINITY_DN141087_c1_g1	D-Glutamic acid	0.992956	0.00704359
TRINITY_DN141087_c1_g1	Fluticasone propionate	0.989432	0.0105681
TRINITY_DN141087_c1_g1	2-Amino-3-phosphonopropionic acid	0.983799	0.0162014
TRINITY_DN141087_c1_g1	Stigmastane-3,6-dione	0.984662	0.0153379
TRINITY_DN141087_c1_g1	Homocarnosine	0.966988	0.0330124
TRINITY_DN141087_c1_g1	L-2-Amino-4-methylenepentanedioic acid	0.982392	0.0176082
TRINITY_DN141087_c1_g1	1-Hydroxy-3-methoxy-10-methylacridone	0.983574	0.0164262
TRINITY_DN141087_c1_g1	Ethyl glucuronide	0.994752	0.00524771
TRINITY_DN141087_c1_g1	Homoarecoline	-0.987925	0.0120746
TRINITY_DN141087_c1_g1	Azaspiracid 2	-0.981002	0.0189984
TRINITY_DN141087_c1_g1	Tryptophyl-Valine	-0.983385	0.0166147
TRINITY_DN141087_c1_g1	Urocanic acid	-0.966028	0.033972
TRINITY_DN141087_c1_g1	2-Naphthalenethiol	-0.952504	0.0474964
TRINITY_DN141087_c1_g1	Astilbin	-0.960314	0.0396858
TRINITY_DN141087_c1_g1	PC(14:0/P-18:0)	-0.950618	0.0493821
TRINITY_DN141087_c1_g1	2,4-Dihydroxyacetophenone	-0.999315	0.000684506
TRINITY_DN141087_c1_g1	1-Isothiocyanato-3-phenylpropane	0.952387	0.0476127
TRINITY_DN141087_c1_g1	Tetramethylsilane	0.983621	0.0163792
HGSNAT	N-methyl-L-glutamic Acid	-0.964926	0.0350741
HGSNAT	15-Deoxy-d-12,14-PGJ2	-0.955058	0.0449423
HGSNAT	Thiamine	-0.987941	0.0120587
HGSNAT	Pyroglutamic acid	-0.973866	0.0261335
HGSNAT	PE(20:2/14:0)	0.981948	0.0180524
HGSNAT	O-Acetylcarnitine	0.988249	0.0117513
HGSNAT	Glucose 1-phosphate	0.996401	0.00359926
HGSNAT	5-Hydroxyconiferyl alcohol	0.987679	0.0123207
HGSNAT	N-Acetyllactosamine	0.997972	0.00202843
HGSNAT	4a-Hydroxytetrahydrobiopterin	0.957863	0.0421373
HGSNAT	N-Arachidonoyl glycine	-0.955794	0.0442057
HGSNAT	5-Hydroxyisourate	-0.992269	0.00773106
HGSNAT	Dimethylethanolamine	-0.998357	0.00164284
HGSNAT	N-Acetyl-L-phenylalanine	-0.98807	0.0119296
HGSNAT	PC(22:6/22:2)	-0.960863	0.0391373
HGSNAT	L-Malic acid	-0.954027	0.0459731
HGSNAT	Thymidine	-0.966907	0.0330935
HGSNAT	N-Acetyl-a-neuraminic acid	-0.973344	0.0266556
RGS7	O-Phospho-L-threonine	0.9603	0.0396996
RGS7	1,3,5-Trihydroxybenzene	0.992841	0.00715928
RGS7	D-Xylulose 1-phosphate	0.980801	0.0191992
RGS7	2-Piperidone	0.994127	0.00587318
RGS7	Quinone	0.991504	0.0084958
RGS7	D-Fructose 2,6-bisphosphate	0.984228	0.0157722
RGS7	Glucosamine 6-phosphate	0.99422	0.00578016
RGS7	D-Glucose 6-Phosphate	0.996003	0.00399722
RGS7	Glucoiberin	0.973107	0.0268928
RGS7	Deoxyadenosine triphosphate	0.967796	0.0322036
RGS7	Phosphoric acid	0.984602	0.0153984
RGS7	D-Arabinose 5-phosphate	0.992624	0.00737618
RGS7	D-Sedoheptulose 7-phosphate	0.983351	0.0166492
RGS7	6-Hydroxy-1H-indole-3-acetamide	0.960103	0.0398971
RGS7	alpha-D-Glucose 1-phosphate	0.990114	0.00988579
RGS7	D-Erythro-imidazole-glycerol-phosphate	0.979233	0.0207671
RGS7	Mannose 6-phosphate	0.998161	0.00183912
RGS7	D-Ribose 5-phosphate	0.992712	0.00728815
RGS7	Thiazole	0.999481	0.000518521
RGS7	Inosine diphosphate	0.971614	0.0283858
RGS7	3,5-Dichloro-4-hydroxy-2-methoxy-6-methylbenzoic acid	0.958204	0.0417956
RGS7	L-Glutamic acid 5-phosphate	0.998537	0.00146313
RGS7	Salicyluric acid	0.987027	0.0129734
RGS7	D-Myo-inositol 4-phosphate	0.980911	0.0190893
RGS7	Imidazole-4-acetaldehyde	0.976176	0.0238238
RGS7	6-Phosphogluconic acid	0.995422	0.00457849
RGS7	Deoxyguanosine	0.999123	0.000877297
RGS7	O-Phosphothreonine	0.96771	0.0322899
RGS7	Adenine	-0.990131	0.00986866
RGS7	Carbadox	-0.964496	0.0355042
RGS7	3-AMP	-0.993745	0.00625496
RGS7	Taurocholic acid	-0.982106	0.017894
ZNF365	Carnosine	0.988341	0.0116588
ZNF365	Glucosylceramide (d18:1/9Z-18:1)	0.970013	0.0299868
ZNF365	PC(P-18:1/14:0)	0.955751	0.0442485
ZNF365	PC(P-18:1/22:2)	0.986553	0.0134468
ZNF365	L-Agaridoxin	0.98437	0.0156296
ZNF365	Sepiapterin	0.999232	0.000767502
ZNF365	L-4-Hydroxyglutamate semialdehyde	0.965828	0.0341725
ZNF365	Montecristin	0.980602	0.0193983
ZNF365	2,4-Diacetylafzelin	0.992813	0.00718651
ZNF365	Dihydrobiopterin	0.997767	0.0022334
ZNF365	Cohibin A	0.964433	0.0355666
ZNF365	S-(Allylthio)-L-cysteine	0.979675	0.0203248
ZNF365	SM(d18:0/16:0)	0.990445	0.00955461
ZNF365	D-Glutamic acid	0.986561	0.0134392
ZNF365	Fluticasone propionate	0.990925	0.00907455
ZNF365	2-Amino-3-phosphonopropionic acid	0.987636	0.0123644
ZNF365	Stigmastane-3,6-dione	0.994387	0.0056131
ZNF365	Homocarnosine	0.982504	0.0174957
ZNF365	L-2-Amino-4-methylenepentanedioic acid	0.970387	0.0296134
ZNF365	1-Hydroxy-3-methoxy-10-methylacridone	0.975729	0.0242707
ZNF365	Ethyl glucuronide	0.988161	0.0118393
ZNF365	PE(P-18:1/18:3)	-0.958001	0.0419985
ZNF365	1,3,5,11-Bisabolatetraen-10-one	-0.951177	0.0488231
ZNF365	Thioguanine	-0.959406	0.0405939
ZNF365	Homoarecoline	-0.992703	0.00729689
ZNF365	Azaspiracid 2	-0.989651	0.0103491
ZNF365	Tryptophyl-Valine	-0.973514	0.0264861
ZNF365	Urocanic acid	-0.967636	0.0323635
ZNF365	Astilbin	-0.970738	0.0292618
ZNF365	PC(14:0/P-18:0)	-0.958957	0.0410426
ZNF365	2,4-Dihydroxyacetophenone	-0.995958	0.00404212
ZNF365	(x)-1,2-Propanediol 1-O-b-D-glucopyranoside	0.952811	0.047189
ZNF365	1-Isothiocyanato-3-phenylpropane	0.969383	0.030617
ZNF365	gamma-Glutamylalanine	0.963312	0.0366876
ZNF365	Tetramethylsilane	0.994351	0.00564917
TRINITY_DN130179_c0_g1	PE(22:4/16:0)	0.974654	0.025346
TRINITY_DN130179_c0_g1	Methylimidazole acetaldehyde	0.999588	0.000411885
TRINITY_DN130179_c0_g1	Norvaline	-0.950459	0.0495415
TRINITY_DN130179_c0_g1	cis-Goniothalamicin	-0.969011	0.0309892
TRINITY_DN130179_c0_g1	Homoeriodictyol 4-isobutyrate	-0.957333	0.0426669
TRINITY_DN125964_c1_g1	Acetaminophen	0.973514	0.0264858
TRINITY_DN125964_c1_g1	6-Phosphonoglucono-D-lactone	0.989112	0.0108883
TRINITY_DN125964_c1_g1	Desloratadine	0.96667	0.0333299
TRINITY_DN125964_c1_g1	L-Tryptophan	0.973043	0.0269567
TRINITY_DN125964_c1_g1	DL-Tryptophan	0.96955	0.0304502
TRINITY_DN125964_c1_g1	6-Chloro-N-(1-methylethyl)-1,3,5-triazine-2,4-diamine	0.966198	0.0338015
TRINITY_DN125964_c1_g1	5-Hydroxy-L-tryptophan	0.982797	0.0172034
TRINITY_DN125964_c1_g1	Tiglylglycine	0.992315	0.00768527
TRINITY_DN125964_c1_g1	Indoleacetaldehyde	0.968647	0.0313526
TRINITY_DN125964_c1_g1	3,5-Dichloro-4-hydroxy-2-methoxy-6-methylbenzoic acid	0.959243	0.0407573
TRINITY_DN125964_c1_g1	L-Saccharopine	0.987254	0.0127464
TRINITY_DN125964_c1_g1	Phenylpyruvic acid	0.978689	0.0213108
TRINITY_DN125964_c1_g1	Cytidine 5-diphosphocholine	0.99223	0.00776992
TRINITY_DN125964_c1_g1	L-Phenylalanine	0.989785	0.0102154
TRINITY_DN125964_c1_g1	DL-Phenylalanine	0.990547	0.00945306
TRINITY_DN125964_c1_g1	5,6-Dihydroxyindole	-0.963168	0.0368317
TRINITY_DN125964_c1_g1	1-(2,3-Dihydro-6,7-dimethyl-1H-pyrrolizin-5-yl)-2-hydroxy-1-propanone	-0.978343	0.0216568
TRINITY_DN125964_c1_g1	N-Acetoxymethylflindersine	-0.970603	0.0293975
TRINITY_DN125964_c1_g1	Butyrylcarnitine	-0.976038	0.023962
TRINITY_DN125964_c1_g1	Malic acid	0.964083	0.0359167
TRINITY_DN125964_c1_g1	Guanosine diphosphate mannose	0.969261	0.030739
TRINITY_DN125964_c1_g1	Isocitric acid	-0.983	0.0170001
TRINITY_DN125964_c1_g1	Uridine diphosphate glucuronic acid	0.997415	0.00258513
TRINITY_DN125964_c1_g1	Tyramine-O-sulfate	0.953218	0.0467816
TRINITY_DN150240_c4_g1	Dihydroroseoside	0.974079	0.025921
TRINITY_DN150240_c4_g1	N1-Methyl-2-pyridone-5-carboxamide	0.999119	0.000881214
TRINITY_DN150240_c4_g1	Janthitrem B	-0.995329	0.00467143
TRINITY_DN150240_c4_g1	3-Guanidinopropionic acid	0.996825	0.00317463
TRINITY_DN150240_c4_g1	S-(Formylmethyl)glutathione	0.994164	0.00583587
TRINITY_DN150240_c4_g1	5-Inosinic acid	0.953316	0.0466841
TRINITY_DN150240_c4_g1	Zanthosimuline	0.957998	0.0420015
TRINITY_DN150240_c4_g1	Xanthine	0.986681	0.0133186
TRINITY_DN150240_c4_g1	Uridine	0.974965	0.0250355
TRINITY_DN150240_c4_g1	2,6-Di-tert-butyl-4-methylphenol	-0.970873	0.0291268
TRINITY_DN150240_c4_g1	Methyl beta-naphthyl ketone	-0.994961	0.00503913
TRINITY_DN150240_c4_g1	3-Methoxy-4-hydroxyphenylethyleneglycol sulfate	-0.961387	0.0386126
TRINITY_DN150240_c4_g1	Gluconolactone	-0.983122	0.0168778
TRINITY_DN150240_c4_g1	L-Rhamnose	-0.96852	0.0314797
TRINITY_DN150240_c4_g1	N-Acetyl-D-glucosamine	-0.996021	0.0039789
TRINITY_DN117845_c2_g1	Tiglylglycine	0.989873	0.0101275
TRINITY_DN117845_c2_g1	1H-Indole-3-carboxaldehyde	0.9731	0.0268997
TRINITY_DN117845_c2_g1	3-Acetyl-2,7-naphthyridine	0.951457	0.0485426
TRINITY_DN117845_c2_g1	L-Saccharopine	0.992593	0.00740686
TRINITY_DN117845_c2_g1	L-Argininosuccinic acid	0.976156	0.0238444
TRINITY_DN117845_c2_g1	Phenylpyruvic acid	0.974193	0.0258071
TRINITY_DN117845_c2_g1	(E)-Oxyresveratrol 3-O-b-D-glucoside	0.983386	0.0166136
TRINITY_DN117845_c2_g1	1-(2,3-Dihydro-6,7-dimethyl-1H-pyrrolizin-5-yl)-2-hydroxy-1-propanone	-0.950023	0.0499773
TRINITY_DN117845_c2_g1	N-Acetoxymethylflindersine	-0.995673	0.00432729
TRINITY_DN117845_c2_g1	3-Ureidopropionic acid	-0.959222	0.0407785
TRINITY_DN117845_c2_g1	Naphthalene-2-sulfonic acid	-0.953255	0.0467448
TRINITY_DN117845_c2_g1	Luteolin 7-glucoside	-0.951156	0.0488438
TRINITY_DN117845_c2_g1	Uridine diphosphate glucuronic acid	0.977183	0.0228173
TRINITY_DN117845_c2_g1	Tyramine-O-sulfate	0.996738	0.00326219
TRINITY_DN117845_c2_g1	5-hydroxy-2-phenyl-4H-chromen-4-one	-0.950983	0.0490167
CBLN3	6-Phosphonoglucono-D-lactone	0.995289	0.00471059
CBLN3	Desloratadine	0.98183	0.0181702
CBLN3	L-Tryptophan	0.994521	0.0054793
CBLN3	DL-Tryptophan	0.995771	0.00422909
CBLN3	6-Chloro-N-(1-methylethyl)-1,3,5-triazine-2,4-diamine	0.996841	0.00315949
CBLN3	5-Hydroxy-L-tryptophan	0.987955	0.012045
CBLN3	Indoleacetaldehyde	0.956967	0.0430331
CBLN3	Cytidine 5-diphosphocholine	0.988149	0.0118512
CBLN3	L-Phenylalanine	0.99461	0.0053902
CBLN3	DL-Phenylalanine	0.996244	0.00375627
CBLN3	Butyrylcarnitine	-0.998954	0.00104585
CBLN3	Malic acid	0.997922	0.00207776
CBLN3	8-Isoprostaglandin F2a	0.962545	0.0374554
CBLN3	Succinic acid	0.969142	0.0308583
CBLN3	p-Cresol glucuronide	0.967854	0.0321456
CBLN3	Isocitric acid	-0.997669	0.00233122
CBLN3	3-Methoxy-4-hydroxyphenylethyleneglycol sulfate	-0.968964	0.0310356
CBLN3	(R)-Pelletierine	-0.952156	0.0478435
CBLN3	Uridine diphosphate glucuronic acid	0.974816	0.0251836
TRINITY_DN130260_c2_g1	Acetaminophen	0.970252	0.029748
TRINITY_DN130260_c2_g1	Tiglylglycine	0.982149	0.0178513
TRINITY_DN130260_c2_g1	Pyrimidine	0.972096	0.0279035
TRINITY_DN130260_c2_g1	3-Acetyl-2,7-naphthyridine	0.996792	0.00320814
TRINITY_DN130260_c2_g1	L-Saccharopine	0.986686	0.0133142
TRINITY_DN130260_c2_g1	Phenylpyruvic acid	0.997141	0.0028587
TRINITY_DN130260_c2_g1	5,6-Dihydroxyindole	-0.968705	0.0312952
TRINITY_DN130260_c2_g1	1-(2,3-Dihydro-6,7-dimethyl-1H-pyrrolizin-5-yl)-2-hydroxy-1-propanone	-0.98806	0.0119403
TRINITY_DN130260_c2_g1	N-Acetoxymethylflindersine	-0.950454	0.0495463
TRINITY_DN130260_c2_g1	Uridine diphosphate glucuronic acid	0.954574	0.045426
TRINITY_DN130260_c2_g1	Tyramine-O-sulfate	0.9797	0.0203001
SPTBN1	Acetaminophen	0.984093	0.0159068
SPTBN1	Tiglylglycine	0.964528	0.0354718
SPTBN1	Glucoiberin	0.954754	0.0452455
SPTBN1	Pyrimidine	0.990529	0.00947054
SPTBN1	3-Acetyl-2,7-naphthyridine	0.996165	0.00383498
SPTBN1	3,5-Dichloro-4-hydroxy-2-methoxy-6-methylbenzoic acid	0.953061	0.0469388
SPTBN1	L-Saccharopine	0.968023	0.0319766
SPTBN1	Racemethionine	0.96275	0.0372503
SPTBN1	Phenylpyruvic acid	0.991325	0.00867502
SPTBN1	5,6-Dihydroxyindole	-0.986307	0.013693
SPTBN1	1-(2,3-Dihydro-6,7-dimethyl-1H-pyrrolizin-5-yl)-2-hydroxy-1-propanone	-0.993168	0.00683248
SPTBN1	Guanosine diphosphate mannose	0.958472	0.0415277
TRINITY_DN140516_c1_g1	Janthitrem B	-0.960393	0.0396072
TRINITY_DN140516_c1_g1	Thiamine	0.962463	0.0375369
TRINITY_DN140516_c1_g1	Succinic anhydride	0.952775	0.0472249
TRINITY_DN140516_c1_g1	Pyroglutamic acid	0.968599	0.0314008
TRINITY_DN140516_c1_g1	Succinic acid	0.96015	0.0398499
TRINITY_DN140516_c1_g1	Phosphoribosyl formamidocarboxamide	0.996012	0.00398798
TRINITY_DN140516_c1_g1	p-Cresol glucuronide	0.962518	0.0374816
TRINITY_DN140516_c1_g1	5-Inosinic acid	0.992824	0.00717604
TRINITY_DN140516_c1_g1	Uridine	0.959488	0.0405124
TRINITY_DN140516_c1_g1	Methyl beta-naphthyl ketone	-0.961728	0.0382717
TRINITY_DN140516_c1_g1	Phthalic acid	-0.979765	0.0202353
TRINITY_DN140516_c1_g1	3-Methoxy-4-hydroxyphenylethyleneglycol sulfate	-0.969773	0.0302274
TRINITY_DN140516_c1_g1	Gluconolactone	-0.957774	0.0422257
TRINITY_DN140516_c1_g1	(R)-Pelletierine	-0.975597	0.0244029
TRINITY_DN140516_c1_g1	PE(20:2/14:0)	-0.981256	0.0187435
TRINITY_DN140516_c1_g1	L-Rhamnose	-0.956654	0.0433457
TRINITY_DN140516_c1_g1	N-Methylnicotinamide	-0.990374	0.0096265
TRINITY_DN140516_c1_g1	20-Hydroxyeicosatetraenoic acid	-0.984914	0.0150858
TRINITY_DN140516_c1_g1	Glucose 1-phosphate	-0.95791	0.0420902
TRINITY_DN140516_c1_g1	N-Acetyllactosamine	-0.950429	0.0495708
TRINITY_DN140516_c1_g1	4a-Hydroxytetrahydrobiopterin	-0.96804	0.0319597
TRINITY_DN140516_c1_g1	N-Arachidonoyl glycine	0.995386	0.00461399
TRINITY_DN140516_c1_g1	Rubraflavone B	0.981049	0.0189513
TRINITY_DN125419_c1_g1	O-Phospho-L-threonine	0.954035	0.0459653
TRINITY_DN125419_c1_g1	Acetaminophen	0.973231	0.0267691
TRINITY_DN125419_c1_g1	6-Phosphonoglucono-D-lactone	0.992183	0.0078171
TRINITY_DN125419_c1_g1	Desloratadine	0.972024	0.0279765
TRINITY_DN125419_c1_g1	L-Tryptophan	0.97808	0.0219198
TRINITY_DN125419_c1_g1	DL-Tryptophan	0.97488	0.0251203
TRINITY_DN125419_c1_g1	6-Chloro-N-(1-methylethyl)-1,3,5-triazine-2,4-diamine	0.97174	0.0282605
TRINITY_DN125419_c1_g1	5-Hydroxy-L-tryptophan	0.986638	0.0133615
TRINITY_DN125419_c1_g1	Tiglylglycine	0.989211	0.0107885
TRINITY_DN125419_c1_g1	Indoleacetaldehyde	0.972202	0.0277979
TRINITY_DN125419_c1_g1	3,5-Dichloro-4-hydroxy-2-methoxy-6-methylbenzoic acid	0.961979	0.0380206
TRINITY_DN125419_c1_g1	L-Saccharopine	0.983339	0.0166605
TRINITY_DN125419_c1_g1	Phenylpyruvic acid	0.974726	0.0252736
TRINITY_DN125419_c1_g1	Cytidine 5-diphosphocholine	0.994756	0.0052436
TRINITY_DN125419_c1_g1	L-Phenylalanine	0.992768	0.00723151
TRINITY_DN125419_c1_g1	DL-Phenylalanine	0.993102	0.00689799
TRINITY_DN125419_c1_g1	5,6-Dihydroxyindole	-0.962647	0.0373529
TRINITY_DN125419_c1_g1	1-(2,3-Dihydro-6,7-dimethyl-1H-pyrrolizin-5-yl)-2-hydroxy-1-propanone	-0.976173	0.023827
TRINITY_DN125419_c1_g1	N-Acetoxymethylflindersine	-0.966237	0.0337632
TRINITY_DN125419_c1_g1	Butyrylcarnitine	-0.980563	0.019437
TRINITY_DN125419_c1_g1	Malic acid	0.968521	0.0314789
TRINITY_DN125419_c1_g1	Guanosine diphosphate mannose	0.971519	0.0284813
TRINITY_DN125419_c1_g1	Isocitric acid	-0.986852	0.0131485
TRINITY_DN125419_c1_g1	Uridine diphosphate glucuronic acid	0.996578	0.00342244
TRINITY_DN108818_c0_g1	L-Tryptophan	0.962834	0.0371664
TRINITY_DN108818_c0_g1	DL-Tryptophan	0.968742	0.0312575
TRINITY_DN108818_c0_g1	6-Chloro-N-(1-methylethyl)-1,3,5-triazine-2,4-diamine	0.97386	0.02614
TRINITY_DN108818_c0_g1	N1-Methyl-2-pyridone-5-carboxamide	0.983371	0.0166292
TRINITY_DN108818_c0_g1	Janthitrem B	-0.988685	0.0113153
TRINITY_DN108818_c0_g1	Butyrylcarnitine	-0.965476	0.0345243
TRINITY_DN108818_c0_g1	Malic acid	0.971755	0.0282448
TRINITY_DN108818_c0_g1	3-Guanidinopropionic acid	0.989724	0.0102756
TRINITY_DN108818_c0_g1	S-(Formylmethyl)glutathione	0.972535	0.0274647
TRINITY_DN108818_c0_g1	8-Isoprostaglandin F2a	0.951584	0.0484157
TRINITY_DN108818_c0_g1	Succinic acid	0.97672	0.0232801
TRINITY_DN108818_c0_g1	Phosphoribosyl formamidocarboxamide	0.973413	0.026587
TRINITY_DN108818_c0_g1	p-Cresol glucuronide	0.977676	0.0223245
TRINITY_DN108818_c0_g1	5-Inosinic acid	0.987513	0.0124865
TRINITY_DN108818_c0_g1	Isocitric acid	-0.955231	0.0447686
TRINITY_DN108818_c0_g1	Methyl beta-naphthyl ketone	-0.984624	0.0153764
TRINITY_DN108818_c0_g1	3-Methoxy-4-hydroxyphenylethyleneglycol sulfate	-0.997903	0.00209674
TRINITY_DN108818_c0_g1	Gluconolactone	-0.955974	0.0440265
TRINITY_DN108818_c0_g1	(R)-Pelletierine	-0.975639	0.0243609
TRINITY_DN108818_c0_g1	N-Acetyl-D-glucosamine	-0.95368	0.0463198
TRINITY_DN108818_c0_g1	4a-Hydroxytetrahydrobiopterin	-0.95973	0.0402705
LOC106698140	O-Phospho-L-threonine	0.985565	0.0144354
LOC106698140	Acetaminophen	0.985434	0.0145659
LOC106698140	6-Phosphonoglucono-D-lactone	0.991539	0.00846104
LOC106698140	D-Xylulose 1-phosphate	0.967676	0.0323243
LOC106698140	Desloratadine	0.99059	0.0094096
LOC106698140	L-Tryptophan	0.986754	0.0132457
LOC106698140	DL-Tryptophan	0.982657	0.0173435
LOC106698140	D-Fructose 2,6-bisphosphate	0.963283	0.0367168
LOC106698140	6-Chloro-N-(1-methylethyl)-1,3,5-triazine-2,4-diamine	0.977951	0.0220493
LOC106698140	5-Hydroxy-L-tryptophan	0.99626	0.00373962
LOC106698140	Protoanemonin	0.956763	0.0432367
LOC106698140	Tiglylglycine	0.967115	0.0328848
LOC106698140	Deoxyadenosine triphosphate	0.973814	0.0261857
LOC106698140	Indoleacetaldehyde	0.99474	0.00525955
LOC106698140	Phosphoric acid	0.959978	0.0400217
LOC106698140	6-Hydroxy-1H-indole-3-acetamide	0.977226	0.0227738
LOC106698140	alpha-D-Glucose 1-phosphate	0.955293	0.0447067
LOC106698140	D-Erythro-imidazole-glycerol-phosphate	0.957209	0.042791
LOC106698140	Inosine diphosphate	0.970461	0.0295394
LOC106698140	3,5-Dichloro-4-hydroxy-2-methoxy-6-methylbenzoic acid	0.988118	0.0118816
LOC106698140	L-Saccharopine	0.959013	0.0409868
LOC106698140	Imidazole-4-acetaldehyde	0.973028	0.0269719
LOC106698140	Phenylpyruvic acid	0.96257	0.0374301
LOC106698140	Cytidine 5-diphosphocholine	0.997242	0.00275811
LOC106698140	L-Phenylalanine	0.992346	0.00765415
LOC106698140	DL-Phenylalanine	0.986768	0.0132323
LOC106698140	Adenine	-0.951741	0.0482592
LOC106698140	5,6-Dihydroxyindole	-0.978075	0.0219245
LOC106698140	1-(2,3-Dihydro-6,7-dimethyl-1H-pyrrolizin-5-yl)-2-hydroxy-1-propanone	-0.977166	0.0228336
LOC106698140	Butyrylcarnitine	-0.981739	0.0182614
LOC106698140	Malic acid	0.958751	0.0412489
LOC106698140	Guanosine diphosphate mannose	0.992656	0.00734424
LOC106698140	Isocitric acid	-0.987621	0.0123791
LOC106698140	Uridine diphosphate glucuronic acid	0.976601	0.0233989
CKB	1H-Indole-3-carboxaldehyde	0.977446	0.022554
CKB	Glycerol tripropanoate	0.979126	0.0208735
CKB	Quindoxin	0.990931	0.00906944
CKB	Histamine	-0.964975	0.0350245
CKB	Eicosapentaenoic acid	-0.966764	0.0332357
CKB	N-Acetylhistidine	-0.994186	0.00581364
CKB	SM(d18:1/14:0)	-0.956877	0.0431234
CKB	PE(24:1/14:1)	-0.999471	0.000529122
CKB	PC(18:2/15:0)	-0.986047	0.0139531
CKB	PC(15:0/14:1)	-0.952912	0.0470875
CKB	2-O-Methylcytosine	0.986672	0.0133284
CKB	N-Acetyl-D-Glucosamine 6-Phosphate	0.983914	0.0160861
CKB	Adrenic acid	0.995925	0.00407514
CKB	PC(P-18:1/20:5)	0.990049	0.00995125
CKB	N,N-Dimethylguanosine	0.959637	0.0403635
TRINITY_DN116599_c0_g1	Acetaminophen	0.968831	0.0311691
TRINITY_DN116599_c0_g1	6-Phosphonoglucono-D-lactone	0.986252	0.0137478
TRINITY_DN116599_c0_g1	Desloratadine	0.959878	0.0401217
TRINITY_DN116599_c0_g1	L-Tryptophan	0.968148	0.0318522
TRINITY_DN116599_c0_g1	DL-Tryptophan	0.964784	0.0352164
TRINITY_DN116599_c0_g1	6-Chloro-N-(1-methylethyl)-1,3,5-triazine-2,4-diamine	0.9617	0.0382998
TRINITY_DN116599_c0_g1	5-Hydroxy-L-tryptophan	0.977896	0.0221044
TRINITY_DN116599_c0_g1	Tiglylglycine	0.994499	0.00550123
TRINITY_DN116599_c0_g1	Indoleacetaldehyde	0.9614	0.0385997
TRINITY_DN116599_c0_g1	3,5-Dichloro-4-hydroxy-2-methoxy-6-methylbenzoic acid	0.951477	0.0485231
TRINITY_DN116599_c0_g1	L-Saccharopine	0.990003	0.00999671
TRINITY_DN116599_c0_g1	L-Argininosuccinic acid	0.955617	0.0443835
TRINITY_DN116599_c0_g1	Phenylpyruvic acid	0.97918	0.0208201
TRINITY_DN116599_c0_g1	Cytidine 5-diphosphocholine	0.988864	0.0111358
TRINITY_DN116599_c0_g1	L-Phenylalanine	0.986896	0.0131037
TRINITY_DN116599_c0_g1	DL-Phenylalanine	0.988839	0.0111611
TRINITY_DN116599_c0_g1	(E)-Oxyresveratrol 3-O-b-D-glucoside	0.956494	0.0435059
TRINITY_DN116599_c0_g1	5,6-Dihydroxyindole	-0.957944	0.0420563
TRINITY_DN116599_c0_g1	1-(2,3-Dihydro-6,7-dimethyl-1H-pyrrolizin-5-yl)-2-hydroxy-1-propanone	-0.976067	0.0239333
TRINITY_DN116599_c0_g1	N-Acetoxymethylflindersine	-0.976912	0.0230875
TRINITY_DN116599_c0_g1	Butyrylcarnitine	-0.972629	0.0273706
TRINITY_DN116599_c0_g1	Malic acid	0.962777	0.0372228
TRINITY_DN116599_c0_g1	Guanosine diphosphate mannose	0.96249	0.0375103
TRINITY_DN116599_c0_g1	Isocitric acid	-0.979761	0.0202386
TRINITY_DN116599_c0_g1	3-Ureidopropionic acid	-0.952184	0.0478158
TRINITY_DN116599_c0_g1	Uridine diphosphate glucuronic acid	0.998814	0.00118593
TRINITY_DN116599_c0_g1	Tyramine-O-sulfate	0.959698	0.0403016
TRINITY_DN127179_c0_g1	O-Phospho-L-threonine	0.955266	0.0447335
TRINITY_DN127179_c0_g1	Acetaminophen	0.973792	0.0262083
TRINITY_DN127179_c0_g1	6-Phosphonoglucono-D-lactone	0.992481	0.00751895
TRINITY_DN127179_c0_g1	Desloratadine	0.972914	0.0270862
TRINITY_DN127179_c0_g1	L-Tryptophan	0.978688	0.0213123
TRINITY_DN127179_c0_g1	DL-Tryptophan	0.975469	0.0245305
TRINITY_DN127179_c0_g1	6-Chloro-N-(1-methylethyl)-1,3,5-triazine-2,4-diamine	0.972291	0.0277094
TRINITY_DN127179_c0_g1	5-Hydroxy-L-tryptophan	0.987242	0.0127579
TRINITY_DN127179_c0_g1	Tiglylglycine	0.988744	0.0112556
TRINITY_DN127179_c0_g1	Indoleacetaldehyde	0.973154	0.0268457
TRINITY_DN127179_c0_g1	3,5-Dichloro-4-hydroxy-2-methoxy-6-methylbenzoic acid	0.963007	0.0369926
TRINITY_DN127179_c0_g1	L-Saccharopine	0.982787	0.017213
TRINITY_DN127179_c0_g1	Phenylpyruvic acid	0.97451	0.0254905
TRINITY_DN127179_c0_g1	Cytidine 5-diphosphocholine	0.995128	0.00487243
TRINITY_DN127179_c0_g1	L-Phenylalanine	0.993071	0.00692941
TRINITY_DN127179_c0_g1	DL-Phenylalanine	0.993228	0.00677207
TRINITY_DN127179_c0_g1	5,6-Dihydroxyindole	-0.963289	0.0367112
TRINITY_DN127179_c0_g1	1-(2,3-Dihydro-6,7-dimethyl-1H-pyrrolizin-5-yl)-2-hydroxy-1-propanone	-0.976371	0.0236289
TRINITY_DN127179_c0_g1	N-Acetoxymethylflindersine	-0.965158	0.0348421
TRINITY_DN127179_c0_g1	Butyrylcarnitine	-0.980948	0.0190516
TRINITY_DN127179_c0_g1	Malic acid	0.968596	0.0314035
TRINITY_DN127179_c0_g1	Guanosine diphosphate mannose	0.972397	0.0276033
TRINITY_DN127179_c0_g1	Isocitric acid	-0.987209	0.0127911
TRINITY_DN127179_c0_g1	Uridine diphosphate glucuronic acid	0.996233	0.00376746
FOCAD	O-Phospho-L-threonine	0.96657	0.0334298
FOCAD	Acetaminophen	0.980432	0.019568
FOCAD	6-Phosphonoglucono-D-lactone	0.993205	0.00679542
FOCAD	Desloratadine	0.979431	0.0205688
FOCAD	L-Tryptophan	0.98185	0.0181498
FOCAD	DL-Tryptophan	0.978184	0.0218162
FOCAD	6-Chloro-N-(1-methylethyl)-1,3,5-triazine-2,4-diamine	0.974355	0.0256452
FOCAD	5-Hydroxy-L-tryptophan	0.991263	0.00873746
FOCAD	Tiglylglycine	0.984467	0.0155333
FOCAD	Indoleacetaldehyde	0.981835	0.0181649
FOCAD	6-Hydroxy-1H-indole-3-acetamide	0.954668	0.0453322
FOCAD	3,5-Dichloro-4-hydroxy-2-methoxy-6-methylbenzoic acid	0.973284	0.0267161
FOCAD	L-Saccharopine	0.978048	0.021952
FOCAD	Imidazole-4-acetaldehyde	0.952838	0.0471616
FOCAD	Phenylpyruvic acid	0.974079	0.0259207
FOCAD	Cytidine 5-diphosphocholine	0.997194	0.00280597
FOCAD	L-Phenylalanine	0.993911	0.00608947
FOCAD	DL-Phenylalanine	0.992157	0.00784348
FOCAD	5,6-Dihydroxyindole	-0.971147	0.028853
FOCAD	1-(2,3-Dihydro-6,7-dimethyl-1H-pyrrolizin-5-yl)-2-hydroxy-1-propanone	-0.979844	0.0201555
FOCAD	N-Acetoxymethylflindersine	-0.954087	0.0459132
FOCAD	Butyrylcarnitine	-0.981678	0.0183223
FOCAD	Malic acid	0.965461	0.0345393
FOCAD	Guanosine diphosphate mannose	0.981126	0.0188741
FOCAD	Isocitric acid	-0.988092	0.0119079
FOCAD	Uridine diphosphate glucuronic acid	0.991768	0.00823196
TRINITY_DN145711_c2_g2	O-Phospho-L-threonine	0.996855	0.00314481
TRINITY_DN145711_c2_g2	1,3,5-Trihydroxybenzene	0.969167	0.0308332
TRINITY_DN145711_c2_g2	Acetaminophen	0.981466	0.0185335
TRINITY_DN145711_c2_g2	6-Phosphonoglucono-D-lactone	0.98207	0.0179301
TRINITY_DN145711_c2_g2	D-Xylulose 1-phosphate	0.9861	0.0139004
TRINITY_DN145711_c2_g2	2-Piperidone	0.963757	0.036243
TRINITY_DN145711_c2_g2	Quinone	0.97208	0.0279203
TRINITY_DN145711_c2_g2	Desloratadine	0.994368	0.00563171
TRINITY_DN145711_c2_g2	L-Tryptophan	0.984361	0.0156389
TRINITY_DN145711_c2_g2	DL-Tryptophan	0.979972	0.0200285
TRINITY_DN145711_c2_g2	D-Fructose 2,6-bisphosphate	0.982996	0.0170045
TRINITY_DN145711_c2_g2	6-Chloro-N-(1-methylethyl)-1,3,5-triazine-2,4-diamine	0.974518	0.0254815
TRINITY_DN145711_c2_g2	5-Hydroxy-L-tryptophan	0.993496	0.00650352
TRINITY_DN145711_c2_g2	Protoanemonin	0.977686	0.0223143
TRINITY_DN145711_c2_g2	Glucosamine 6-phosphate	0.961423	0.0385773
TRINITY_DN145711_c2_g2	Deoxyadenosine triphosphate	0.990649	0.00935118
TRINITY_DN145711_c2_g2	Indoleacetaldehyde	0.999617	0.000382973
TRINITY_DN145711_c2_g2	Phosphoric acid	0.981101	0.0188993
TRINITY_DN145711_c2_g2	D-Arabinose 5-phosphate	0.967834	0.0321656
TRINITY_DN145711_c2_g2	6-Hydroxy-1H-indole-3-acetamide	0.992518	0.00748208
TRINITY_DN145711_c2_g2	alpha-D-Glucose 1-phosphate	0.974487	0.0255127
TRINITY_DN145711_c2_g2	D-Erythro-imidazole-glycerol-phosphate	0.979806	0.0201941
TRINITY_DN145711_c2_g2	D-Ribose 5-phosphate	0.967478	0.0325216
TRINITY_DN145711_c2_g2	Inosine diphosphate	0.988583	0.011417
TRINITY_DN145711_c2_g2	3,5-Dichloro-4-hydroxy-2-methoxy-6-methylbenzoic acid	0.994678	0.00532188
TRINITY_DN145711_c2_g2	L-Glutamic acid 5-phosphate	0.951078	0.0489218
TRINITY_DN145711_c2_g2	D-Myo-inositol 4-phosphate	0.957553	0.0424474
TRINITY_DN145711_c2_g2	Imidazole-4-acetaldehyde	0.985008	0.0149921
TRINITY_DN145711_c2_g2	6-Phosphogluconic acid	0.965881	0.0341189
TRINITY_DN145711_c2_g2	Cytidine 5-diphosphocholine	0.989222	0.0107778
TRINITY_DN145711_c2_g2	Deoxyguanosine	0.950502	0.0494976
TRINITY_DN145711_c2_g2	L-Phenylalanine	0.98294	0.0170595
TRINITY_DN145711_c2_g2	DL-Phenylalanine	0.973544	0.026456
TRINITY_DN145711_c2_g2	Adenine	-0.974789	0.0252105
TRINITY_DN145711_c2_g2	5,6-Dihydroxyindole	-0.975978	0.0240217
TRINITY_DN145711_c2_g2	1-(2,3-Dihydro-6,7-dimethyl-1H-pyrrolizin-5-yl)-2-hydroxy-1-propanone	-0.96518	0.03482
TRINITY_DN145711_c2_g2	Butyrylcarnitine	-0.974501	0.0254987
TRINITY_DN145711_c2_g2	Guanosine diphosphate mannose	0.995798	0.00420158
TRINITY_DN145711_c2_g2	Isocitric acid	-0.979599	0.0204009
TRINITY_DN145711_c2_g2	Uridine diphosphate glucuronic acid	0.952852	0.0471481
TRINITY_DN157422_c4_g1	O-Phospho-L-threonine	0.959632	0.0403676
TRINITY_DN157422_c4_g1	Acetaminophen	0.975552	0.0244485
TRINITY_DN157422_c4_g1	6-Phosphonoglucono-D-lactone	0.993518	0.00648194
TRINITY_DN157422_c4_g1	Desloratadine	0.976128	0.0238718
TRINITY_DN157422_c4_g1	L-Tryptophan	0.980907	0.0190935
TRINITY_DN157422_c4_g1	DL-Tryptophan	0.977644	0.0223564
TRINITY_DN157422_c4_g1	6-Chloro-N-(1-methylethyl)-1,3,5-triazine-2,4-diamine	0.974344	0.0256564
TRINITY_DN157422_c4_g1	5-Hydroxy-L-tryptophan	0.989379	0.010621
TRINITY_DN157422_c4_g1	Tiglylglycine	0.986791	0.0132087
TRINITY_DN157422_c4_g1	Indoleacetaldehyde	0.976482	0.0235178
TRINITY_DN157422_c4_g1	3,5-Dichloro-4-hydroxy-2-methoxy-6-methylbenzoic acid	0.966553	0.033447
TRINITY_DN157422_c4_g1	L-Saccharopine	0.980494	0.0195058
TRINITY_DN157422_c4_g1	Phenylpyruvic acid	0.973375	0.0266246
TRINITY_DN157422_c4_g1	Cytidine 5-diphosphocholine	0.996386	0.003614
TRINITY_DN157422_c4_g1	L-Phenylalanine	0.994116	0.00588378
TRINITY_DN157422_c4_g1	DL-Phenylalanine	0.993641	0.00635939
TRINITY_DN157422_c4_g1	5,6-Dihydroxyindole	-0.965317	0.0346833
TRINITY_DN157422_c4_g1	1-(2,3-Dihydro-6,7-dimethyl-1H-pyrrolizin-5-yl)-2-hydroxy-1-propanone	-0.976772	0.0232283
TRINITY_DN157422_c4_g1	N-Acetoxymethylflindersine	-0.961023	0.0389765
TRINITY_DN157422_c4_g1	Butyrylcarnitine	-0.98237	0.0176295
TRINITY_DN157422_c4_g1	Malic acid	0.968944	0.0310559
TRINITY_DN157422_c4_g1	Guanosine diphosphate mannose	0.975395	0.0246047
TRINITY_DN157422_c4_g1	Isocitric acid	-0.988495	0.0115048
TRINITY_DN157422_c4_g1	Uridine diphosphate glucuronic acid	0.994827	0.00517295
TRINITY_DN127719_c0_g3	Acetaminophen	0.97183	0.0281704
TRINITY_DN127719_c0_g3	6-Phosphonoglucono-D-lactone	0.990749	0.00925055
TRINITY_DN127719_c0_g3	Desloratadine	0.968656	0.031344
TRINITY_DN127719_c0_g3	L-Tryptophan	0.975479	0.0245212
TRINITY_DN127719_c0_g3	DL-Tryptophan	0.972263	0.0277368
TRINITY_DN127719_c0_g3	6-Chloro-N-(1-methylethyl)-1,3,5-triazine-2,4-diamine	0.969176	0.0308239
TRINITY_DN127719_c0_g3	5-Hydroxy-L-tryptophan	0.98429	0.0157103
TRINITY_DN127719_c0_g3	Tiglylglycine	0.990936	0.00906357
TRINITY_DN127719_c0_g3	Indoleacetaldehyde	0.969047	0.0309531
TRINITY_DN127719_c0_g3	3,5-Dichloro-4-hydroxy-2-methoxy-6-methylbenzoic acid	0.958803	0.0411966
TRINITY_DN127719_c0_g3	L-Saccharopine	0.985442	0.0145578
TRINITY_DN127719_c0_g3	Phenylpyruvic acid	0.976006	0.023994
TRINITY_DN127719_c0_g3	Cytidine 5-diphosphocholine	0.993252	0.00674765
TRINITY_DN127719_c0_g3	L-Phenylalanine	0.991343	0.008657
TRINITY_DN127719_c0_g3	DL-Phenylalanine	0.992201	0.00779859
TRINITY_DN127719_c0_g3	5,6-Dihydroxyindole	-0.961094	0.0389059
TRINITY_DN127719_c0_g3	1-(2,3-Dihydro-6,7-dimethyl-1H-pyrrolizin-5-yl)-2-hydroxy-1-propanone	-0.976056	0.0239436
TRINITY_DN127719_c0_g3	N-Acetoxymethylflindersine	-0.96974	0.0302599
TRINITY_DN127719_c0_g3	Butyrylcarnitine	-0.978617	0.0213826
TRINITY_DN127719_c0_g3	Malic acid	0.967364	0.0326358
TRINITY_DN127719_c0_g3	Guanosine diphosphate mannose	0.968812	0.0311877
TRINITY_DN127719_c0_g3	Isocitric acid	-0.985112	0.0148876
TRINITY_DN127719_c0_g3	Uridine diphosphate glucuronic acid	0.997537	0.00246267
TRINITY_DN127719_c0_g3	Tyramine-O-sulfate	0.95023	0.0497699
FUCA1	O-Phospho-L-threonine	0.980261	0.019739
FUCA1	Acetaminophen	0.99874	0.00125951
FUCA1	6-Phosphonoglucono-D-lactone	0.97039	0.0296099
FUCA1	D-Xylulose 1-phosphate	0.96709	0.0329102
FUCA1	Quinone	0.95097	0.0490297
FUCA1	Desloratadine	0.970146	0.0298544
FUCA1	L-Tryptophan	0.959963	0.0400369
FUCA1	DL-Tryptophan	0.953046	0.0469537
FUCA1	D-Fructose 2,6-bisphosphate	0.964061	0.0359392
FUCA1	5-Hydroxy-L-tryptophan	0.978618	0.0213821
FUCA1	Tiglylglycine	0.97041	0.0295895
FUCA1	Glucoiberin	0.95662	0.0433802
FUCA1	Deoxyadenosine triphosphate	0.965583	0.0344168
FUCA1	Indoleacetaldehyde	0.990257	0.00974304
FUCA1	Phosphoric acid	0.959231	0.0407692
FUCA1	6-Hydroxy-1H-indole-3-acetamide	0.966188	0.0338124
FUCA1	alpha-D-Glucose 1-phosphate	0.965864	0.0341359
FUCA1	D-Erythro-imidazole-glycerol-phosphate	0.950827	0.0491729
FUCA1	Inosine diphosphate	0.963228	0.036772
FUCA1	3-Acetyl-2,7-naphthyridine	0.958322	0.0416781
FUCA1	3,5-Dichloro-4-hydroxy-2-methoxy-6-methylbenzoic acid	0.992436	0.00756352
FUCA1	L-Saccharopine	0.966022	0.0339781
FUCA1	Imidazole-4-acetaldehyde	0.983326	0.0166741
FUCA1	6-Phosphogluconic acid	0.951	0.0490001
FUCA1	Phenylpyruvic acid	0.980435	0.0195653
FUCA1	Cytidine 5-diphosphocholine	0.982596	0.0174041
FUCA1	L-Phenylalanine	0.971997	0.0280031
FUCA1	DL-Phenylalanine	0.964292	0.0357075
FUCA1	Adenine	-0.954274	0.0457263
FUCA1	5,6-Dihydroxyindole	-0.99582	0.00418026
FUCA1	1-(2,3-Dihydro-6,7-dimethyl-1H-pyrrolizin-5-yl)-2-hydroxy-1-propanone	-0.993922	0.00607827
FUCA1	Butyrylcarnitine	-0.952029	0.0479706
FUCA1	Guanosine diphosphate mannose	0.995992	0.00400829
FUCA1	Isocitric acid	-0.962255	0.0377446
FUCA1	Uridine diphosphate glucuronic acid	0.965955	0.0340447
TRINITY_DN125934_c6_g1	Acetaminophen	0.973734	0.0262658
TRINITY_DN125934_c6_g1	6-Phosphonoglucono-D-lactone	0.987014	0.0129859
TRINITY_DN125934_c6_g1	Desloratadine	0.963358	0.0366421
TRINITY_DN125934_c6_g1	L-Tryptophan	0.969806	0.0301936
TRINITY_DN125934_c6_g1	DL-Tryptophan	0.966114	0.033886
TRINITY_DN125934_c6_g1	6-Chloro-N-(1-methylethyl)-1,3,5-triazine-2,4-diamine	0.962608	0.0373924
TRINITY_DN125934_c6_g1	5-Hydroxy-L-tryptophan	0.980337	0.0196629
TRINITY_DN125934_c6_g1	Tiglylglycine	0.993901	0.00609881
TRINITY_DN125934_c6_g1	Indoleacetaldehyde	0.966539	0.0334607
TRINITY_DN125934_c6_g1	3,5-Dichloro-4-hydroxy-2-methoxy-6-methylbenzoic acid	0.957706	0.0422936
TRINITY_DN125934_c6_g1	L-Saccharopine	0.989332	0.0106679
TRINITY_DN125934_c6_g1	Phenylpyruvic acid	0.980956	0.0190442
TRINITY_DN125934_c6_g1	Cytidine 5-diphosphocholine	0.990522	0.00947845
TRINITY_DN125934_c6_g1	L-Phenylalanine	0.987746	0.0122543
TRINITY_DN125934_c6_g1	DL-Phenylalanine	0.988707	0.0112929
TRINITY_DN125934_c6_g1	(E)-Oxyresveratrol 3-O-b-D-glucoside	0.950283	0.0497172
TRINITY_DN125934_c6_g1	5,6-Dihydroxyindole	-0.963583	0.0364165
TRINITY_DN125934_c6_g1	1-(2,3-Dihydro-6,7-dimethyl-1H-pyrrolizin-5-yl)-2-hydroxy-1-propanone	-0.979629	0.020371
TRINITY_DN125934_c6_g1	N-Acetoxymethylflindersine	-0.972738	0.0272622
TRINITY_DN125934_c6_g1	Butyrylcarnitine	-0.973033	0.0269671
TRINITY_DN125934_c6_g1	Malic acid	0.960995	0.0390047
TRINITY_DN125934_c6_g1	Guanosine diphosphate mannose	0.967967	0.0320334
TRINITY_DN125934_c6_g1	Isocitric acid	-0.980421	0.0195793
TRINITY_DN125934_c6_g1	Uridine diphosphate glucuronic acid	0.997575	0.00242521
TRINITY_DN125934_c6_g1	Tyramine-O-sulfate	0.957153	0.0428471
TRINITY_DN156404_c0_g1	Prostaglandin B2	-0.952269	0.0477309
TRINITY_DN156404_c0_g1	15-Deoxy-d-12,14-PGJ2	-0.954993	0.0450069
TRINITY_DN156404_c0_g1	8-Isoprostaglandin F2a	-0.977248	0.0227516
TRINITY_DN156404_c0_g1	Thiamine	-0.994663	0.00533683
TRINITY_DN156404_c0_g1	Pyroglutamic acid	-0.997237	0.00276298
TRINITY_DN156404_c0_g1	Succinic acid	-0.983362	0.016638
TRINITY_DN156404_c0_g1	Phosphoribosyl formamidocarboxamide	-0.993463	0.00653678
TRINITY_DN156404_c0_g1	p-Cresol glucuronide	-0.984419	0.015581
TRINITY_DN156404_c0_g1	5-Inosinic acid	-0.982772	0.0172277
TRINITY_DN156404_c0_g1	3-Methoxy-4-hydroxyphenylethyleneglycol sulfate	0.967454	0.0325463
TRINITY_DN156404_c0_g1	(R)-Pelletierine	0.992715	0.00728454
TRINITY_DN156404_c0_g1	PE(20:2/14:0)	0.990328	0.00967235
TRINITY_DN156404_c0_g1	N-Methylnicotinamide	0.961082	0.0389179
TRINITY_DN156404_c0_g1	20-Hydroxyeicosatetraenoic acid	0.95026	0.0497405
TRINITY_DN156404_c0_g1	O-Acetylcarnitine	0.978975	0.0210254
TRINITY_DN156404_c0_g1	Glucose 1-phosphate	0.986419	0.0135806
TRINITY_DN156404_c0_g1	N-Acetyllactosamine	0.980292	0.0197084
TRINITY_DN156404_c0_g1	4a-Hydroxytetrahydrobiopterin	0.994666	0.00533408
TRINITY_DN156404_c0_g1	N-Arachidonoyl glycine	-0.986999	0.0130013
TRINITY_DN156404_c0_g1	5-Hydroxyisourate	-0.95265	0.0473499
TRINITY_DN156404_c0_g1	Rubraflavone B	-0.957453	0.0425473
TRINITY_DN156404_c0_g1	Dimethylethanolamine	-0.974343	0.0256572
TRINITY_DN156404_c0_g1	N-Acetyl-L-phenylalanine	-0.964407	0.0355927
TRINITY_DN156404_c0_g1	L-Malic acid	-0.961149	0.0388512
ADARB1	Prostaglandin B2	-0.957041	0.0429594
ADARB1	15-Deoxy-d-12,14-PGJ2	-0.965762	0.0342375
ADARB1	8-Isoprostaglandin F2a	-0.971188	0.0288125
ADARB1	Thiamine	-0.999545	0.000455329
ADARB1	Pyroglutamic acid	-0.995828	0.00417198
ADARB1	Succinic acid	-0.969359	0.0306409
ADARB1	Phosphoribosyl formamidocarboxamide	-0.978301	0.0216994
ADARB1	p-Cresol glucuronide	-0.970198	0.0298024
ADARB1	5-Inosinic acid	-0.960207	0.0397935
ADARB1	(R)-Pelletierine	0.980156	0.0198438
ADARB1	PE(20:2/14:0)	0.992183	0.00781653
ADARB1	O-Acetylcarnitine	0.991448	0.00855223
ADARB1	Glucose 1-phosphate	0.99683	0.00316979
ADARB1	5-Hydroxyconiferyl alcohol	0.955593	0.044407
ADARB1	N-Acetyllactosamine	0.993561	0.00643893
ADARB1	4a-Hydroxytetrahydrobiopterin	0.988253	0.0117466
ADARB1	N-Arachidonoyl glycine	-0.978889	0.021111
ADARB1	5-Hydroxyisourate	-0.973439	0.0265608
ADARB1	Rubraflavone B	-0.950878	0.0491223
ADARB1	Dimethylethanolamine	-0.99156	0.00843992
ADARB1	N-Acetyl-L-phenylalanine	-0.982911	0.0170888
ADARB1	L-Malic acid	-0.968908	0.0310921
ADARB1	Thymidine	-0.955039	0.0449615
TRINITY_DN118012_c0_g1	1H-Indole-3-carboxaldehyde	-0.98793	0.0120703
TRINITY_DN118012_c0_g1	L-Saccharopine	-0.95728	0.0427205
TRINITY_DN118012_c0_g1	Glycerol tripropanoate	-0.958283	0.0417166
TRINITY_DN118012_c0_g1	Quindoxin	-0.950942	0.0490578
TRINITY_DN118012_c0_g1	2-Deoxymugineic acid	0.971633	0.0283674
TRINITY_DN118012_c0_g1	N-Acetylhistidine	0.965937	0.0340633
TRINITY_DN118012_c0_g1	N-Acetoxymethylflindersine	0.960634	0.0393662
TRINITY_DN118012_c0_g1	PE(24:1/14:1)	0.961748	0.0382519
TRINITY_DN118012_c0_g1	Adrenic acid	-0.956408	0.0435916
TRINITY_DN118012_c0_g1	Tyramine-O-sulfate	-0.989841	0.010159
TRINITY_DN108000_c0_g1	N-methyl-L-glutamic Acid	-0.979738	0.0202617
TRINITY_DN108000_c0_g1	Phthalic acid	0.972381	0.0276191
TRINITY_DN108000_c0_g1	PE(20:2/14:0)	0.957442	0.0425579
TRINITY_DN108000_c0_g1	N-Methylnicotinamide	0.978249	0.0217506
TRINITY_DN108000_c0_g1	20-Hydroxyeicosatetraenoic acid	0.98225	0.0177498
TRINITY_DN108000_c0_g1	N-Arachidonoyl glycine	-0.963619	0.0363805
TRINITY_DN108000_c0_g1	Rubraflavone B	-0.990022	0.0099781
TRINITY_DN108000_c0_g1	Enalaprilat	0.963632	0.0363682
TRINITY_DN108000_c0_g1	PS(20:1/15:0)	0.972359	0.0276414
LOC100951998	Kynurenic acid	-0.96771	0.0322897
LOC100951998	1H-Indole-3-carboxaldehyde	-0.955252	0.0447484
LOC100951998	Prolylhydroxyproline	-0.97256	0.0274402
LOC100951998	Glycerol tripropanoate	-0.981387	0.0186134
LOC100951998	Quindoxin	-0.964398	0.0356017
LOC100951998	Oxypinnatanine	0.987426	0.0125743
LOC100951998	2-Deoxymugineic acid	0.997127	0.00287254
LOC100951998	Histamine	0.951295	0.0487047
LOC100951998	Garciduol A	0.950524	0.0494763
LOC100951998	PE(24:1/14:1)	0.950133	0.0498669
LOC100951998	4-Acetylimidazo[4,5-c]pyridine	-0.975721	0.0242793
LOC100951998	Tyramine-O-sulfate	-0.963185	0.0368153
FAM84A	Succinic anhydride	-0.969502	0.0304979
FAM84A	Phosphoribosyl formamidocarboxamide	-0.97976	0.0202402
FAM84A	5-Inosinic acid	-0.972942	0.0270578
FAM84A	Uridine	-0.959767	0.0402331
FAM84A	Phthalic acid	0.994344	0.00565638
FAM84A	Acetylhomoserine	0.965669	0.0343311
FAM84A	Gluconolactone	0.953582	0.0464176
FAM84A	PE(20:2/14:0)	0.978289	0.0217109
FAM84A	L-Rhamnose	0.960328	0.0396719
FAM84A	N-Methylnicotinamide	0.999741	0.000259452
FAM84A	20-Hydroxyeicosatetraenoic acid	0.99831	0.00169048
FAM84A	N-Arachidonoyl glycine	-0.994116	0.00588449
FAM84A	Rubraflavone B	-0.995381	0.00461916
RAB11FIP4	L-Tryptophan	-0.952997	0.0470026
RAB11FIP4	DL-Tryptophan	-0.960071	0.0399289
RAB11FIP4	6-Chloro-N-(1-methylethyl)-1,3,5-triazine-2,4-diamine	-0.966855	0.0331452
RAB11FIP4	N1-Methyl-2-pyridone-5-carboxamide	-0.96185	0.0381502
RAB11FIP4	Janthitrem B	0.972581	0.0274194
RAB11FIP4	Butyrylcarnitine	0.96172	0.0382802
RAB11FIP4	Malic acid	-0.977763	0.0222367
RAB11FIP4	3-Guanidinopropionic acid	-0.96999	0.0300103
RAB11FIP4	8-Isoprostaglandin F2a	-0.976477	0.0235228
RAB11FIP4	Thiamine	-0.954168	0.0458316
RAB11FIP4	Pyroglutamic acid	-0.972716	0.0272845
RAB11FIP4	Succinic acid	-0.993044	0.00695597
RAB11FIP4	Phosphoribosyl formamidocarboxamide	-0.986927	0.0130728
RAB11FIP4	p-Cresol glucuronide	-0.993724	0.0062764
RAB11FIP4	5-Inosinic acid	-0.99326	0.00673976
RAB11FIP4	Isocitric acid	0.95101	0.0489903
RAB11FIP4	Methyl beta-naphthyl ketone	0.967911	0.0320892
RAB11FIP4	3-Methoxy-4-hydroxyphenylethyleneglycol sulfate	0.999224	0.00077606
RAB11FIP4	(R)-Pelletierine	0.99309	0.00690962
RAB11FIP4	4a-Hydroxytetrahydrobiopterin	0.983693	0.0163075
RAB11FIP4	N-Arachidonoyl glycine	-0.955417	0.0445833
KLHL21	Tiglylglycine	-0.997073	0.00292717
KLHL21	1H-Indole-3-carboxaldehyde	-0.955838	0.0441617
KLHL21	3-Acetyl-2,7-naphthyridine	-0.960335	0.0396649
KLHL21	L-Saccharopine	-0.998273	0.00172697
KLHL21	L-Argininosuccinic acid	-0.970332	0.0296679
KLHL21	Phenylpyruvic acid	-0.984555	0.0154446
KLHL21	Cytidine 5-diphosphocholine	-0.950163	0.049837
KLHL21	DL-Phenylalanine	-0.952454	0.0475458
KLHL21	(E)-Oxyresveratrol 3-O-b-D-glucoside	-0.976674	0.0233259
KLHL21	1-(2,3-Dihydro-6,7-dimethyl-1H-pyrrolizin-5-yl)-2-hydroxy-1-propanone	0.966826	0.033174
KLHL21	N-Acetoxymethylflindersine	0.99342	0.0065803
KLHL21	3-Ureidopropionic acid	0.955701	0.0442991
KLHL21	Uridine diphosphate glucuronic acid	-0.986821	0.013179
KLHL21	Tyramine-O-sulfate	-0.993041	0.00695858
PSD3	N-methyl-L-glutamic Acid	-0.974836	0.0251643
PSD3	Thiamine	-0.98199	0.0180101
PSD3	Pyroglutamic acid	-0.975217	0.0247828
PSD3	Phosphoribosyl formamidocarboxamide	-0.9796	0.0203998
PSD3	5-Inosinic acid	-0.961753	0.0382471
PSD3	Phthalic acid	0.959959	0.040041
PSD3	(R)-Pelletierine	0.960375	0.039625
PSD3	PE(20:2/14:0)	0.999378	0.000622308
PSD3	N-Methylnicotinamide	0.982512	0.0174877
PSD3	20-Hydroxyeicosatetraenoic acid	0.976967	0.0230333
PSD3	O-Acetylcarnitine	0.959655	0.040345
PSD3	Glucose 1-phosphate	0.990245	0.00975495
PSD3	N-Acetyllactosamine	0.988611	0.0113892
PSD3	4a-Hydroxytetrahydrobiopterin	0.964128	0.0358723
PSD3	N-Arachidonoyl glycine	-0.995636	0.00436371
[truncated: 7,035 more rows]
